# Supplementary material for: Methamphetamine Increases the Proportion of SIV-Infected Microglia/Macrophages, Alters Metabolic Pathways, and Elevates Cell Death Pathways: A Single-Cell Analysis
Source: Viruses. 2020 Nov 12;12(11):1297. doi: 10.3390/v12111297 (PMC7697917; doi:10.3390/v12111297)
Supplement: Supplementary file 1 [file viruses-12-01297-s001.zip]

Archive with 9 entries (7 files):
- viruses-1002333-supplementary/
- viruses-1002333-supplementary/viruses-1002333 Supplemental Tables/
- viruses-1002333-supplementary/viruses-1002333 Supplemental Tables/Supp Table 1 - scRNAseq stats.xlsx
- viruses-1002333-supplementary/viruses-1002333 Supplemental Tables/Supp Table 2 - Initial cluster markergenes.xlsx
- viruses-1002333-supplementary/viruses-1002333 Supplemental Tables/Supp Table 3 - Chi Square.xlsx
- viruses-1002333-supplementary/viruses-1002333 Supplemental Tables/Supp Table 4 - DEG.xlsx
- viruses-1002333-supplementary/viruses-1002333 Supplemental Tables/Supp Table 5 - Conditions IPA.xlsx
- viruses-1002333-supplementary/viruses-1002333 Supplemental Tables/Supp Table 6 - Upstream Regulators.xlsx
- viruses-1002333-supplementary/viruses-1002333 Supplemental Tables/Supp Table 7 - Clusters IPA.xlsx
