# Supplementary material for: Methamphetamine Increases the Proportion of SIV-Infected Microglia/Macrophages, Alters Metabolic Pathways, and Elevates Cell Death Pathways: A Single-Cell Analysis
Source: Viruses. 2020 Nov 12;12(11):1297. doi: 10.3390/v12111297 (PMC7697917; doi:10.3390/v12111297)
Supplement: Supplementary file 1 [file viruses-12-01297-s001.zip › viruses-1002333-supplementary/viruses-1002333 Supplemental Tables/Supp Table 1 - scRNAseq stats.xlsx]

## Sheet: Sheet1
Condition	Sample	Estimated Number of Cells	Mean Reads per Cell	Median Genes per Cell	Number of Reads	Valid Barcodes	Sequencing Saturation	Q30 Bases in Barcode	Q30 Bases in RNA Read	Q30 Bases in Sample Index	Q30 Bases in UMI	Reads Mapped to Genome	Reads Mapped Confidently to Genome	Reads Mapped Confidently to Intergenic Regions	Reads Mapped Confidently to Intronic Regions	Reads Mapped Confidently to Exonic Regions	Reads Mapped Confidently to Transcriptome	Reads Mapped Antisense to Gene	Fraction Reads in Cells	Total Genes Detected	Median UMI Counts per Cell
SIVE	017T	7719	25483	1972	196709160	0.977	0.477	0.971	0.88	0.968	0.965	0.942	0.864	0.107	0.318	0.44	0.407	0.014	0.949	20713	4564
	034T	4099	58356	985	239201735	0.976	0.873	0.968	0.873	0.964	0.96	0.934	0.838	0.105	0.326	0.408	0.376	0.014	0.922	18318	2089
Meth SIVE	021T	6806	33773	1022	229860642	0.974	0.801	0.968	0.876	0.965	0.96	0.94	0.825	0.086	0.263	0.476	0.443	0.013	0.938	19091	2300
	032T	8206	22481	1817	184483399	0.977	0.458	0.977	0.883	0.969	0.971	0.947	0.845	0.083	0.202	0.56	0.528	0.011	0.934	20548	4776
