# Supplementary material for: Methamphetamine Increases the Proportion of SIV-Infected Microglia/Macrophages, Alters Metabolic Pathways, and Elevates Cell Death Pathways: A Single-Cell Analysis
Source: Viruses. 2020 Nov 12;12(11):1297. doi: 10.3390/v12111297 (PMC7697917; doi:10.3390/v12111297)
Supplement: Supplementary file 1 [file viruses-12-01297-s001.zip › viruses-1002333-supplementary/viruses-1002333 Supplemental Tables/Supp Table 2 - Initial cluster markergenes.xlsx]

## Sheet: Group biomarkers
Top features	Cluster 1	Cluster 1 p-value	Cluster 1 fold change	Cluster 2	Cluster 2 p-value	Cluster 2 fold change	Cluster 3	Cluster 3 p-value	Cluster 3 fold change	Cluster 4	Cluster 4 p-value	Cluster 4 fold change	Cluster 5	Cluster 5 p-value	Cluster 5 fold change	Cluster 6	Cluster 6 p-value	Cluster 6 fold change	Cluster 7	Cluster 7 p-value	Cluster 7 fold change
1	C2CD4B	0	37.5823	C14H11orf96	0	13.3647	HBA1	0	10.4367	ADAMDEC1	0	11.6356	APOC1	0	3.61806	GZMA	0	306.612	RGS5	0	1450.12
2	TMEM119	0	12.5466	CD300LG	0	10.7108	HES1	0	8.72415	TFPI2	0	10.9987	SPP1	3.54608e-274	2.8989	GZMB	0	300.557	TAGLN	0	1387.7
3	ST6GALNAC3	0	9.55821	BAG3	0	10.5812	AZU1	0	8.09737	CXCL14	0	9.56684	APOE	2.18138e-254	2.55109	PRF1	0	246.481	CLDN5	0	1328.26
4	CH25H	0	8.56047	DNAJB1	0	7.39762	AHNAK	0	5.87463	CPVL	0	9.25123	C1QB	3.63444e-240	2.45064	HOPX	0	244.024	CALD1	0	1232.75
5	SLC51A	0	8.07332	CCL3	0	5.58778	S100P	0	5.36786	MARCO	0	8.92013	C1QC	5.13465e-233	2.15586	NKG7	0	241.253	RERGL	0	867.017
6	PKDCC	0	7.92842	CXCL8	0	5.47114	PLEC	0	5.19798	PLBD1	0	8.20856	ITM2C	2.06913e-217	2.8532	LOC100423131	0	237.881	ADIRF	0	822.686
7	TIMD4	0	7.84539	PTGER4	0	4.21345	S100A6	0	4.99533	CD33	0	7.52705	VSIG4	1.14802e-199	3.19617	KLRD1	0	233.684	ATP1A2	0	794.563
8	SNX22	0	7.70242	RND3	0	4.07109	S100A4	0	4.82647	IL23A	0	7.33623	PCBD1	1.9658e-155	3.15653	CD3D	0	210.814	MGP	0	708.022
9	CD244	0	6.72637	TRA2B	0	3.81601	CFD	0	4.51968	FAM20A	0	7.01895	HTRA1	3.1576e-152	2.1756	KLRB1	0	202.673	PTN	0	637.493
10	P2RY12	0	6.64503	LOC100426632	0	2.77502	FLNA	0	4.35777	ALDH1A1	0	6.91131	GPX1	2.86282e-141	2.49088	CD3G	0	188.199	HIGD1B	0	564.332
11	PCOLCE2	0	6.37727	BHLHE41	0	2.76484	CDKN1C	0	4.20133	FN1	0	6.63982	RGS10	1.00918e-139	2.1911	LCK	0	178.188	SRARP	0	526.983
12	SERPINF1	0	6.04	C3	0	2.35338	S100A2	0	4.10529	PTX3	0	6.50628	CHCHD10	5.66311e-128	2.58966	CMA1	0	141.518	APOD	0	508.662
13	ARHGAP20	0	6.0209	CCL5	0	2.34078	PILRA	0	4.07974	TIMP1	0	6.35133	NINJ2	4.23412e-118	2.54929	SKAP1	0	131.808	ACTA2	0	502.238
14	SORL1	0	5.98948	APOC1	0	2.31432	FGR	0	3.32814	ADORA2B	0	6.29781	LOC712274	2.32607e-114	2.21197	FGFBP2	0	130.643	CFH	0	446.149
15	LPAR5	0	5.85417	PLXDC2	0	2.24098	LST1	0	3.22185	CLU	0	6.27739	SERPINF1	2.47637e-111	2.16396	TIGIT	0	115.259	CLEC3B	0	430.369
