# Supplementary material for: Methamphetamine Increases the Proportion of SIV-Infected Microglia/Macrophages, Alters Metabolic Pathways, and Elevates Cell Death Pathways: A Single-Cell Analysis
Source: Viruses. 2020 Nov 12;12(11):1297. doi: 10.3390/v12111297 (PMC7697917; doi:10.3390/v12111297)
Supplement: Supplementary file 1 [file viruses-12-01297-s001.zip › viruses-1002333-supplementary/viruses-1002333 Supplemental Tables/Supp Table 3 - Chi Square.xlsx]

## Sheet: Sheet1
Region		CONDITION				Chi-square test P-value
		SIVE		Meth-SIVE
		n	%	n	%
SIV_A	Positive	378	3.34	543	4.22	0.0004
SIV_B	Positive	476	4.2	753	5.85	<.0001
SIV_C	Positive	180	1.59	254	1.97	0.03
SIV_D	Positive	205	1.81	287	2.23	0.02
SIV_E	Positive	703	6.21	976	7.58	<.0001
SIV_Any	Positive	960	8.48	1459	11.33	<.0001
Region		CLUSTERS										Chi-square test P-value
		Cluster 1		Cluster 2		Cluster 3		Cluster 4		Cluster 5
		n	%	n	%	n	%	n	%	n	%
SIV_A	Positive	139	2.16	418	7.01	99	1.85	189	3.8	76	5.18	<.0001
SIV_B	Positive	188	2.92	415	6.95	169	3.15	370	7.44	87	5.93	<.0001
SIV_C	Positive	62	0.96	243	4.07	41	0.77	59	1.19	29	1.98	<.0001
SIV_D	Positive	72	1.12	249	4.17	46	0.86	80	1.61	45	3.07	<.0001
SIV_E	Positive	238	3.7	545	9.13	247	4.61	517	10.39	132	9	<.0001
SIV_Any	Positive	362	5.62	691	11.58	392	7.31	814	16.36	160	10.91	<.0001
Pairwise comparisons for clusters per region with Bonferroni’s correction
SIV_A	cluster 1	cluster 2	cluster 3	cluster 4	cluster 5
cluster 1	--	<.0001	0.99	<.0001	<.0001
cluster 2		--	<.0001	<.0001	0.12
cluster 3			--	<.0001	<.0001
cluster 4				--	0.19
cluster 5					--
SIV_B	cluster 1	cluster 2	cluster 3	cluster 4	cluster 5
cluster 1	--	<.0001	0.99	<.0001	<.0001
cluster 2		--	<.0001	0.99	0.99
cluster 3			--	<.0001	<.0001
cluster 4				--	0.49
cluster 5					--
SIV_C	cluster 1	cluster 2	cluster 3	cluster 4	cluster 5
cluster 1	--	<.0001	0.99	0.99	0.01
cluster 2		--	<.0001	<.0001	0.001
cluster 3			--	0.29	<.0001
cluster 4				--	0.22
cluster 5					--
SIV_D	cluster 1	cluster 2	cluster 3	cluster 4	cluster 5
cluster 1	--	<.0001	0.99	0.24	<.0001
cluster 2		--	<.0001	<.0001	0.52
cluster 3			--	0.005	<.0001
cluster 4				--	0.004
cluster 5					--
SIV_E	cluster 1	cluster 2	cluster 3	cluster 4	cluster 5
cluster 1	--	<.0001	0.13	<.0001	<.0001
cluster 2		--	<.0001	0.27	0.99
cluster 3			--	<.0001	<.0001
cluster 4				--	0.99
cluster 5					--
SIV_Any	cluster 1	cluster 2	cluster 3	cluster 4	cluster 5
cluster 1	--	<.0001	0.002	<.0001	<.0001
cluster 2		--	<.0001	<.0001	0.99
cluster 3			--	<.0001	<.0001
cluster 4				--	<.0001
cluster 5					--
