# Supplementary material for: Methamphetamine Increases the Proportion of SIV-Infected Microglia/Macrophages, Alters Metabolic Pathways, and Elevates Cell Death Pathways: A Single-Cell Analysis
Source: Viruses. 2020 Nov 12;12(11):1297. doi: 10.3390/v12111297 (PMC7697917; doi:10.3390/v12111297)
Supplement: Supplementary file 1 [file viruses-12-01297-s001.zip › viruses-1002333-supplementary/viruses-1002333 Supplemental Tables/Supp Table 4 - DEG.xlsx]

## Sheet: Meth
Gene ID	Total counts	FDR step up (Meth SIVE vs. SIVE)	Ratio (Meth SIVE vs. SIVE)	Fold change (Meth SIVE vs. SIVE)	LSMean(Meth SIVE) (Meth SIVE vs. SIVE)	LSMean(SIVE) (Meth SIVE vs. SIVE)	Human Gene
ABCC4	1410000	0	0.17	-5.83	17.9	104.38	ABCC4
ABCE1	1270000	8.2e-69	0.6	-1.67	39.86	66.55	ABCE1
ABHD12	2120000	9.08e-223	0.45	-2.2	56.19	123.57	ABHD12
ABHD3	1080000	2.63e-71	0.59	-1.69	33.62	56.88	ABHD3
ABI2	572000	1.66e-84	0.43	-2.34	14.53	33.97	ABI2
ABL1	1800000	1.78e-70	0.6	-1.68	56.42	94.73	ABL1
ABR	2080000	3.19e-146	0.51	-1.95	59.65	116.13	ABR
ABRAXAS2	930000	9.89e-30	0.67	-1.5	31.11	46.72	ABRAXAS2
ACAA1	1750000	4.33e-68	1.67	1.67	89.01	53.44	ACAA1
ACAP3	561000	5.8e-35	1.93	1.93	29.91	15.47	ACAP3
ACAT2	635000	1.45e-46	1.67	1.67	32.3	19.35	ACAT2
ACIN1	2280000	4.39e-73	0.65	-1.54	75.23	116.04	ACIN1
ACOT9	1050000	1.12e-44	0.61	-1.65	33.31	54.98	ACOT9
ACSF2	716000	1.41e-86	0.46	-2.15	19.22	41.39	ACSF2
ACSL4	1840000	4.4e-138	0.46	-2.18	48.98	106.63	ACSL4
ACSS1	656000	7.07e-218	0.29	-3.49	12.5	43.69	ACSS1
ACTN1	530000	3.69e-203	4.77	4.77	34.76	7.29	ACTN1
ACTR1B	696000	8.87e-68	0.52	-1.94	19.98	38.77	ACTR1B
ADA	3020000	0	8.41	8.41	212.07	25.23	ADA
ADA2	665000	8.55e-72	0.47	-2.15	17.88	38.37	ADA2
ADAM15	784000	7.42e-25	0.6	-1.68	24.56	41.28	ADAM15
ADAM28	1360000	0	0.25	-3.96	23.48	93	ADAM28
ADAMDEC1	2020000	0	21.63	21.63	150.45	6.95	ADAMDEC1
ADAMTSL4	1610000	8.14e-267	0.34	-2.94	34.89	102.66	ADAMTSL4
ADCY7	1770000	7.22e-106	0.55	-1.82	52.89	96.23	ADCY7
ADGRE2	894000	0	10.79	10.79	64.17	5.95	ADGRE2
ADGRE5	4180000	5.39e-295	2.32	2.32	235.32	101.38	ADGRE5
ADGRG1	1930000	0	0.08	-12.98	12.06	156.55	ADGRG1
ADGRG5	775000	9.16e-227	0.31	-3.23	15.66	50.59	ADGRG5
ADM	3190000	0	5.02	5.02	210.59	41.96	ADM
ADORA3	1430000	0	0.27	-3.73	25.97	96.96	TMIGD3
ADRB1	630000	2.55e-79	0.42	-2.37	15.86	37.64	ADRB1
AFF1	1730000	2e-122	0.53	-1.89	50.38	95.3	AFF1
AFF4	4530000	2.99e-288	0.5	-2	127.55	254.62	AFF4
AGO2	854000	1.22e-42	1.65	1.65	43.22	26.23	AGO2
AHNAK	4730000	0	9.92	9.92	337.27	33.99	AHNAK
AIF1	29300000	0	2.41	2.41	1663.5	691.23	AIF1
AIM2	11400000	2.68e-253	0.53	-1.89	333.15	628.26	AIM2
AK2	1330000	7.95e-45	0.65	-1.53	44.1	67.67	AK2
AKAP10	561000	1.22e-23	0.66	-1.5	18.77	28.23	AKAP10
AKAP13	6000000	1e-143	0.63	-1.6	193.46	309.4	AKAP13
AKAP7	1150000	1.38e-110	0.53	-1.89	33.49	63.42	AKAP7
AKR7A2	1290000	3.78e-73	0.53	-1.9	37.53	71.3	AKR7A2
ALAS1	1340000	8.23e-40	0.56	-1.78	40.68	72.48	ALAS1
ALDH1A1	1030000	0	12.11	12.11	74.71	6.17	ALDH1A1
ALG3	1020000	6.64e-35	0.66	-1.51	34.08	51.64	ALG3
ALG8	603000	2.69e-91	0.48	-2.07	16.62	34.35	ALG8
ALOX5AP	6220000	9.33e-254	0.67	-1.5	208.16	312.87	ALOX5AP
ALPK1	705000	7.1e-31	0.63	-1.58	22.94	36.19	ALPK1
AMFR	599000	1.83e-35	0.65	-1.54	19.75	30.42	AMFR
AMZ2	790000	8.99e-40	0.62	-1.61	25.39	40.88	AMZ2
ANAPC13	2320000	2.36e-107	1.66	1.66	117.83	70.9	ANAPC13
ANAPC7	596000	1.78e-124	0.37	-2.71	13.66	37.07	ANAPC7
ANGEL2	547000	1.64e-44	0.55	-1.8	16.44	29.65	ANGEL2
ANKRD11	2750000	1.18e-72	0.65	-1.55	90.47	139.9	ANKRD11
ANKRD28	506000	7.27e-185	5.59	5.59	33.94	6.07	ANKRD28
ANKRD49	615000	2.07e-41	0.56	-1.8	18.48	33.27	ANKRD49
ANKS1A	629000	2.7e-114	0.38	-2.65	14.68	38.88	ANKS1A
ANKZF1	756000	4.77e-64	0.54	-1.86	22.28	41.46	ANKZF1
ANO6	547000	4.42e-37	1.71	1.71	28	16.41	ANO6
ANXA1	13700000	0	2.22	2.22	762.96	343.01	ANXA1
ANXA11	1350000	2.58e-130	2.06	2.06	73.53	35.62	ANXA11
ANXA2	13400000	0	6.53	6.53	915.32	140.23	ANXA2
ANXA4	3510000	5.77e-228	2.2	2.2	194.85	88.65	ANXA4
ANXA5	8700000	4.89e-290	2.16	2.16	479.97	222.19	ANXA5
AP1B1	4720000	0	0.49	-2.06	130.52	268.33	AP1B1
AP1G1	856000	2.54e-57	0.52	-1.91	24.83	47.37	AP1G1
AP1S2	2810000	5.43e-74	1.52	1.52	137.96	90.82	AP1S2
AP2A2	758000	7.67e-42	1.56	1.56	37.66	24.09	AP2A2
AP2S1	3800000	0	3.16	3.16	230.97	73.01	AP2S1
AP5Z1	675000	1.38e-60	0.54	-1.86	19.87	37.04	AP5Z1
APAF1	2100000	3.43e-103	0.55	-1.82	62.58	113.96	APAF1
APCDD1	567000	3.18e-118	0.41	-2.42	14.08	34.03	APCDD1
APEX1	1730000	1.2e-54	0.64	-1.56	56.71	88.52	APEX1
APMAP	1030000	2.2e-90	0.51	-1.94	29.52	57.35	APMAP
APOBEC3B	559000	0.0365	0.41	-2.42	13.87	33.58	APOBEC3B
APOBR	747000	2.82e-84	2.85	2.85	44.29	15.55	APOBR
APOC1	89300000	0	0.44	-2.27	2314.37	5250.2	APOC1
APOE	236000000	0	0.27	-3.77	4237.85	15987	APOE
APOL2	6140000	2.51e-27	0.65	-1.53	203.08	311.67	APOL2
APOL4	967000	1.02e-307	0.25	-3.95	16.79	66.32	APOL4
APP	2320000	0	0.38	-2.67	53.78	143.36	APP
APPL2	543000	1e-116	0.36	-2.8	12.18	34.05	APPL2
ARAP2	616000	7.56e-22	0.66	-1.51	20.52	31.02	ARAP2
AREG	2660000	1.88e-133	3.67	3.67	166.37	45.32	AREG
ARF6	4620000	3.37e-163	0.5	-1.98	130.68	259.27	ARF6
ARGLU1	7520000	1.91e-237	0.55	-1.82	224.31	409.31	ARGLU1
ARHGAP10	542000	5.44e-163	3.87	3.87	34.31	8.86	ARHGAP10
ARHGAP12	775000	5.23e-168	0.36	-2.78	17.45	48.58	ARHGAP12
ARHGAP18	689000	2.76e-69	1.9	1.9	36.56	19.27	ARHGAP18
ARHGAP20	1350000	0	0.12	-8.04	13.04	104.83	ARHGAP20
ARHGAP21	1930000	9.51e-280	0.38	-2.61	45.64	118.91	ARHGAP21
ARHGAP22	779000	0	0.16	-6.39	9.14	58.4	ARHGAP22
ARHGAP24	708000	6.26e-139	0.35	-2.85	15.66	44.68	ARHGAP24
ARHGAP25	1040000	9.05e-73	0.56	-1.77	31.67	56.16	ARHGAP25
ARHGAP26	2060000	1.42e-77	0.58	-1.72	63.44	109.37	ARHGAP26
ARHGAP30	2510000	4.75e-72	1.6	1.6	125.75	78.58	ARHGAP30
ARHGAP5	633000	2.48e-81	0.44	-2.29	16.29	37.36	ARHGAP5
ARHGDIB	10800000	2.51e-298	2.03	2.03	585.91	289.18	ARHGDIB
ARHGEF3	616000	3.09e-21	0.65	-1.54	20.37	31.26	ARHGEF3
ARHGEF6	1090000	4.43e-30	0.66	-1.51	36.3	54.65	ARHGEF6
ARHGEF7	811000	1.75e-41	0.59	-1.7	25.24	42.92	ARHGEF7
ARID1A	1320000	4.92e-35	0.66	-1.51	43.85	66.41	ARID1A
ARID1B	563000	3.11e-32	0.57	-1.75	17.25	30.13	ARID1B
ARL14EP	627000	4.04e-30	0.65	-1.55	20.62	31.91	ARL14EP
ARL15	786000	4.19e-66	0.52	-1.92	22.69	43.62	ARL15
ARL2BP	883000	3.81e-43	1.71	1.71	45.26	26.53	ARL2BP
ARL4A	927000	4.32e-66	0.57	-1.75	28.4	49.6	ARL4A
ARL4C	4110000	2.62e-273	2.41	2.41	233.75	96.85	ARL4C
ARL6IP5	6050000	0	0.47	-2.14	162.95	349.3	ARL6IP5
ARMCX1	1400000	1.44e-113	0.51	-1.94	40.24	78.23	ARMCX1
ARMCX2	545000	4.9e-142	0.31	-3.18	11.13	35.44	ARMCX2
ARMCX3	1320000	4.34e-102	0.52	-1.94	38	73.64	ARMCX3
ARPC3	25100000	4.08e-107	1.7	1.7	1284.14	756.89	ARPC3
ARRDC2	652000	1.81e-49	1.97	1.97	35.01	17.78	ARRDC2
ARRDC3	3780000	0	0.41	-2.46	92.95	228.22	ARRDC3
ARRDC4	512000	6.65e-57	2.05	2.05	27.85	13.57	ARRDC4
ARSD	738000	4.23e-95	0.45	-2.22	19.44	43.08	ARSD
ASAH1	6640000	1.92e-129	0.63	-1.59	215.16	342.09	ASAH1
ASCC1	823000	1.5e-69	0.52	-1.94	23.61	45.82	ASCC1
ASCL2	949000	2.42e-42	1.64	1.64	48.03	29.21	ASCL2
ASTN2	1770000	0	0.15	-6.67	20.02	133.49	ASTN2
ASXL1	720000	1.1e-33	0.59	-1.7	22.42	38.08	ASXL1
ATF5	2770000	1.81e-66	1.64	1.64	140.05	85.33	ATF5
ATG3	4540000	7.87e-151	1.82	1.82	237.99	130.57	ATG3
ATM	1150000	3.36e-242	0.35	-2.82	25.58	72.2	ATM
ATP11A	686000	3.76e-37	0.6	-1.66	21.68	35.95	ATP11A
ATP13A1	1520000	7.82e-123	0.55	-1.81	45.55	82.62	ATP13A1
ATP1B3	3920000	1.59e-107	1.6	1.6	196.41	122.54	ATP1B3
ATP2C1	936000	5.69e-117	0.4	-2.52	22.6	56.92	ATP2C1
ATP5F1E	36900000	5.45e-152	1.53	1.53	1815.58	1190.44	ATP5F1E
ATP5PF	7370000	2.81e-120	1.51	1.51	361.9	239.4	ATP5PF
ATP5PO	3980000	2.3e-227	1.95	1.95	213	109.24	DONSON
ATP6V0A1	3680000	4.3e-301	0.44	-2.29	94.97	217.03	ATP6V0A1
ATP6V1E1	1490000	4.52e-66	1.54	1.54	73.73	47.82	ATP6V1E1
ATP8B4	575000	4.09e-125	0.36	-2.77	13	35.99	ATP8B4
ATXN2L	1070000	3.71e-82	0.54	-1.84	31.58	58.18	ATXN2L
AXL	2610000	0	0.16	-6.22	31.36	194.95	AXL
AZIN2	602000	2.99e-170	0.32	-3.11	12.53	38.92	AZIN2
AZU1	3510000	0	14.76	14.76	257.33	17.44	AZU1
B3GALNT2	517000	1.3e-99	0.39	-2.58	12.27	31.69	B3GALNT2
B3GALT6	578000	1.71e-38	0.59	-1.71	17.97	30.64	B3GALT6
B3GAT3	919000	1.56e-39	0.66	-1.53	30.46	46.5	B3GAT3
B3GLCT	569000	1.73e-63	0.46	-2.19	15.13	33.06	B3GLCT
BACE2	685000	3.88e-303	0.25	-4	11.78	47.11	BACE2
BAG3	1250000	6.08e-181	0.15	-6.62	14.25	94.26	BAG3
BASP1	2450000	0	0.32	-3.14	50.59	159.03	BASP1
BCAP29	1290000	1.65e-62	0.61	-1.63	41.07	67.08	DUS4L-BCAP29
BCAR3	638000	6.46e-277	0.22	-4.5	9.99	44.97	BCAR3
BCKDK	796000	9.81e-32	0.64	-1.56	26.04	40.7	BCKDK
BCL2A1	20800000	0	3.1	3.1	1257.61	405.43	BCL2A1
BCL2L1	1200000	5.71e-95	0.56	-1.77	36.43	64.65	BCL2L1
BCL2L11	1040000	2.15e-87	1.92	1.92	55.31	28.82	BCL2L11
BCL2L14	624000	4.41e-34	1.54	1.54	30.82	20.08	BCL2L14
BCL3	625000	3.3e-52	1.9	1.9	33.17	17.45	BCL3
BFAR	531000	1.83e-28	0.62	-1.61	17.07	27.52	BFAR
BHLHE40	1980000	3.87e-221	2.1	2.1	108.36	51.7	BHLHE40
BHLHE41	10000000	0	0.17	-5.91	125.6	742.69	BHLHE41
BID	4710000	2.2e-222	2.02	2.02	254.83	126.12	BID
BIN1	7070000	0	0.39	-2.56	168.95	432.6	BIN1
BIRC2	1300000	1.07e-49	0.63	-1.6	41.83	66.91	BIRC2
BIRC3	2190000	0	9.74	9.74	155.68	15.98	BIRC3
BLNK	2290000	0	0.26	-3.91	40.09	156.69	BLNK
BLOC1S1	9680000	0	2.4	2.4	549.76	229.38	RDH5
BLOC1S5	677000	5.4e-36	0.62	-1.62	21.67	35.1	TXNDC5
BLOC1S6	3570000	4.98e-235	0.49	-2.03	99.5	202.24	BLOC1S6
BLVRA	508000	3.56e-272	6.8	6.8	34.91	5.13	BLVRA
BLVRB	3480000	4.74e-279	2.37	2.37	197.23	83.08	BLVRB
BMP2K	1110000	6.46e-153	0.41	-2.41	27.73	66.92	BMP2K
BMPR2	1230000	5.47e-123	0.48	-2.1	33.67	70.75	BMPR2
BNIP3	915000	1.42e-99	3.21	3.21	55.75	17.35	BNIP3
BOD1	597000	2.08e-86	0.46	-2.18	15.91	34.65	BOD1
BORCS8	775000	1.18e-48	1.53	1.53	38.2	25.03	BORCS8-MEF2B
BRAT1	516000	5.88e-103	0.37	-2.73	11.79	32.13	BRAT1
BRD2	6640000	0	0.48	-2.07	182.74	378.58	BRD2
BRD9	2310000	1.08e-139	0.57	-1.77	70.29	124.38	BRD9
BSDC1	953000	1.55e-44	0.58	-1.73	29.35	50.81	BSDC1
BTBD6	706000	8.13e-37	0.59	-1.7	21.98	37.31	BTBD6
BTG2	15700000	2.26e-282	0.43	-2.32	399.74	928.47	BTG2
BUB3	1040000	2.33e-31	0.65	-1.54	34.34	52.97	BUB3
BZW2	860000	8.29e-171	2.87	2.87	51.14	17.82	BZW2
C14H11orf24	754000	2.21e-105	0.45	-2.23	19.76	44.08	C11orf24
C14H11orf71	549000	8.8e-56	0.46	-2.17	14.66	31.81	C11orf71
C14H11orf96	1660000	3.44e-224	0.09	-10.86	12.2	132.49	C11orf96
C15H9orf16	2390000	1.26e-106	1.71	1.71	122.45	71.68	C9orf16
C15H9orf78	780000	8.82e-34	1.67	1.67	39.7	23.72	C9orf72
C19H19orf12	687000	1.27e-80	0.49	-2.06	18.99	39.04	C18orf63
C19H19orf38	4480000	0	3.59	3.59	279.37	77.84	C19orf33
C1GALT1	1870000	1.51e-53	0.66	-1.53	61.89	94.4	C1D
C1H1orf127	533000	6.78e-153	0.3	-3.32	10.55	35.06	C1orf122
C1H1orf131	1040000	1.94e-51	0.61	-1.65	33.01	54.38	C1orf127
C1H1orf43	2000000	3.55e-64	0.63	-1.58	64.99	102.96	C1orf232
C1H1orf54	609000	2.07e-165	0.31	-3.23	12.3	39.8	C1orf53
C1QB	150000000	0	0.35	-2.9	3288.24	9521.41	C1orf94
C1QC	102000000	0	0.25	-4.03	1744.46	7023.29	C1QBP
C20H16orf54	1190000	2.11e-70	1.95	1.95	63.76	32.72	C16orf46
C2CD2L	729000	1.77e-42	0.66	-1.5	24.39	36.68	C2CD2
C2CD4B	2230000	0	0.01	-92.86	2.09	194.41	C2CD4A
C2CD5	827000	3.73e-136	0.4	-2.49	20.11	50.16	C2CD4D
C2H3orf38	602000	9.27e-50	0.46	-2.19	15.98	35.01	C3orf33
C3	20900000	0	0.23	-4.42	333.05	1470.98	C3orf85
C3AR1	8160000	5.25e-209	0.55	-1.81	244.46	442.13	C3
C4H6orf62	11800000	0	0.3	-3.29	235.5	774.17	C6orf58
C5AR1	8010000	9.9e-109	1.66	1.66	406.99	244.49	C5
C6H5orf15	1310000	9.02e-59	0.61	-1.63	41.84	68.12	C6
C7H15orf39	1200000	4.48e-181	2.91	2.91	71.82	24.7	C14orf93
C8H8orf82	586000	5.5e-80	0.46	-2.18	15.61	34	C8orf76
CABIN1	839000	3.09e-49	0.58	-1.72	25.89	44.63	CABIN1
CACNB4	644000	0	0.12	-8.06	6.18	49.81	CACNB4
CALB2	584000	7.52e-250	0.21	-4.88	8.57	41.81	CALB2
CALHM6	6270000	0	0.3	-3.31	124.6	411.85	DSE
CALM3	3440000	8.31e-240	2.08	2.08	187.73	90.43	CALM3
CALU	1200000	6.52e-83	0.55	-1.82	35.91	65.21	CALU
CAMP	1250000	0	3.92	3.92	78.97	20.17	CAMP
CAPG	7230000	0	4.09	4.09	462.06	113.08	CAPG
CAPN2	843000	1.25e-86	2	2	45.42	22.74	CAPN2
CASP12	4480000	4.11e-284	2.41	2.41	255.02	105.88	CASP12
CASP4	3010000	0	3.99	3.99	191.68	48.09	CASP4
CASP5	1190000	6.55e-126	0.4	-2.5	28.78	72.03	CASP5
CASP8AP2	671000	3.97e-38	0.59	-1.71	20.83	35.53	CASP8AP2
CAST	3830000	1.01e-121	1.64	1.64	193.48	117.88	CAST
CAT	2750000	0	2.89	2.89	163.58	56.68	CAT
CBX1	1100000	5.73e-34	0.67	-1.5	36.88	55.38	CBX1
CBX5	538000	2.65e-32	0.61	-1.63	17.15	28.01	CBX5
CBX6	872000	4.71e-23	1.51	1.51	42.78	28.34	CBX6
CC2D2B	626000	1.62e-129	0.33	-3.05	13.2	40.26	CC2D2B
CCAR1	949000	2.69e-27	0.63	-1.6	30.62	48.94	CCAR1
CCDC117	520000	1.09e-37	0.56	-1.79	15.68	28.06	CCDC117
CCDC130	731000	3.71e-34	0.66	-1.52	24.34	36.87	MRI1
CCDC151	603000	9.28e-44	0.56	-1.77	18.28	32.42	CCDC151
CCDC50	1670000	1.05e-81	0.56	-1.79	50.4	90.23	CCDC50
CCDC66	1670000	2.9e-83	0.6	-1.66	52.71	87.46	CCDC66
CCDC69	948000	0	8.09	8.09	66.38	8.21	CCDC69
CCDC84	712000	9.31e-30	0.63	-1.58	23.12	36.63	CCDC84
CCDC93	543000	5.2e-33	0.63	-1.58	17.62	27.92	CCDC93
CCL2	839000	2.62e-194	0.32	-3.1	17.47	54.21	CCL2
CCL3	4690000	2.7e-178	0.48	-2.1	127.95	268.43	CCL3
CCL5	9270000	0	0.18	-5.54	122.65	679.16	CCL5
CCL8	727000	6.6e-255	0.26	-3.91	12.72	49.7	CCL8
CCND1	1680000	1.18e-279	0.41	-2.43	41.61	101.02	CCND1
CCND3	1780000	5.04e-306	2.83	2.83	105.33	37.19	CCND3
CCNG2	1110000	1.87e-45	0.62	-1.61	35.59	57.43	CCNG2
CCNH	1420000	8.99e-70	0.55	-1.8	42.61	76.85	CCNH
CCNT2	930000	1.33e-47	0.64	-1.56	30.5	47.48	CCNT2
CCR1	1860000	5.46e-247	0.39	-2.54	44.52	113.18	CCR1
CCR5	728000	1.49e-47	0.49	-2.04	20.25	41.25	CCR5
CD14	28000000	9.75e-238	0.62	-1.62	898.41	1454.24	CD14
CD163	17200000	0	0.35	-2.88	379.26	1091.95	CD163
CD180	1540000	5.97e-132	0.52	-1.91	44.57	85.09	CD180
CD1D	523000	1.44e-34	0.59	-1.7	16.27	27.66	CD1D
CD276	1280000	0	0.22	-4.54	19.98	90.74	CD276
CD300A	2590000	3.2e-121	0.54	-1.86	76.11	141.74	CD300A
CD300C	725000	2.23e-102	2.36	2.36	40.99	17.37	CD300C
CD300H	1050000	0	5.37	5.37	70.21	13.07	CD300H
CD300LG	1250000	0	0.02	-48.12	2.24	107.57	CD300LG
CD36	555000	9.63e-96	2.36	2.36	31.36	13.31	CD36
CD3EAP	512000	4.97e-48	0.53	-1.89	14.93	28.27	CD3EAP
CD4	3200000	1.19e-107	2.03	2.03	173.12	85.43	CD4
CD40	1120000	1.4e-302	0.27	-3.71	20.47	75.97	CD40
CD44	5130000	0	3.07	3.07	309.47	100.86	CD44
CD46	2650000	5.43e-95	0.67	-1.5	88.5	132.97	CD46
CD47	4540000	1.53e-77	1.65	1.65	230.15	139.25	CD47
CD48	22700000	6.26e-59	1.51	1.51	1111.58	736.7	CD48
CD52	29100000	0	3.06	3.06	1753.85	573.72	CD52
CD5L	712000	2.63e-46	0.57	-1.75	21.81	38.09	CD5L
CD68	12000000	5.9e-96	1.52	1.52	591.51	389.39	CD68
CD72	734000	1.66e-124	0.46	-2.15	19.69	42.42	CD72
CD81	21800000	3.52e-222	0.59	-1.71	676.04	1154.28	CD81
CD83	21100000	0	0.46	-2.18	560.74	1222.94	CD83
CD84	2170000	1.49e-293	0.39	-2.56	51.72	132.47	CD84
CD86	4890000	3.96e-170	0.56	-1.78	148.11	263.33	CD86
CD93	790000	2.37e-291	5.4	5.4	52.73	9.77	CD93
CDA	543000	4.17e-60	2.25	2.25	30.29	13.47	CDA
CDC14B	509000	6.26e-133	0.29	-3.48	9.74	33.85	CDC14B
CDC16	717000	2.09e-23	0.66	-1.5	23.97	36.06	CDC16
CDC42BPB	686000	6.38e-50	0.56	-1.79	20.69	37.09	CDC42BPB
CDK13	895000	2.1e-44	0.63	-1.59	28.96	46.07	CDK13
CDK6	704000	1.76e-31	0.59	-1.7	21.91	37.29	CDK6
CDK9	683000	1.82e-82	0.48	-2.09	18.69	39.02	CDK9
CDKN1A	2760000	9.73e-210	1.95	1.95	147.7	75.83	CDKN1A
CDKN1C	27900000	0	20.31	20.31	2073.24	102.09	CDKN1C
CDKN2AIP	657000	1.62e-83	0.46	-2.17	17.57	38.07	CDKN2AIP
CDKN2D	913000	0	5.29	5.29	60.8	11.49	CDKN2D
CDYL	914000	8.8e-59	0.59	-1.7	28.46	48.35	CDYL
CEBPD	7160000	3.41e-12	0.65	-1.54	235.92	363.63	CEBPD
CEMIP2	1160000	8.55e-45	0.61	-1.63	37.12	60.51	CEMIP2
CENPC	1070000	1.49e-49	0.64	-1.56	34.97	54.68	CENPC
CENPF	655000	1.71e-36	0.55	-1.83	19.51	35.62	CENPF
CEP170	2750000	9.81e-73	0.65	-1.54	90.66	139.55	CEP170
CEP290	691000	1.8e-102	0.42	-2.35	17.47	41.11	CEP290
CEP295	896000	5.49e-61	0.57	-1.77	27.25	48.11	CEP295
CEP63	542000	1.51e-18	0.66	-1.51	18.09	27.25	CEP63
CEP85L	953000	5.41e-42	0.58	-1.73	29.31	50.8	CEP85L
CERK	1300000	1.03e-105	2.03	2.03	70.22	34.59	CERK
CFAP97	945000	1.56e-78	0.52	-1.92	27.32	52.39	CFAP97
CFD	145000000	0	7.26	7.26	10012.8	1379.21	CFD
CFP	9160000	0	13.38	13.38	667.11	49.84	CFP
CGAS	1510000	1.46e-101	0.47	-2.13	40.94	87.08	CGAS
CGRRF1	505000	3.24e-39	0.6	-1.66	15.95	26.48	CGRRF1
CH25H	1060000	0	0.11	-9.5	8.82	83.83	CH25H
CHCHD7	1610000	1.57e-92	0.55	-1.81	48.3	87.6	CHCHD7
CHD6	977000	2.48e-55	0.58	-1.72	30.22	51.94	CHD6
CHD7	1230000	0	0.22	-4.65	18.8	87.43	CHD7
CHD9	2250000	1.4e-153	0.54	-1.85	66.56	123.09	CHD9
CHKA	1110000	0	0.22	-4.51	17.32	78.21	CHKA
CHKB	975000	1.42e-68	0.53	-1.87	28.58	53.58	CHKB
CHMP2A	3910000	1.24e-200	1.87	1.87	206.36	110.32	CHMP2A
CHMP4B	1650000	4.52e-76	1.62	1.62	82.84	51.17	CHMP4B
CHORDC1	1800000	1.82e-44	0.66	-1.51	60.21	90.69	CHORDC1
CHRNA1	781000	2.73e-267	0.15	-6.6	8.91	58.8	CHRNA1
CHST11	2790000	1.55e-282	0.46	-2.19	74.11	161.97	CHST11
CHST15	544000	3.79e-45	1.98	1.98	29.25	14.8	CHST15
CIB1	3160000	5.21e-298	2.24	2.24	176.4	78.79	CIB1
CIITA	988000	2.12e-207	0.3	-3.28	19.74	64.79	CIITA
CIR1	2630000	1.19e-118	1.66	1.66	133.3	80.26	CIR1
CITED2	13100000	7.53e-304	0.37	-2.67	303	808.65	CITED2
CKAP5	502000	1.06e-25	0.66	-1.51	16.73	25.31	CKAP5
CKB	1130000	1.29e-52	0.54	-1.84	33.45	61.59	CKB
CKS2	3590000	1.27e-106	0.52	-1.94	103.07	199.44	CKS2
CLASRP	601000	3.7e-66	0.51	-1.95	17.2	33.53	CLASRP
CLCC1	535000	8.99e-140	0.33	-3.01	11.38	34.29	CLCC1
CLCN5	2150000	1.89e-94	0.53	-1.87	63.14	118.33	CLCN5
CLCN7	1290000	2.29e-99	0.56	-1.78	39.11	69.44	CLCN7
CLEC2B	4880000	0	3.48	3.48	302.56	86.95	CLEC2B
CLEC7A	6010000	3.83e-70	0.65	-1.53	199.13	304.68	CLEC7A
CLK1	3300000	5.14e-209	0.54	-1.84	97.86	180.22	CLK1
CLK2	597000	5.48e-78	0.46	-2.16	15.96	34.55	CLK2
CLK4	687000	8.12e-86	0.47	-2.15	18.48	39.66	CLK4
CLSTN1	1170000	6.63e-105	0.55	-1.82	34.96	63.46	CLSTN1
CLTB	2120000	1.1e-133	1.87	1.87	111.99	59.82	CLTB
CMPK2	1840000	9.79e-42	0.66	-1.52	61.17	92.85	CMPK2
CNN2	662000	6.47e-72	1.91	1.91	35.22	18.44	CNN2
CNOT3	530000	2.33e-28	0.63	-1.58	17.23	27.22	CNOT3
CNOT6L	1280000	3.58e-44	0.6	-1.66	40.41	67.12	CNOT6L
COLGALT1	985000	3.17e-59	0.58	-1.72	30.42	52.35	COLGALT1
COPE	6360000	1.73e-135	1.66	1.66	323.26	194.38	COPE
COTL1	15500000	1.02e-237	2.11	2.11	849.14	402.78	COTL1
COX17	4590000	1.6e-154	1.78	1.78	238.57	134.05	COX17
COX20	1340000	2.32e-64	0.63	-1.58	43.32	68.64	COX20
COX6B1	8160000	6.17e-125	1.52	1.52	401.32	264.25	COX6B1
CPD	545000	1.65e-26	1.98	1.98	29.26	14.81	CPD
CPEB2	603000	1.85e-39	0.55	-1.8	18.11	32.68	CPEB2
CPNE2	527000	4.02e-65	0.41	-2.41	13.12	31.65	CPNE2
CPOX	821000	0	0.2	-4.89	12.04	58.84	CPOX
CPPED1	1250000	0	4.59	4.59	81.39	17.74	CPPED1
CPSF7	577000	3.92e-37	0.59	-1.71	17.92	30.59	CPSF7
CPVL	2520000	0	7.9	7.9	176.24	22.31	CPVL
CREBZF	551000	6.44e-89	0.43	-2.33	14.05	32.72	CREBZF
CRELD1	693000	3.79e-68	0.5	-1.98	19.63	38.88	CRELD1
CRYBG1	807000	4.84e-37	1.6	1.6	40.43	25.31	CRYBG1
CSF1	2220000	0	0.21	-4.69	33.68	157.97	CSF1
CSF1R	16200000	1.26e-281	0.51	-1.95	463.2	902.34	CSF1R
CSKMT	553000	9.28e-67	0.44	-2.25	14.43	32.44	CSKMT
CSRNP2	868000	2.01e-196	0.32	-3.14	17.93	56.26	CSRNP2
CST3	3350000	7.06e-71	0.64	-1.56	109.66	171.18	CST3
CST7	513000	3.23e-19	2.17	2.17	28.39	13.06	CST7
CSTA	1910000	0	7.88	7.88	133.69	16.97	CSTA
CSTB	18600000	0	3.06	3.06	1120.17	366.12	CSTB
CTBP1	1330000	1.13e-48	0.65	-1.53	44.14	67.53	CTBP1
CTDSP1	1090000	1.5e-124	0.44	-2.27	28.31	64.39	SLC11A1
CTNND1	1570000	7.91e-127	0.49	-2.04	43.79	89.25	CTNND1
CTNS	593000	4.32e-87	0.45	-2.21	15.66	34.57	CTNS
CTSB	55600000	2.58e-172	0.55	-1.82	1657.19	3021.34	CTSB
CTSC	14300000	0	0.4	-2.51	345.59	868.38	CTSC
CTSD	1020000	7.51e-37	1.64	1.64	51.53	31.51	CTSD
CTSL	5320000	6.66e-223	3.19	3.19	324.12	101.51	CTSL
CTSZ	13100000	6.29e-134	0.65	-1.53	432.99	661.61	CTSZ
CTTNBP2	3660000	0	0.17	-5.84	46.33	270.72	CTTNBP2
CTTNBP2NL	682000	2.42e-166	0.32	-3.12	14.15	44.1	CTTNBP2NL
CUL1	2840000	1.98e-210	0.44	-2.25	73.96	166.28	CUL1
CUL2	666000	8.83e-36	0.64	-1.55	21.86	33.94	CUL2
CWC22	1020000	2.05e-28	0.66	-1.52	33.98	51.67	CWC22
CXADR	697000	0	0.17	-5.87	8.79	51.59	CXADR
CXCL11	3090000	1.56e-199	0.27	-3.75	55.86	209.77	CXCL11
CXCL14	608000	5.77e-191	21.4	21.4	45.35	2.12	CXCL14
CXCL16	4690000	1.44e-150	0.65	-1.53	155.05	237.78	CXCL16
CXCL8	6970000	0	0.33	-3.03	147.42	447.42	CXCL8
CXHXorf21	3980000	1.08e-140	0.44	-2.28	102.71	234.3	CXorf21
CYB5D2	1020000	2.49e-73	0.57	-1.76	31.23	54.85	CYB5D2
CYB5R4	756000	6.95e-36	1.5	1.5	37.07	24.64	CYB5R4
CYBB	10500000	3.74e-148	1.92	1.92	558.72	291.43	CYBB
CYP27A1	2800000	5.07e-286	0.45	-2.21	73.93	163.25	CYP27A1
CYSLTR1	883000	2.78e-82	0.43	-2.32	22.53	52.33	CYSLTR1
CYSTM1	1620000	2.06e-97	1.86	1.86	85.52	45.93	CYSTM1
CYTH1	870000	1.37e-48	1.77	1.77	45.16	25.45	CYTH1
D2HGDH	1180000	2.91e-126	0.48	-2.07	32.44	67.13	D2HGDH
DALRD3	851000	1.25e-48	0.59	-1.7	26.5	44.98	DALRD3
DAPK1	500000	2.17e-260	10.03	10.03	35.72	3.56	DAPK1
DAZAP2	1990000	1.94e-78	1.58	1.58	99.11	62.56	DAZAP2
DBNDD2	1130000	4.78e-115	0.51	-1.98	32.14	63.6	DBNDD2
DCAF5	1170000	1.94e-59	0.62	-1.6	37.83	60.64	DCAF5
DCAF8	1100000	1.75e-50	0.63	-1.59	35.53	56.5	DCAF8
DCLRE1C	502000	9.75e-49	0.56	-1.77	15.23	26.97	DCLRE1C
DCTD	860000	4.08e-33	0.66	-1.51	28.73	43.26	DCTD
DCTN3	2530000	1.74e-102	1.63	1.63	127.53	78.15	DCTN3
DDAH2	1140000	5.03e-45	0.62	-1.62	36.71	59.3	DDAH2
DDIT3	10100000	6.43e-187	0.58	-1.73	311.99	539.18	DDIT3
DDX39A	1790000	2.97e-100	0.6	-1.67	56.56	94.17	DDX39A
DDX39B	2070000	1.89e-74	0.62	-1.61	66.59	107.47	DDX39B
DDX3X	8100000	4.78e-212	0.53	-1.89	236.6	446.47	DDX3X
DDX3Y	3090000	1.02e-123	0.55	-1.8	92.81	167.32	DDX3Y
DDX60	3470000	8.64e-73	0.66	-1.52	115.16	175.49	DDX60
DDX60L	3140000	1.94e-103	0.57	-1.75	96.29	168.09	DDX60L
DEDD2	1200000	5.49e-104	2.02	2.02	64.81	32.05	DEDD2
DELE1	795000	1.26e-29	0.67	-1.5	26.59	39.97	DELE1
DENND3	1040000	6.33e-128	0.46	-2.17	27.74	60.33	DENND3
DENND6A	547000	1.67e-30	0.64	-1.56	17.93	27.93	DENND6A
DES	1780000	0	24.19	24.19	132.97	5.5	DES
DESI1	625000	5.35e-68	1.85	1.85	32.86	17.81	DESI1
DHRS3	519000	3.65e-29	2.02	2.02	28.04	13.91	DHRS3
DHX58	3880000	1.5e-129	0.56	-1.8	116.74	209.72	DHX58
DIAPH1	1640000	2.68e-148	2.07	2.07	89.48	43.16	DIAPH1
DICER1	646000	7.49e-27	0.62	-1.61	20.73	33.44	DICER1
DIP2A	751000	4.84e-57	0.54	-1.85	22.22	41.02	DIP2A
DIP2B	1050000	1.31e-126	0.44	-2.27	27.26	61.75	DIP2B
DKC1	517000	1.79e-41	0.56	-1.79	15.6	27.92	DKC1
DLST	566000	1.74e-29	0.6	-1.67	17.83	29.75	DLST
DMTF1	857000	3.79e-109	0.46	-2.18	22.79	49.8	DMTF1
DMXL1	500000	5.16e-30	0.63	-1.59	16.2	25.73	DMXL1
DMXL2	1250000	4.83e-145	2.36	2.36	70.87	30.09	DMXL2
DNAJA1	9000000	1.27e-92	0.65	-1.55	295.75	458.24	DNAJA1
DNAJA3	628000	1.35e-81	0.46	-2.18	16.72	36.48	DNAJA3
DNAJB1	6250000	0	0.13	-7.43	64.4	478.74	DNAJB1
DNAJB11	1910000	4.41e-55	0.63	-1.59	61.9	98.56	DNAJB11
DNAJB2	836000	7.36e-52	0.57	-1.75	25.57	44.73	DNAJB2
DNAJB4	1330000	1.38e-178	0.31	-3.22	26.86	86.5	DNAJB4
DNAJB6	1020000	4.7e-19	0.54	-1.86	30.02	55.85	DNAJB6
DNAJC10	957000	2.17e-138	0.4	-2.48	23.36	57.95	DNAJC10
DNASE1L1	1010000	3.01e-64	1.8	1.8	52.89	29.37	DNASE1L1
DNLZ	1120000	2.06e-59	1.77	1.77	57.97	32.78	DNLZ
DNM2	2090000	4.29e-116	0.57	-1.75	64.03	112.01	DNM2
DNPEP	2820000	0	2.75	2.75	165.65	60.25	DNPEP
DOCK10	1630000	4.18e-164	0.44	-2.3	41.88	96.22	DOCK10
DOCK4	1630000	2.53e-117	0.55	-1.83	48.47	88.77	DOCK4
DOCK5	570000	1.72e-254	10.28	10.28	40.73	3.96	DOCK5
DOK1	1200000	3.78e-291	0.32	-3.16	24.57	77.74	DOK1
DOK2	1080000	0	4.13	4.13	68.82	16.67	DOK2
DOK3	574000	2.25e-24	1.6	1.6	28.8	17.96	DOK3
DOP1B	863000	2.11e-79	0.52	-1.91	25.04	47.71	DOP1B
DPAGT1	558000	1.91e-45	0.52	-1.91	16.18	30.91	DPAGT1
DPH3	1840000	3.45e-20	0.64	-1.56	60.14	93.65	DPH3
DPP7	3610000	1.1e-207	0.53	-1.87	105.76	198.27	DPP7
DPYD	508000	1.95e-279	7.89	7.89	35.48	4.5	DPYD
DPYSL2	1480000	1.85e-104	0.53	-1.9	43.04	81.96	DPYSL2
DRAM1	1330000	8e-54	1.53	1.53	65.3	42.75	DRAM1
DRAP1	4480000	5.79e-187	1.85	1.85	236.14	127.32	DRAP1
DST	1820000	0	0.25	-4.06	30.98	125.71	DST
DSTN	3370000	2.19e-138	1.68	1.68	171.79	101.96	DSTN
DTNBP1	829000	3.26e-55	0.56	-1.8	24.92	44.88	DTNBP1
DUSP1	48100000	5.55e-101	0.45	-2.22	1265.07	2806.63	DUSP1
DUSP10	1090000	4.84e-111	0.39	-2.54	26.25	66.77	DUSP10
DUSP16	537000	8.02e-61	0.52	-1.93	15.47	29.82	DUSP16
DUSP2	4730000	2.39e-242	3.45	3.45	292.31	84.81	DUSP2
DUSP5	6280000	3.86e-193	1.8	1.8	327.68	181.71	DUSP5
DYNC1H1	2470000	4.9e-72	0.65	-1.53	81.65	125.18	DYNC1H1
E4F1	723000	9.2e-61	0.52	-1.91	20.94	40.04	E4F1
EAF1	1050000	4.83e-38	1.55	1.55	51.92	33.58	EAF1
EAF2	850000	0	5.35	5.35	56.69	10.6	EAF2
EAPP	1770000	2.25e-58	1.52	1.52	87.23	57.51	EAPP
ECH1	1620000	2.39e-107	1.88	1.88	85.72	45.66	HNRNPL
ECHDC1	1310000	1.6e-36	0.65	-1.55	43.13	66.72	ECHDC1
ECM1	992000	8.7e-250	3.79	3.79	62.51	16.49	ECM1
EEF2K	931000	7.12e-148	0.49	-2.06	25.7	52.95	EEF2K
EFCAB2	1040000	1.55e-53	0.61	-1.64	33.01	54.28	EFCAB2
EFEMP2	539000	4.64e-232	0.23	-4.27	8.8	37.59	EFEMP2
EGR1	2280000	0	0.31	-3.18	46.56	148.24	EGR1
EGR2	1640000	9.77e-187	0.34	-2.93	35.69	104.56	EGR2
EGR3	886000	2.84e-153	0.31	-3.26	17.81	58	EGR3
EHBP1L1	2360000	3.94e-82	1.73	1.73	121.55	70.11	EHBP1L1
EHD1	1830000	0	3.96	3.96	116.16	29.37	EHD1
EID2	946000	6.4e-42	0.6	-1.66	29.82	49.63	EID2
EIF2AK2	2620000	1.79e-70	0.66	-1.52	86.9	132.17	EIF2AK2
EIF2AK3	557000	1.95e-86	0.4	-2.48	13.62	33.71	EIF2AK3
EIF3F	5440000	1.26e-99	1.51	1.51	267.28	176.59	EIF3F
EIF3H	4390000	1.04e-199	1.85	1.85	231.01	125.05	EIF3H
EIF4A2	6510000	0	0.48	-2.06	179.4	370.45	EIF4A2
EIF4EBP1	2240000	1.57e-60	1.59	1.59	111.8	70.43	EIF4EBP1
EIF4G3	748000	1.87e-80	0.49	-2.05	20.74	42.42	EIF4G3
ELF1	3300000	1.01e-80	0.64	-1.55	108.12	168.12	ELF1
ELF2	1050000	5.67e-38	0.67	-1.5	35.17	52.84	ELF2
ELF4	646000	9.09e-26	1.51	1.51	31.71	20.94	ELF4
ELMOD3	787000	8.87e-73	0.52	-1.91	22.8	43.57	ELMOD3
ELOB	6750000	1.08e-175	1.59	1.59	337.34	212.5	ELOB
ELOVL1	1650000	2.2e-53	0.65	-1.54	54.46	83.78	MED8
EMILIN1	987000	0	0.2	-5.08	14.02	71.24	EMILIN1
EMILIN2	1440000	0	3.78	3.78	91.01	24.06	EMILIN2
EML4	2180000	4.48e-59	0.66	-1.53	72.27	110.32	EML4
EMP3	20900000	0	2.5	2.5	1201.14	479.58	EMP3
ENY2	4140000	1.42e-150	1.63	1.63	208.74	127.93	ENY2
EPB41L2	2610000	0	0.32	-3.14	54.02	169.49	EPB41L2
EPM2AIP1	552000	1.46e-91	0.41	-2.45	13.59	33.28	EPM2AIP1
ERAL1	526000	1.37e-21	0.65	-1.54	17.34	26.73	ERAL1
EREG	4360000	0	11.12	11.12	313.74	28.22	EREG
ERH	3730000	1.82e-115	1.62	1.62	187.97	115.98	ERH
ERICH1	3100000	0	0.36	-2.76	70.26	194.09	ERICH1
ERLEC1	1890000	4.66e-59	0.63	-1.58	61.52	97.17	ERLEC1
ESD	933000	4.38e-77	1.73	1.73	48.06	27.74	ESD
ESYT2	533000	3.56e-28	1.63	1.63	26.88	16.54	ESYT2
ETNK1	1700000	1.77e-117	0.5	-1.99	47.87	95.47	ETNK1
ETV5	1130000	1.9e-281	0.34	-2.97	24.38	72.5	ETV5
ETV6	2400000	3.17e-55	0.65	-1.54	79	121.87	ETV6
EVI2B	1520000	5.93e-236	2.6	2.6	88.2	33.96	EVI2B
EVL	3190000	0	0.22	-4.61	49.11	226.28	EVL
EXOC4	574000	7.08e-19	0.63	-1.59	18.59	29.52	EXOC4
EXOSC7	1140000	5.33e-70	1.61	1.61	57.17	35.61	EXOSC7
EXT1	588000	2.81e-21	0.64	-1.57	19.14	30.12	EXT1
EZH2	549000	4.41e-08	0.63	-1.59	17.78	28.29	EZH2
EZR	2670000	0	2.51	2.51	153.57	61.18	EZR
F13A1	1690000	7.39e-56	1.75	1.75	87.08	49.84	F13A1
FABP7	1270000	0	43.9	43.9	96.71	2.2	FABP7
FAF2	641000	1.45e-30	0.66	-1.52	21.28	32.39	FAF2
FAH	545000	8.06e-36	0.62	-1.62	17.49	28.25	FAH
FAM107B	6050000	6.23e-155	1.62	1.62	304.84	187.77	FAM107B
FAM110A	972000	1.4e-225	4.06	4.06	62.01	15.28	FAM110A
FAM111A	2340000	7.57e-86	0.63	-1.58	76.06	120.25	FAM111A
FAM118A	646000	4.51e-158	0.34	-2.94	13.98	41.11	FAM118A
FAM126A	502000	2.64e-53	0.5	-2	14.15	28.24	FAM126A
FAM133B	999000	1.89e-52	0.64	-1.57	32.52	51.2	FAM133B
FAM13A	831000	1.01e-214	0.23	-4.38	13.3	58.28	FAM13A
FAM149A	925000	0	0.21	-4.81	13.74	66.04	FAM149A
FAM193A	601000	1.79e-28	0.65	-1.54	19.85	30.49	FAM193A
FAM20C	558000	6.77e-26	0.56	-1.79	16.84	30.13	FAM20C
FAM228B	625000	2.73e-185	0.28	-3.51	11.87	41.7	FAM228B
FAM3C	866000	5.44e-82	0.52	-1.92	25.03	48.01	FAM3C
FAM53C	2450000	6.1e-305	0.42	-2.38	61.38	146.23	FAM53C
FAM76B	747000	5.88e-36	0.62	-1.62	23.92	38.74	FAM76B
FAM89A	3380000	0	0.4	-2.48	82.48	204.31	FAM89A
FAM89B	1140000	9.6e-60	1.63	1.63	57.45	35.33	FAM89B
FAS	1210000	8e-113	0.5	-2	33.94	67.85	STAMBPL1
FASTK	664000	1.17e-126	0.38	-2.62	15.6	40.93	FASTK
FBXL17	535000	2.58e-39	0.55	-1.81	15.99	29.01	FBXL17
FBXL5	1180000	1.42e-51	0.6	-1.67	36.98	61.93	FBXL5
FBXO7	1060000	7.9e-62	0.58	-1.72	32.76	56.31	FBXO7
FCER1G	65000000	0	2.31	2.31	3658.72	1580.71	FCER1G
FCHSD2	763000	1.32e-197	0.33	-3.06	16.03	49.13	FCHSD2
FDPS	1530000	1.53e-62	1.63	1.63	77.06	47.18	FDPS
FEZ2	1850000	1.64e-189	0.47	-2.13	50.02	106.35	FEZ2
FFAR2	775000	9.64e-208	5.06	5.06	51.3	10.13	FFAR2
FGD2	835000	5.45e-108	0.42	-2.38	21	49.89	FGD2
FGD4	1710000	5.57e-258	0.36	-2.77	38.64	107.14	FGD4
FGFR1	2040000	0	0.14	-7.36	21.21	156.09	FGFR1
FGR	5380000	0	7.92	7.92	376.14	47.5	FGR
FHOD1	1400000	4.32e-122	0.51	-1.98	39.69	78.52	FHOD1
FKBP4	868000	3.03e-20	0.64	-1.57	28.31	44.41	FKBP4
FKBP5	3780000	1.03e-122	0.49	-2.04	104.92	214.16	FKBP5
FLCN	708000	7.02e-77	0.52	-1.94	20.34	39.42	FLCN
FLNA	3120000	0	8.65	8.65	219.78	25.4	FLNA
FMN1	662000	8.67e-210	0.27	-3.75	11.97	44.85	FMN1
FMNL2	2760000	6.04e-277	0.45	-2.22	72.81	161.32	FMNL2
FMNL3	1230000	0	0.29	-3.45	23.64	81.59	FMNL3
FN1	6220000	0	14.53	14.53	455.03	31.32	FN1
FNBP4	2000000	3.54e-110	0.58	-1.73	61.71	106.69	FNBP4
FNIP2	1050000	5.38e-40	0.6	-1.66	33.15	55.18	FNIP2
FOSB	14500000	9.91e-113	0.57	-1.74	445.65	775.19	FOSB
FOXJ2	862000	5.69e-71	0.52	-1.92	24.88	47.87	FOXJ2
FOXN3	3980000	3.75e-256	0.49	-2.04	110.51	225.98	FOXN3
FOXRED1	631000	8.42e-28	0.63	-1.59	20.44	32.49	FOXRED1
FPR1	817000	1.08e-133	0.35	-2.83	18.17	51.47	FPR1
FRMD4A	1910000	0	0.31	-3.24	38.58	125.16	FRMD4A
FRMD4B	1170000	6.62e-94	0.58	-1.74	36.02	62.63	FRMD4B
FSCN1	2040000	0	0.18	-5.57	26.92	149.88	FSCN1
FUOM	8330000	0	4.02	4.02	530.71	131.92	FUOM
FXYD5	4770000	1.48e-152	1.66	1.66	241.88	146.13	FXYD5
G0S2	47700000	0	5.19	5.19	3167.96	610.37	G0S2
G6PC3	580000	3.58e-61	0.52	-1.91	16.82	32.08	G6PC3
G6PD	2150000	1.82e-242	2.34	2.34	121.42	51.96	G6PD
GAA	819000	1.4e-32	0.64	-1.57	26.75	41.94	GAA
GAB2	1480000	3.05e-252	0.37	-2.73	33.74	92.01	GAB2
GAB3	509000	7.33e-87	0.41	-2.43	12.6	30.63	GAB3
GABARAPL2	6240000	1.43e-117	1.8	1.8	325.4	180.79	GABARAPL2
GADD45A	591000	3.01e-35	1.86	1.86	31.12	16.76	GADD45A
GADD45B	14300000	2.13e-119	0.5	-1.99	403.04	801.66	GADD45B
GADD45G	2170000	1.94e-187	0.35	-2.82	48.45	136.59	GADD45G
GALE	659000	1.5e-89	0.45	-2.21	17.4	38.44	GALE
GALNT1	2100000	2.34e-158	0.47	-2.11	57.27	120.67	GALNT1
GALNT2	521000	4.37e-29	0.58	-1.72	16.12	27.7	GALNT2
GAS6	5760000	0	0.29	-3.43	111.47	382.26	GAS6
GAS7	1400000	3.38e-39	0.65	-1.54	46.33	71.13	GAS7
GASK1B	681000	1.83e-254	0.23	-4.31	11.05	47.59	GASK1B
GATAD2B	616000	4.03e-30	0.6	-1.66	19.47	32.25	GATAD2B
GATM	1040000	9.08e-239	0.35	-2.83	23.16	65.51	GATM
GCNT2	735000	2.08e-27	0.6	-1.67	23.08	38.64	GCNT2
GGA2	1260000	2.06e-72	0.59	-1.69	39.45	66.69	GGA2
GGA3	777000	1.19e-46	0.58	-1.72	23.99	41.34	GGA3
GGCX	646000	1.28e-70	0.5	-2	18.16	36.39	GGCX
GGNBP2	1490000	9.48e-66	0.63	-1.59	48.32	76.84	GGNBP2
GIGYF1	574000	1.54e-42	0.58	-1.71	17.77	30.47	GIGYF1
GIMAP1	5410000	1.09e-130	0.58	-1.74	166.21	288.82	GIMAP1
GIMAP4	8130000	8.7e-149	0.63	-1.6	262.46	419.11	GIMAP4
GIMAP5	2080000	0	0.25	-3.95	36.14	142.81	GIMAP5
GIMAP6	4930000	0	0.33	-3.05	103.87	317.11	GIMAP6
GIMAP7	2770000	5.53e-148	0.52	-1.93	79.58	153.89	GIMAP7
GIMAP8	987000	4.76e-187	0.34	-2.94	21.37	62.9	GIMAP8
GIT2	762000	5.42e-30	0.64	-1.56	24.97	38.91	GIT2
GLDN	855000	1.35e-150	0.26	-3.79	15.32	58.08	GLDN
GLIPR2	7260000	0	3.47	3.47	449.7	129.7	GLIPR2
GLRX	5170000	9.17e-88	1.62	1.62	260.11	160.87	GLRX
GLS	2750000	3.65e-230	0.47	-2.15	73.76	158.55	GLS
GLT8D1	562000	3.58e-32	0.63	-1.58	18.25	28.91	GLT8D1
GLUL	12900000	2.56e-136	0.57	-1.77	391.2	691.16	GLUL
GMFG	20800000	2.99e-278	2.23	2.23	1158.42	518.75	GMFG
GNA13	3180000	3.58e-111	0.57	-1.74	97.59	170.26	GNA13
GNB2	4650000	1.83e-212	1.9	1.9	246.68	129.71	GNB2
GNB4	537000	5.91e-41	0.59	-1.68	16.81	28.33	GNB4
GNG11	922000	0	12.57	12.57	66.88	5.32	GNG11
GNG5	15000000	1.59e-147	1.62	1.62	756.18	467.02	GNG5
GNPDA1	660000	4.52e-27	0.66	-1.52	21.96	33.29	GNPDA1
GNPTAB	2010000	3.24e-204	0.45	-2.23	52.7	117.41	GNPTAB
GNS	4680000	2.08e-116	0.64	-1.56	153.06	239.32	GNS
GOLGA1	650000	1.58e-53	0.57	-1.75	19.91	34.76	GOLGA1
GOLGA4	3620000	1.16e-122	0.57	-1.74	110.97	193.2	GOLGA4
GOLGB1	1780000	1.57e-49	0.65	-1.53	58.97	90.3	GOLGB1
GOPC	954000	3.14e-54	0.58	-1.72	29.44	50.77	ROS1
GOT2	537000	2.19e-89	0.41	-2.44	13.25	32.39	GOT2
GPANK1	842000	1.79e-133	0.43	-2.35	21.33	50.07	GPANK1
GPATCH2L	968000	2.74e-37	0.63	-1.58	31.5	49.66	GPATCH2L
GPBAR1	635000	2.53e-190	0.29	-3.5	12.1	42.36	GPBAR1
GPNMB	1400000	3.38e-141	3	3	84.01	27.98	GPNMB
GPR183	2960000	1.88e-261	2.94	2.94	177.2	60.22	GPR183
GPR34	5280000	0	0.23	-4.28	86.17	368.63	GPR34
GPR65	2400000	6.3e-203	2.01	2.01	129.7	64.37	GPR65
GRASP	3180000	1.33e-35	0.59	-1.7	99.02	168.37	GRASP
GRK2	2350000	4.02e-97	1.93	1.93	125.31	64.98	GRK2
GRK3	776000	5.39e-21	1.57	1.57	38.59	24.64	GRK3
GRK6	1340000	0	4.39	4.39	86.58	19.72	GRK6
GSN	678000	3.39e-70	1.97	1.97	36.36	18.5	GSN
GSPT1	2530000	1.11e-111	0.58	-1.73	77.86	134.74	GSPT1
GTF2A1	530000	9.16e-48	0.53	-1.87	15.56	29.15	GTF2A1
GTF2H1	827000	1.17e-41	0.6	-1.68	25.96	43.54	GTF2H1
GTF2H5	4390000	6.44e-141	1.71	1.71	225.29	131.63	GTF2H5
GTF2I	1900000	1.07e-184	0.47	-2.11	51.69	108.96	GTF2I
GTF3A	2280000	7.34e-166	0.52	-1.93	65.51	126.56	GTF3A
GTF3C6	2400000	3.3e-85	1.57	1.57	119.5	75.98	GTF3C6
GUCY1A1	2500000	0	0.25	-4.03	42.69	172	GUCY1A1
GUCY1B1	1200000	0	7.49	7.49	83.32	11.13	GUCY1B1
GZF1	752000	7e-36	1.87	1.87	39.72	21.21	GZF1
GZMB	1470000	3.75e-45	5.47	5.47	98.47	18	GZMB
H2AFX	1570000	1.2e-103	0.55	-1.8	47.22	85.23	H2AX
H6PD	633000	3.04e-81	0.44	-2.25	16.51	37.1	H6PD
HACD1	501000	2.72e-75	0.48	-2.09	13.72	28.68	HACD1
HACD3	835000	9.45e-137	0.44	-2.29	21.54	49.25	HACD3
HAMP	19000000	0	0.19	-5.38	257.01	1383.48	HAMP
HAVCR2	1500000	0	0.35	-2.83	33.31	94.2	HAVCR2
HBA1	1700000	0	8.32	8.32	119.52	14.36	HBA1
HBEGF	3230000	4.93e-179	1.86	1.86	170.09	91.54	HBEGF
HCK	3470000	0	2.72	2.72	203.65	74.86	HCK
HEBP1	1770000	5.35e-203	2.44	2.44	100.78	41.25	HEBP1
HELLS	524000	1.23e-26	0.59	-1.69	16.37	27.69	HELLS
HELZ	1150000	1.3e-46	0.63	-1.58	37.39	59.12	HELZ
HERC4	817000	1.23e-152	0.37	-2.69	18.86	50.73	HERC4
HERC5	5260000	4.73e-85	0.64	-1.56	172.11	268.6	HERC5
HERPUD1	12000000	0	0.38	-2.64	281.56	742.55	HERPUD1
HES1	1400000	0	10.08	10.08	99.94	9.91	HES1
HES4	2550000	0	16.41	16.41	187.53	11.43	HES4
HES6	716000	1.29e-213	0.26	-3.83	12.72	48.76	HES6
HEXD	929000	2.01e-65	0.54	-1.86	27.39	50.9	HEXD
HEXIM1	2840000	4.95e-128	0.57	-1.76	86.63	152.45	HEXIM1
HHEX	1630000	1.06e-84	0.59	-1.71	50.48	86.25	HHEX
HIP1	1020000	2.63e-222	3.98	3.98	64.55	16.22	HIP1
HIPK1	1190000	9.39e-61	0.58	-1.72	36.83	63.34	HIPK1
HIST1H2AC	2980000	0	0.29	-3.51	56.72	198.86	H2AC6
HIST2H2AC	2330000	4.79e-187	0.45	-2.21	61.29	135.73	H2AC20
HK2	1600000	1.31e-104	0.53	-1.9	46.38	88.19	HK2
HLX	946000	2.52e-20	0.64	-1.57	30.9	48.4	HLX
HMG20A	733000	1.02e-60	0.53	-1.88	21.47	40.34	HMG20A
HMGN3	2940000	0	0.46	-2.17	78.55	170.13	HMGN3
HMGXB3	669000	1.21e-39	0.57	-1.76	20.38	35.88	HMGXB3
HNRNPH1	7400000	2.96e-184	0.58	-1.72	228.81	393.05	HNRNPH1
HNRNPLL	519000	5.97e-86	0.38	-2.64	12.15	32.04	HNRNPLL
HOMER3	563000	4.47e-54	0.55	-1.81	16.86	30.5	HOMER3
HPCAL1	1980000	5.31e-124	1.84	1.84	103.69	56.49	HPCAL1
HPS3	673000	9.27e-143	0.38	-2.61	15.86	41.4	HPS3
HPS5	1160000	1.1e-80	0.54	-1.84	34.52	63.44	HPS5
HRH2	2450000	0	0.3	-3.31	48.72	161.21	HRH2
HS3ST1	713000	0	0.17	-5.91	8.94	52.85	HS3ST1
HS6ST1	526000	4.53e-26	1.78	1.78	27.29	15.37	HS6ST1
HSBP1	9600000	0	2.36	2.36	542.73	230.06	HSBP1
HSD17B10	1790000	5.21e-87	1.63	1.63	90.39	55.49	HSD17B10
HSD17B11	1470000	1.47e-57	0.63	-1.58	47.72	75.58	HSD17B11
HSD17B12	980000	1.94e-61	0.57	-1.76	29.88	52.52	HSD17B12
HSD17B6	507000	7.84e-23	0.64	-1.57	16.54	25.93	HSD17B6
HSP90AA1	37900000	0	0.38	-2.62	890.98	2331.24	HSP90AA1
HSP90AB1	18700000	0	0.41	-2.45	460.04	1127.52	HSP90AB1
HSP90B1	13100000	5.1e-197	0.56	-1.77	398.68	707.35	HSP90B1
HSPA5	14100000	0	0.38	-2.64	329.75	870.04	HSPA5
HSPA8	12800000	1.4e-277	0.52	-1.94	369.1	714.82	HSPA8
HSPB1	4060000	4.92e-157	0.14	-7.39	42.03	310.51	HSPB1
HSPD1	3010000	4.66e-165	0.44	-2.27	78.07	177.26	HSPD1
HSPE1	7940000	3.27e-40	0.61	-1.63	253.72	412.71	HSPE1-MOB4
HSPH1	3920000	0	0.25	-3.94	68.21	268.6	HSPH1
HTRA1	7540000	0	0.13	-7.64	75.87	579.91	HTRA1
HTRA2	983000	7.17e-85	0.53	-1.88	28.76	54.13	HTRA2
HUWE1	911000	2.84e-29	0.66	-1.51	30.33	45.95	HUWE1
HYPK	3910000	1.36e-117	1.51	1.51	191.89	126.83	HYPK
IAH1	1230000	4.59e-81	0.53	-1.88	35.95	67.55	IAH1
IBTK	742000	3.67e-54	0.56	-1.77	22.52	39.94	IBTK
ICAM3	1700000	0	7.54	7.54	118.17	15.67	RAVER1
ID1	952000	1.24e-70	0.5	-2.01	26.68	53.75	ID1
IDH1	1540000	6.04e-70	0.56	-1.79	46.62	83.23	IDH1
IDO1	14000000	9.01e-292	1.52	1.52	687.68	452.69	IDO1
IER5	3670000	3.54e-243	0.44	-2.26	95.24	215.51	IER5
IFFO1	940000	3.82e-153	0.39	-2.57	22.37	57.53	IFFO1
IFI27L2	14700000	8.34e-232	1.79	1.79	763	426.84	IFI27L2
IFI30	35900000	0	2.98	2.98	2154.15	722.9	IFI30
IFI44	7900000	8.86e-94	0.67	-1.5	264.17	396.98	IFI44
IFI44L	3730000	0	0.37	-2.69	86.04	231.44	IFI44L
IFI6	170000000	0	1.57	1.57	8445.23	5378.38	IFI6
IFIT2	20300000	4.22e-88	0.52	-1.93	584.44	1126.94	IFIT2
IFIT5	1420000	2.76e-44	0.65	-1.53	46.99	72.01	IFIT5
IFNGR1	7680000	1.87e-249	0.49	-2.05	212.97	436.32	IFNGR1
IFRD1	3870000	8.42e-243	0.48	-2.09	105.91	221.21	IFRD1
IFT20	994000	1.09e-71	1.68	1.68	50.64	30.16	IFT20
IFT57	547000	1.04e-131	3.16	3.16	33.23	10.5	IFT57
IGF2R	968000	0	5.35	5.35	64.54	12.06	IGF2R
IKBIP	3630000	1.64e-84	0.66	-1.52	120.74	183.06	IKBIP
IKBKB	795000	4.45e-129	0.43	-2.32	20.3	47.07	IKBKB
IKBKE	595000	3.37e-30	0.58	-1.74	18.28	31.79	IKBKE
IL13RA1	4310000	0	0.29	-3.41	83.67	285.37	IL13RA1
IL15	977000	4.29e-69	1.79	1.79	50.87	28.38	IL15
IL15RA	1930000	1.23e-51	0.64	-1.57	62.86	98.62	IL15RA
IL18	3220000	0	0.45	-2.22	84.83	188.17	IL18
IL18BP	698000	4.4e-95	0.42	-2.39	17.5	41.74	IL18BP
IL1B	5730000	7.79e-286	2.03	2.03	310.49	152.85	IL1B
IL21R	892000	7.39e-58	0.64	-1.55	29.25	45.48	IL21R
IL23A	614000	3.29e-108	5.89	5.89	41.49	7.04	IL23A
IL4R	1430000	8.38e-142	0.48	-2.1	38.93	81.7	IL4R
IL6R	2860000	1.12e-190	0.53	-1.89	83.38	157.78	IL6R
IL6ST	1220000	8.12e-271	0.3	-3.3	24.34	80.28	IL6ST
ILKAP	1060000	9.67e-45	0.64	-1.56	34.67	54.12	ILKAP
ILVBL	603000	6.77e-146	0.38	-2.63	14.16	37.18	ILVBL
IMPDH2	720000	4.32e-65	0.55	-1.8	21.63	38.99	IMPDH2
ING1	566000	2.09e-32	0.5	-1.99	16	31.83	ING1
INKA1	1950000	0	0.23	-4.27	31.86	135.98	INKA1
INPP5D	3110000	1.07e-257	0.49	-2.03	86.79	176.07	INPP5D
INPP5F	801000	1.39e-22	0.59	-1.69	25.03	42.25	INPP5F
INPPL1	735000	5.47e-89	0.47	-2.14	19.8	42.35	INPPL1
INSIG1	1850000	1.14e-105	1.95	1.95	98.95	50.68	INSIG1
INTS10	540000	6.15e-62	0.48	-2.07	14.89	30.74	INTS10
INTS3	589000	2.02e-63	0.5	-2.02	16.49	33.24	INTS3
INTS6	1920000	5.05e-151	0.52	-1.91	55.73	106.21	INTS6
IP6K2	557000	3.8e-58	0.5	-2.01	15.64	31.42	IP6K2
IPCEF1	1250000	0	0.22	-4.65	19.07	88.61	IPCEF1
IQGAP1	2740000	9.66e-293	2.36	2.36	154.9	65.51	IQGAP1
IRAK2	629000	1.02e-23	0.54	-1.85	18.59	34.4	IRAK2
IREB2	563000	4.59e-31	0.64	-1.57	18.38	28.82	IREB2
IRF2BP2	3030000	1.97e-73	0.64	-1.57	98.86	155.2	IRF2BP2
IRF8	4610000	0	0.41	-2.42	114.35	277.09	IRF8
IRS2	804000	1.79e-70	0.45	-2.24	21	47.08	IRS2
ISG15	47300000	6.99e-201	1.89	1.89	2507.08	1327.02	ISG15
ISG20	9960000	0	3.46	3.46	616.41	178.29	ISG20
ITFG2	510000	2.14e-42	0.6	-1.67	16.03	26.79	ITFG2
ITGA4	1870000	0	4.28	4.28	120.68	28.21	ITGA4
ITGA6	748000	6.14e-158	0.41	-2.42	18.58	44.9	ITGA6
ITGAL	2940000	0	3.4	3.4	181.51	53.31	ITGAL
ITGB2	13900000	0	3.45	3.45	861.99	249.57	ITGB2
ITGB5	971000	0	0.21	-4.76	14.54	69.22	ITGB5
ITM2C	7780000	0	0.33	-3.07	163.39	500.98	ITM2C
ITPR1	644000	2.37e-74	0.46	-2.16	17.24	37.29	ITPR1
ITPR2	1640000	4.54e-172	0.44	-2.3	42.25	97.12	ITPR2
ITSN1	616000	1.03e-23	1.51	1.51	30.19	20.04	ITSN1
JADE2	723000	2.78e-30	1.88	1.88	38.22	20.38	JADE2
JARID2	1580000	3.31e-201	2.48	2.48	90.55	36.51	JARID2
JKAMP	553000	2.37e-58	0.52	-1.91	16.05	30.6	JKAMP
JMJD1C	6760000	1.23e-227	0.52	-1.93	194.81	375.07	JMJD1C
JOSD2	2310000	2.12e-162	1.9	1.9	122.42	64.34	JOSD2
JRKL	603000	1.23e-51	0.56	-1.77	18.3	32.47	JRKL
JUN	49600000	0	0.3	-3.36	973.35	3273.34	JUN
JUP	623000	0	0.06	-16.06	3.2	51.42	JUP
KANSL2	780000	5.91e-54	0.59	-1.69	24.32	41.18	KANSL2
KAT2A	707000	5.75e-216	0.27	-3.66	13.02	47.66	KAT2A
KAT6A	1840000	4.49e-145	0.49	-2.03	51.25	103.82	KAT6A
KATNA1	1010000	9.22e-90	0.5	-2.01	28.32	56.88	KATNA1
KBTBD8	1120000	5.07e-275	0.32	-3.12	23.31	72.83	KBTBD8
KCNAB2	517000	1.16e-134	3.08	3.08	31.24	10.16	KCNAB2
KCNK13	849000	2.58e-114	0.46	-2.17	22.66	49.25	KCNK13
KCNQ3	601000	7.8e-301	0.18	-5.68	7.79	44.22	KCNQ3
KCTD12	3200000	2.49e-248	0.47	-2.15	86.12	185.08	KCTD12
KCTD14	560000	0	7.72	7.72	39.05	5.06	KCTD14
KCTD5	679000	2.88e-25	1.7	1.7	34.71	20.45	KCTD5
KDM2B	769000	1.13e-33	0.64	-1.56	25.16	39.26	KDM2B
KDSR	1090000	3.14e-137	0.46	-2.19	29.02	63.56	KDSR
KHSRP	879000	1.64e-39	0.63	-1.59	28.47	45.2	KHSRP
KIAA0100	1020000	3.16e-48	0.64	-1.57	33.09	52.1	KIAA0100
KIAA0355	551000	2.33e-55	0.47	-2.13	14.9	31.71	KIAA0355
KIAA1109	1020000	5.45e-155	0.38	-2.62	23.91	62.71	KIAA1109
KIF16B	689000	8.22e-43	0.59	-1.7	21.48	36.44	KIF16B
KIF2A	1010000	1.48e-56	0.57	-1.75	30.78	53.9	KIF2A
KLF13	2020000	1.22e-304	2.78	2.78	119.17	42.93	KLF13
KLF2	25100000	1.07e-253	0.45	-2.21	662.37	1466.24	KLF2
KLF6	57300000	5.94e-220	0.46	-2.18	1524.94	3326.55	KLF6
KLHDC8B	543000	1.72e-44	0.55	-1.81	16.24	29.43	KLHDC8B
KLHL15	507000	5.93e-31	0.57	-1.75	15.49	27.17	KLHL15
KLHL18	513000	2.77e-26	0.62	-1.61	16.47	26.54	KLHL18
KLHL28	687000	4e-89	0.5	-2	19.33	38.69	KLHL28
KLHL5	686000	5.86e-152	0.35	-2.85	15.19	43.32	KLHL5
KLHL9	739000	2.11e-40	0.65	-1.53	24.49	37.41	KLHL9
KMT2A	1620000	5.68e-113	0.55	-1.82	48.53	88.3	KMT2A
KMT2B	611000	4.14e-47	0.56	-1.8	18.39	33.04	KMT2B
KMT2D	541000	6.1e-41	0.61	-1.64	17.19	28.18	KMT2D
KRCC1	693000	9.04e-24	0.66	-1.52	23.04	35.02	KRCC1
KRT10	2510000	1.11e-102	0.64	-1.57	82.15	128.65	KRT10
LACTB2	758000	2.32e-79	0.49	-2.05	21.01	43.04	LACTB2
LAMB2	591000	1.22e-165	0.29	-3.49	11.29	39.35	LAMB2
LAMTOR4	6350000	2.89e-144	1.67	1.67	323.2	193.06	LAMTOR4
LAPTM4B	868000	4.18e-258	0.29	-3.46	16.67	57.69	LAPTM4B
LARP1B	1440000	1.84e-138	0.49	-2.04	40.14	81.84	LARP1B
LARP4	921000	3.82e-37	0.64	-1.55	30.24	46.97	LARP4
LAT2	7610000	0	0.43	-2.3	195.45	449.88	LAT2
LCAT	776000	3.33e-79	0.5	-2.01	21.79	43.76	LCAT
LCN2	563000	9.33e-54	5	5	37.15	7.44	LCN2
LCOR	1550000	1.27e-74	0.61	-1.63	49.39	80.39	LCOR
LCP1	6250000	0	2.05	2.05	339.78	165.59	LCP1
LDHA	12400000	1.46e-187	2.11	2.11	681.1	322.79	LDHA
LDLRAD3	637000	5.44e-85	2.51	2.51	36.67	14.58	LDLRAD3
LEMD2	600000	4.27e-43	0.58	-1.71	18.59	31.81	LEMD2
LENG1	1230000	2.47e-75	0.56	-1.8	37.05	66.62	LENG1
LENG8	2500000	1.66e-97	0.63	-1.58	81.36	128.38	LENG8
LFNG	2100000	0	3.99	3.99	133.79	33.5	LFNG
LGALS3	9490000	0	2.91	2.91	565.76	194.12	LGALS3
LGALS8	639000	1.63e-22	0.64	-1.56	20.93	32.66	LGALS8
LHFPL1	589000	5.55e-285	0.14	-7.02	6.37	44.74	LHFPL1
LHFPL2	1940000	0	0.34	-2.93	42.13	123.33	LHFPL2
LIG1	1370000	1.58e-62	1.77	1.77	71.18	40.16	LIG1
LILRA5	1650000	0	22.92	22.92	123.74	5.4	LILRA5
LIMK1	815000	1.05e-187	0.32	-3.17	16.73	52.97	LIMK1
LIMK2	721000	5.91e-30	0.62	-1.62	23.1	37.4	LIMK2
LIN37	579000	1.97e-39	0.57	-1.74	17.76	30.91	LIN37
LIPA	3060000	7.08e-130	0.55	-1.83	91.1	166.57	LIPA
LMAN1	2040000	2.87e-104	0.57	-1.75	62.26	108.95	LMAN1
LMNA	1310000	2.04e-236	4.18	4.18	84.25	20.14	LMNA
LMO4	1200000	3.37e-157	0.38	-2.6	28.22	73.44	LMO4
LOC114669765	1090000	3.46e-46	1.7	1.7	55.52	32.69	SULT1A2
LOC694580	1490000	2.79e-77	0.53	-1.9	43.27	82.13	TGIF1
LOC694823	1730000	8.59e-77	0.6	-1.66	54.59	90.81	RANBP2
LOC695533	15400000	0	0.23	-4.32	249.97	1079.14	LAIR1
LOC696959	4620000	2.97e-98	1.59	1.59	231.01	145.54	PGAM4
LOC697689	2940000	7.8e-249	0.38	-2.62	69.05	180.97	MS4A6A
LOC697790	1430000	3.94e-139	2.11	2.11	78.18	37.11	MAP1LC3B
LOC698693	1430000	7.25e-130	0.45	-2.21	37.73	83.37	H1-0
LOC704664	514000	6.65e-139	0.32	-3.13	10.62	33.28	H2AC15
LOC707227	5010000	0	0.28	-3.62	93	336.98	COX5B
LOC708683	601000	4.34e-27	0.63	-1.58	19.56	30.86	ZNF92
LOC709083	874000	9.74e-55	0.58	-1.72	27.02	46.48	MLLT10
LOC712324	3440000	8.04e-97	1.52	1.52	169.09	111.39	COMMD4
LOC712405	15900000	0	12.05	12.05	1148.1	95.27	FCN1
LOC712661	3930000	5.81e-98	1.58	1.58	196.12	124.21	PLIN2
LOC713572	3440000	1.07e-85	0.63	-1.58	111.58	176.6	BCL2L2-PABPN1
LOC715706	782000	7.24e-37	0.57	-1.74	24.01	41.75	SLFN13
LOC715912	678000	1.89e-281	5.61	5.61	45.5	8.11	SIRPB1
LOC718454	626000	0	0.16	-6.34	7.39	46.85	CECR2
LOC719667	1430000	0	0.26	-3.9	25.15	98.05	SIGLEC6
LOC720399	617000	1.46e-34	0.59	-1.7	19.22	32.67	HSD17B7
LOC722148	604000	4.37e-30	0.54	-1.85	17.87	33	C1RL
LOC722929	4480000	2.35e-156	1.88	1.88	237.1	126.31	TUBB2B
LONRF3	1190000	3.4e-55	1.58	1.58	59.35	37.54	LONRF3
LPAR5	1750000	0	0.16	-6.14	21.23	130.34	LPAR5
LPCAT2	2170000	0	0.33	-3.01	46.18	138.82	LPCAT2
LPIN2	3690000	0	0.3	-3.32	73.16	243.04	LPIN2
LRCH1	1200000	3.99e-280	0.34	-2.96	25.89	76.6	LRCH1
LRP11	1500000	0	0.28	-3.57	28.16	100.58	LRP11
LRRC25	6860000	0	4.54	4.54	446.36	98.29	LRRC25
LRRC59	1310000	1.47e-44	0.62	-1.61	42.16	67.97	LRRC59
LRRC8C	646000	6.15e-82	0.46	-2.16	17.33	37.37	LRRC8C
LRRFIP1	3200000	1.93e-302	2.29	2.29	179.68	78.31	LRRFIP1
LSG1	675000	5.48e-94	0.45	-2.21	17.82	39.35	LSG1
LSM4	2190000	5.32e-73	1.51	1.51	107.71	71.21	LSM4
LSM6	2420000	1.35e-80	1.54	1.54	119.74	77.55	LSM6
LSP1	4510000	0	5.54	5.54	302.03	54.54	LSP1
LST1	15400000	0	3.03	3.03	927.69	306.01	LST1
LTA4H	1980000	0	4.72	4.72	129.39	27.39	LTA4H
LTC4S	3370000	0	0.36	-2.77	76.22	211.15	LTC4S
LUC7L	971000	3.93e-58	0.56	-1.79	29.28	52.44	LUC7L
LUC7L3	2660000	3.56e-72	0.66	-1.51	88.88	133.83	LUC7L3
LUZP1	983000	1.74e-60	0.55	-1.82	29.37	53.38	LUZP1
LY96	1430000	7.07e-197	2.26	2.26	79.9	35.36	LY96
LYZ	2950000	0	6.14	6.14	200.46	32.64	LYZ
MAEA	771000	5.24e-41	0.64	-1.57	25.13	39.5	MAEA
MAF	1250000	9.95e-181	0.42	-2.41	31.11	74.94	MAF
MAFG	2910000	9.23e-88	0.64	-1.57	94.8	149.17	MAFG
MAGED2	1880000	5.08e-160	0.5	-2.02	52.58	106.2	MAGED2
MAGOHB	516000	4.4e-42	1.61	1.61	25.93	16.11	MAGOHB
MAML2	763000	1.07e-41	0.57	-1.74	23.4	40.73	MAML2
MAML3	504000	6.98e-48	1.81	1.81	26.34	14.56	MAML3
MAMU-E	6330000	4.48e-252	0.48	-2.07	174.37	360.4	HLA-E
MAN1A1	4110000	0	0.28	-3.61	76.46	276.02	MAN1A1
MAN1C1	1440000	0	0.23	-4.28	23.41	100.15	MAN1C1
MAN2A1	855000	8.45e-92	0.51	-1.96	24.42	47.77	MAN2A1
MAN2C1	567000	1.22e-55	0.5	-2.02	15.86	32.02	MAN2C1
MANBA	659000	2e-50	0.58	-1.71	20.44	34.99	MANBA
MAP1LC3A	1840000	3.38e-71	1.55	1.55	91.25	59.03	MAP1LC3A
MAP3K1	1620000	3.03e-44	1.56	1.56	80.26	51.52	MAP3K1
MAP3K8	9230000	3.56e-78	0.66	-1.51	307.97	464.7	MAP3K8
MAP4K2	549000	4.52e-124	4.11	4.11	35.09	8.54	MAP4K2
MAPK6	631000	1.54e-37	1.71	1.71	32.34	18.92	MAPK6
MAPKAPK2	1580000	8.92e-106	1.87	1.87	83.63	44.72	MAPKAPK2
MAPKAPK3	1620000	5.85e-61	1.63	1.63	81.69	50.23	MAPKAPK3
MARCKS	26000000	0	0.5	-2	733.18	1465.39	MARCKS
MBD2	2890000	8.75e-196	2.14	2.14	158.9	74.14	MBD2
MBD4	876000	2.16e-94	0.51	-1.96	24.97	49	MBD4
MBD6	596000	6.63e-46	0.56	-1.78	18.07	32.11	MBD6
MBOAT7	1760000	2.2e-111	0.57	-1.74	54.13	94.29	MBOAT7
MCL1	14700000	7.22e-159	0.59	-1.71	455.96	778.5	MCL1
MDFIC	614000	0	8.13	8.13	43.05	5.29	MDFIC
MDM4	1380000	5.59e-87	0.59	-1.68	43.17	72.59	MDM4
ME2	1570000	8.81e-72	0.62	-1.61	50.56	81.49	ME2
MEF2A	5290000	1.04e-171	0.59	-1.7	164.43	280.03	MEF2A
MEF2C	10600000	0	0.45	-2.21	280.17	618.26	MEF2C
MEGF9	1080000	0	7.78	7.78	75.4	9.69	MEGF9
MEPCE	823000	5.56e-73	0.55	-1.83	24.51	44.77	MEPCE
MERTK	2160000	0	0.31	-3.27	43.17	141.26	MERTK
METRNL	6440000	1.38e-304	2.19	2.19	357.16	162.75	METRNL
METTL21A	1170000	6.49e-44	1.74	1.74	60.62	34.79	METTL21A
METTL22	808000	4.6e-56	0.57	-1.76	24.63	43.34	METTL22
METTL7A	511000	1.05e-35	0.61	-1.64	16.26	26.6	METTL7A
MFSD1	3720000	0	0.41	-2.42	92.56	223.64	MFSD1
MFSD11	914000	1.37e-41	0.6	-1.65	28.91	47.81	MFSD11
MGA	731000	4.31e-92	0.47	-2.15	19.64	42.19	MGA
MGAT1	2850000	1.81e-122	0.57	-1.75	87.08	152.36	MGAT1
MGAT4B	826000	8.81e-94	0.5	-2.01	23.2	46.53	MGAT4B
MGAT5	1260000	2.78e-62	0.63	-1.59	40.8	64.9	MGAT5
MGST3	14200000	1.26e-172	1.84	1.84	748.49	406.14	MGST3
MID1IP1	1680000	3.15e-44	0.6	-1.68	52.79	88.56	MID1IP1
MIF	8980000	6.82e-95	1.55	1.55	444.86	286.85	SLC2A11
MIGA1	625000	4.14e-88	0.46	-2.15	16.77	36.1	MIGA1
MINK1	748000	2.39e-169	0.33	-3.02	15.88	47.99	MINK1
MKNK1	2530000	8.25e-86	0.61	-1.64	80.62	131.87	MKNK1
MLEC	2070000	6.18e-99	0.6	-1.68	64.98	109.03	MLEC
MLLT6	513000	5.66e-69	0.48	-2.06	14.14	29.18	MLLT6
MLXIP	1290000	2.28e-121	0.47	-2.13	34.81	74.15	MLXIP
MLXIPL	605000	5.98e-248	0.18	-5.46	8.1	44.23	MLXIPL
MOB3C	1040000	5.72e-258	0.28	-3.57	19.57	69.79	MOB3C
MPC2	2090000	1.61e-57	0.57	-1.75	64.06	112.13	MPC2
MPG	1140000	3.76e-138	2.13	2.13	62.39	29.27	MPG
MPZL1	3500000	2.55e-275	0.43	-2.32	89.42	207.02	MPZL1
MRC2	867000	1.44e-122	0.46	-2.17	23.18	50.24	MRC2
MRPS24	1390000	3.17e-139	2.01	2.01	74.84	37.2	URGCP
MS4A4A	1850000	1.63e-137	0.41	-2.43	45.77	111.18	MS4A4A
MSH6	735000	1.19e-95	0.45	-2.23	19.25	42.99	MSH6
MSR1	3870000	9.79e-147	0.58	-1.73	119.26	205.81	MSR1
MSRA	1990000	9.01e-154	2.02	2.02	107.51	53.28	PRSS55
MT1X	7060000	5.28e-265	3.95	3.95	448.5	113.55	MT1X
MTA1	603000	4.98e-65	0.49	-2.04	16.78	34.18	MTA1
MTF2	876000	1.2e-52	0.59	-1.7	27.25	46.37	MTF2
MTHFR	835000	4.15e-41	0.6	-1.66	26.35	43.8	MTHFR
MTIF2	1150000	3.35e-55	0.6	-1.67	36.33	60.54	MTIF2
MTMR14	999000	6.74e-49	0.6	-1.67	31.37	52.5	MTMR14
MTR	587000	7.44e-111	0.38	-2.63	13.77	36.18	MTR
MTSS2	518000	4.12e-242	14.42	14.42	37.89	2.63	MTSS2
MTUS1	883000	2.04e-156	0.48	-2.09	24.14	50.5	MTUS1
MUS81	572000	4.88e-47	0.53	-1.88	16.73	31.51	MUS81
MX1	31300000	3.22e-161	0.56	-1.79	945.08	1687.88	MX1
MYADM	1970000	1.87e-35	0.62	-1.62	63.09	102.36	MYADM
MYC	1510000	1.09e-233	0.27	-3.71	27.41	101.81	MYC
MYL6	15000000	1.27e-139	1.72	1.72	768.13	447.32	MYL6
MYO1E	525000	4.52e-33	0.52	-1.91	15.24	29.07	MYO1E
MYO1G	1740000	0	6.76	6.76	119.82	17.73	MYO1G
MYO6	825000	0	0.17	-6.01	10.19	61.27	MYO6
MYOF	1230000	1.64e-173	2.17	2.17	67.93	31.23	MYOF
N4BP2L1	1700000	0	0.29	-3.46	32.58	112.83	N4BP2L1
N4BP2L2	1840000	6.4e-102	0.56	-1.77	55.95	99.29	N4BP2L2
NAA20	4090000	7.4e-107	0.63	-1.59	132.22	210.64	NAA20
NAA25	591000	9.02e-39	0.6	-1.66	18.66	30.92	NAA25
NAAA	1240000	2e-136	0.47	-2.15	33.33	71.67	NAAA
NACC2	712000	2.26e-26	1.61	1.61	35.75	22.17	NACC2
NAGA	683000	7.46e-227	0.29	-3.51	13	45.58	NAGA
NAGLU	564000	1.06e-54	0.57	-1.74	17.3	30.09	NAGLU
NAIP	1050000	7.28e-62	0.54	-1.85	31.12	57.63	NAIP
NAPRT	924000	6.91e-74	0.51	-1.95	26.42	51.55	NAPRT
NARS2	672000	5.67e-152	0.32	-3.17	13.77	43.7	NARS2
NAT1	535000	8.09e-65	0.45	-2.2	14.16	31.13	NAT1
NAT9	530000	6.84e-45	0.55	-1.8	15.92	28.72	NAT9
NAV3	874000	0	0.15	-6.84	9.67	66.16	NAV3
NCBP2	4960000	6.87e-131	1.63	1.63	249.78	153.69	NCBP2
NCK1	1110000	8.16e-47	0.64	-1.57	36.23	56.93	NCK1
NCK2	1640000	9.56e-283	0.38	-2.63	38.37	100.97	NCK2
NCKAP5L	590000	1.13e-80	0.46	-2.17	15.77	34.19	NCKAP5L
NDE1	573000	6.11e-77	0.44	-2.25	14.92	33.62	NDE1
NDRG1	817000	1.74e-237	4.29	4.29	52.66	12.28	NDRG1
NDRG2	501000	6.26e-279	7.68	7.68	34.89	4.55	NDRG2
NDUFA1	6460000	2.67e-140	1.54	1.54	319.71	207.08	NDUFA1
NDUFA12	3100000	1.59e-193	1.89	1.89	164.17	87.08	NDUFA12
NDUFA5	1780000	1.37e-97	1.73	1.73	91.61	52.9	NDUFA5
NDUFA6	2940000	1.04e-111	1.59	1.59	147.2	92.45	NDUFA6
NDUFAF1	759000	1.24e-92	0.47	-2.15	20.41	43.83	NDUFAF1
NDUFAF3	2670000	4.67e-82	1.52	1.52	131.3	86.4	NDUFAF3
NDUFAF4	1200000	2.93e-46	0.65	-1.54	39.46	60.7	NDUFAF4
NDUFB7	6170000	2.87e-203	1.7	1.7	315.34	185.96	NDUFB7
NDUFS6	3700000	4.59e-164	1.68	1.68	188.57	112.27	NDUFS6
NEDD9	2380000	2.61e-45	0.51	-1.94	68.27	132.64	NEDD9
NEK6	1590000	2.25e-214	0.48	-2.07	43.72	90.34	NEK6
NF1	695000	1.27e-49	0.57	-1.76	21.14	37.3	NF1
NFAM1	726000	3.66e-92	2.15	2.15	40.02	18.61	NFAM1
NFAT5	1270000	4.45e-41	1.76	1.76	65.64	37.35	NFAT5
NFATC1	523000	2.86e-44	0.46	-2.2	13.84	30.41	NFATC1
NFIC	2360000	1.34e-208	0.44	-2.25	61.5	138.32	NFIC
NFIL3	2830000	4.55e-305	2.23	2.23	157.6	70.74	NFIL3
NFKBID	604000	3.2e-14	0.61	-1.65	19.14	31.6	NFKBID
NFKBIL1	561000	1.27e-34	0.64	-1.57	18.3	28.72	NFKBIL1
NFKBIZ	9130000	9.03e-157	1.6	1.6	457.47	286.26	NFKBIZ
NFYA	534000	8.68e-73	0.42	-2.36	13.5	31.81	NFYA
NGLY1	650000	2.88e-32	0.66	-1.51	21.67	32.77	NGLY1
NINJ2	4680000	0	0.32	-3.08	98.01	301.62	NINJ2
NKG7	688000	2.29e-35	7.79	7.79	48.01	6.17	NKG7
NKTR	3120000	2.44e-134	0.61	-1.63	99.32	162.27	NKTR
NLRP1	949000	3.85e-68	0.52	-1.91	27.53	52.46	NLRP1
NLRP3	2850000	8.65e-30	1.55	1.55	141.42	91.25	NLRP3
NMD3	687000	5.99e-24	0.63	-1.58	22.36	35.27	NMD3
NOC3L	972000	7.78e-97	0.49	-2.06	26.88	55.27	NOC3L
NOCT	967000	3.09e-216	4.11	4.11	61.84	15.05	NOCT
NOL11	518000	6.54e-33	0.63	-1.59	16.73	26.68	NOL11
NOLC1	682000	8.1e-30	0.66	-1.51	22.79	34.33	NOLC1
NOP14	663000	2.28e-48	0.61	-1.63	21.16	34.48	NOP14
NOP56	1900000	5.34e-127	0.58	-1.72	58.73	101.07	NOP56
NOTCH2	1130000	4.92e-114	2.09	2.09	61.86	29.55	NOTCH2
NPM3	919000	5.81e-262	0.31	-3.17	18.82	59.74	NPM3
NR1H2	2720000	3.02e-66	1.51	1.51	133.82	88.41	NR1H2
NR2F6	1030000	5.24e-32	1.82	1.82	53.98	29.7	NR2F6
NR3C1	2970000	2.78e-97	0.65	-1.55	97.49	151.06	NR3C1
NR4A2	4440000	5.93e-241	0.41	-2.43	109.89	266.78	NR4A2
NR4A3	2320000	1.68e-45	0.5	-1.98	65.63	129.97	NR4A3
NRP2	2950000	1.25e-137	0.57	-1.74	90.59	157.8	NRP2
NRROS	1910000	1.83e-123	0.5	-2.01	53.6	107.55	NRROS
NSMF	626000	1.36e-119	0.37	-2.69	14.45	38.82	NSMF
NT5C	1360000	1.7e-85	0.57	-1.75	41.56	72.6	NT5C
NT5C3A	2500000	3.32e-72	1.64	1.64	126.44	76.96	NT5C3A
NUAK2	1120000	3.87e-57	1.69	1.69	57.38	34	NUAK2
NUCB1	3480000	8.8e-115	1.71	1.71	178.71	104.26	NUCB1
NUDT3	2780000	6.88e-122	0.57	-1.76	84.54	149.02	RPS10-NUDT3
NUP153	725000	2.22e-38	0.64	-1.56	23.79	37.01	NUP153
NXF1	1300000	1.58e-130	0.49	-2.05	36.06	73.96	NXF1
OAS1	4190000	0	3.86	3.86	264.98	68.59	OAS1
OAZ1	61700000	0	3.28	3.28	3775.45	1152.53	OAZ1
OGFRL1	3180000	9.16e-224	0.47	-2.11	86.52	182.43	OGFRL1
OGT	1210000	1.31e-95	0.55	-1.8	36.4	65.68	OGT
OLR1	4050000	0	0.32	-3.09	84.64	261.28	OLR1
OSBPL1A	878000	3.46e-258	0.28	-3.52	16.66	58.63	OSBPL1A
OSBPL8	1740000	1.53e-47	1.51	1.51	85.48	56.59	OSBPL8
OTUD1	14100000	0	0.2	-4.96	204.09	1013.15	OTUD1
OTUD4	742000	1.65e-37	0.59	-1.69	23.13	39.18	OTUD4
OTULINL	1990000	0	0.29	-3.45	38.25	132.13	OTULINL
OXER1	547000	2.65e-189	0.26	-3.91	9.57	37.42	OXER1
OXNAD1	697000	6.74e-55	0.48	-2.09	19.09	39.81	OXNAD1
OXR1	1520000	1.63e-223	0.36	-2.8	34.04	95.23	OXR1
OXSR1	1140000	1.93e-65	1.78	1.78	59.27	33.29	OXSR1
P2RX4	2080000	2.36e-121	0.57	-1.76	63.33	111.28	P2RX4
P2RX7	702000	2.65e-66	0.54	-1.85	20.74	38.45	P2RX7
P2RY12	2980000	0	0.15	-6.58	34.12	224.53	P2RY12
P2RY13	6320000	0	0.38	-2.61	148.89	388.99	P2RY13
P2RY6	2390000	0	0.24	-4.17	39.72	165.71	P2RY6
P4HA1	2160000	6.21e-260	0.36	-2.78	48.74	135.64	P4HA1
PABPC4	2450000	5.01e-201	0.53	-1.89	71.53	134.94	PABPC4
PADI2	1790000	0	0.16	-6.13	21.69	132.99	PADI2
PAF1	535000	1.4e-18	0.67	-1.5	17.9	26.9	PAF1
PAIP2	2890000	3.11e-132	1.61	1.61	145.32	89.98	PAIP2
PAK1	1420000	1.63e-122	0.55	-1.8	42.61	76.87	PAK1
PAK3	1010000	0	0.14	-7.02	10.93	76.73	PAK3
PALD1	1400000	0	0.24	-4.14	23.49	97.18	PALD1
PAN2	541000	2.37e-83	0.4	-2.5	13.13	32.88	PAN2
PANK2	1490000	3.06e-86	0.57	-1.75	45.72	80.02	PANK2
PANX1	1880000	0	0.3	-3.37	36.88	124.15	PANX1
PAQR8	688000	2.15e-101	0.4	-2.51	16.69	41.82	PAQR8
PARP1	699000	1.89e-48	0.58	-1.73	21.49	37.28	PARP1
PARP14	5040000	1.1e-75	0.64	-1.56	165.24	257.27	PARP14
PARP8	740000	3.19e-68	0.46	-2.16	19.8	42.85	PARP8
PARP9	1880000	3.42e-108	0.56	-1.8	56.42	101.61	PARP9
PARVB	729000	1.52e-99	2.47	2.47	41.76	16.91	PARVB
PATL1	1620000	1.34e-81	0.58	-1.72	50.12	86.23	PATL1
PBXIP1	1190000	1.16e-79	0.56	-1.79	35.98	64.37	PBXIP1
PCBD1	2950000	7.39e-291	0.49	-2.04	81.92	167.52	PCBD1
PCED1B	697000	0	0.2	-4.94	10.13	50.04	PCED1B
PCF11	1260000	5.52e-82	0.57	-1.76	38.51	67.76	PCF11
PCK2	547000	3.86e-24	0.66	-1.51	18.21	27.55	PCK2
PCOLCE2	1380000	0	0.14	-7.03	14.92	104.89	PCOLCE2
PCYOX1	2580000	9.24e-263	0.46	-2.18	68.57	149.66	PCYOX1
PDCD5	3750000	1.34e-117	1.57	1.57	186.39	118.78	PDCD5
PDE3B	807000	1.02e-290	0.24	-4.22	13.3	56.12	PDE3B
PDE4A	911000	3.58e-54	0.58	-1.73	28.06	48.52	PDE4A
PDE4B	3800000	1.75e-29	0.66	-1.53	126.08	192.3	PDE4B
PDGFB	1820000	0	0.2	-5.07	25.93	131.32	PDGFB
PDIA4	1620000	1.3e-57	0.61	-1.65	51.32	84.44	PDIA4
PDLIM5	958000	7.08e-50	1.79	1.79	49.82	27.89	PDLIM5
PDPN	1280000	0	0.16	-6.11	15.54	94.94	PDPN
PDSS1	1950000	2.73e-148	3.21	3.21	118.56	36.97	PDSS1
PEAK1	506000	4.77e-75	0.44	-2.29	13.05	29.88	PEAK1
PECAM1	4130000	0	5.11	5.11	273.69	53.51	PECAM1
PELO	609000	2.8e-61	0.55	-1.8	18.29	32.99	PELO
PEPD	2620000	1.57e-83	1.66	1.66	132.77	80.02	PEPD
PER1	2780000	1.35e-115	0.57	-1.77	84.41	149.07	PER1
PFKFB3	1710000	3.14e-209	0.41	-2.46	41.91	103.05	PFKFB3
PFN1	19800000	4.82e-283	2.43	2.43	1127.46	464.17	PFN1
PGBD5	548000	6.18e-227	0.25	-4.02	9.39	37.73	PGBD5
PGD	1870000	6.29e-68	1.56	1.56	92.58	59.51	PGD
PGK1	4410000	2.4e-168	1.95	1.95	235.73	121.05	PGK1
PGM3	758000	1.82e-71	0.53	-1.87	22.27	41.63	PGM3
PHC2	1320000	6.26e-125	0.49	-2.05	36.56	74.94	PHC2
PHF20	1660000	2.03e-108	0.56	-1.8	49.85	89.61	PHF20
PHF5A	2310000	3.72e-92	1.56	1.56	114.84	73.63	PHF5A
PHF6	867000	4.82e-50	0.6	-1.66	27.39	45.43	PHF6
PHKG2	873000	4.68e-29	0.64	-1.57	28.52	44.69	PHKG2
PHLDA1	691000	8.42e-23	0.58	-1.72	21.39	36.72	PHLDA1
PHLDA2	727000	2.24e-51	1.88	1.88	38.44	20.44	PHLDA2
PHPT1	3340000	1.99e-130	1.65	1.65	168.97	102.38	PHPT1
PHTF1	733000	7.42e-33	0.65	-1.54	24.22	37.22	PHTF1
PI4KB	811000	7.61e-48	0.62	-1.61	26.02	41.99	PI4KB
PICALM	2020000	1.46e-75	0.62	-1.62	64.44	104.72	PICALM
PIGL	678000	3.1e-112	0.36	-2.77	15.31	42.47	PIGL
PIGV	545000	9.72e-41	0.62	-1.61	17.5	28.25	PIGV
PIK3CD	1580000	1e-134	0.52	-1.92	45.54	87.43	PIK3CD
PIK3IP1	703000	4.58e-189	0.34	-2.97	15.14	44.89	PIK3IP1
PIK3R1	5640000	4.14e-214	0.55	-1.82	168.22	306.33	PIK3R1
PILRA	5680000	0	13.05	13.05	413.36	31.68	PILRA
PIM3	5740000	0	3.21	3.21	349.65	108.91	PIM3
PIN4	1180000	2.75e-59	1.6	1.6	59.11	36.99	PIN4
PIP5K1A	670000	7.8e-91	0.48	-2.08	18.37	38.27	PIP5K1A
PJA2	1880000	5.76e-80	0.58	-1.71	58.33	99.86	PJA2
PKDCC	1180000	0	0.05	-18.19	5.41	98.37	PKDCC
PKIB	1590000	7.13e-287	5.18	5.18	105.81	20.41	PKIB
PLA1A	504000	1.75e-52	0.39	-2.55	12.05	30.78	PLA1A
PLA2G15	3570000	0	0.34	-2.92	77.7	226.76	PLA2G15
PLA2R1	672000	0	0.15	-6.81	7.47	50.89	PLA2R1
PLAAT4	9350000	2.61e-12	0.65	-1.53	309.09	473.97	PLAAT4
PLAC8	46700000	4.37e-09	1.58	1.58	2328.1	1475.06	PLAC8
PLAGL2	615000	2.44e-69	2.25	2.25	34.32	15.27	PLAGL2
PLAUR	2260000	0	3.94	3.94	143.31	36.39	PLAUR
PLBD1	7290000	0	6.43	6.43	498.13	77.51	PLBD1
PLCB2	1600000	1.97e-184	0.41	-2.42	39.67	95.81	PLCB2
PLCD1	639000	3.37e-94	0.4	-2.48	15.62	38.68	PLCD1
PLCG2	721000	3.05e-91	0.49	-2.03	20.08	40.85	PLCG2
PLD1	804000	2.23e-274	0.25	-3.93	14.02	55.03	PLD1
PLD4	2320000	3.92e-62	2.28	2.28	130.12	57.1	PLD4
PLEC	1930000	0	6.14	6.14	131.39	21.4	PLEC
PLEKHA1	700000	3.61e-91	0.45	-2.2	18.54	40.76	PLEKHA1
PLEKHA2	753000	1.64e-30	0.63	-1.59	24.38	38.75	PLEKHA2
PLEKHB2	1220000	3.85e-93	1.78	1.78	63.61	35.81	PLEKHB2
PLEKHH2	703000	0	0.15	-6.46	8.18	52.82	PLEKHH2
PLOD1	1030000	1.11e-59	0.6	-1.65	32.61	53.96	PLOD1
PLOD3	708000	7.53e-84	0.47	-2.14	19.09	40.85	PLOD3
PLP2	1330000	0	7.77	7.77	92.78	11.94	PLP2
PLPP5	843000	5.37e-116	0.46	-2.17	22.49	48.88	PLPP5
PLSCR1	1780000	1.25e-177	0.44	-2.28	45.99	105.02	PLSCR2
PLTP	878000	5.87e-102	2.46	2.46	50.22	20.38	PLTP
PLXDC2	10500000	0	0.3	-3.39	205.58	696.39	PLXDC2
PLXNC1	1120000	3.32e-163	2.27	2.27	62.52	27.59	PLXNC1
PMEPA1	895000	0	0.13	-7.78	8.86	68.95	PMEPA1
PMP22	794000	3.87e-151	3.04	3.04	47.83	15.74	PMP22
PMVK	1730000	1.14e-90	1.72	1.72	88.94	51.73	PMVK
PNISR	7320000	1.68e-174	0.57	-1.75	223.93	391.32	PNISR
PNN	3840000	1.25e-180	0.58	-1.72	118.59	204.18	PNN
PNPLA2	520000	6.68e-25	1.65	1.65	26.35	15.96	PNPLA2
POGZ	880000	7.86e-82	0.5	-1.99	24.83	49.44	POGZ
POLB	914000	1e-39	0.62	-1.6	29.49	47.19	POLB
POLE4	2350000	2.95e-163	1.9	1.9	124.65	65.53	POLE4
POLG	516000	7.81e-32	0.62	-1.61	16.6	26.7	POLG
POLK	821000	2.46e-33	0.65	-1.54	27.06	41.73	POLK
POLR2F	2540000	3.53e-138	1.67	1.67	129.24	77.19	POLR2F
POPDC3	509000	2.87e-164	0.31	-3.2	10.36	33.16	POPDC3
POU2F2	3610000	8.8e-25	1.51	1.51	177	117.17	POU2F2
PPARG	520000	1.15e-100	0.4	-2.48	12.68	31.48	PPARG
PPDPF	4330000	0	3.1	3.1	261.54	84.45	PPDPF
PPFIA4	642000	1.12e-270	0.19	-5.29	8.82	46.7	PPFIA4
PPIF	673000	1.96e-71	0.53	-1.87	19.75	37.01	PPIF
PPIL4	847000	4.16e-51	0.62	-1.61	27.24	43.79	PPIL4
PPIP5K2	1050000	1.91e-100	0.53	-1.88	30.68	57.84	PPIP5K2
PPM1M	907000	1.44e-111	0.47	-2.14	24.47	52.27	PPM1M
PPP1CA	3200000	2.06e-146	1.84	1.84	168.02	91.19	PPP1CA
PPP1CB	3090000	9.4e-193	2.06	2.06	167.92	81.49	PPP1CB
PPP1R10	4820000	0	0.49	-2.06	133.18	274.34	PPP1R10
PPP1R15B	2040000	1.66e-82	0.58	-1.73	62.67	108.55	PPP1R15B
PPP1R35	1820000	3.42e-75	0.64	-1.55	59.74	92.76	PPP1R35
PPP6R2	885000	2.81e-46	0.58	-1.72	27.33	47.07	PPP6R2
PPT1	5080000	1.24e-70	0.63	-1.58	165.17	260.78	PPT1
PRAM1	507000	6.74e-126	3.45	3.45	31.37	9.1	PRAM1
PRCP	5650000	4.99e-132	0.53	-1.88	165.53	310.4	PRCP
PRDM1	2580000	5.28e-124	0.42	-2.39	64.58	154.1	PRDM1
PRDM2	1380000	1.06e-81	0.58	-1.72	42.67	73.32	PRDM2
PRDX1	4760000	1.79e-122	0.64	-1.55	156.07	242.47	PRDX1
PRDX4	1020000	4.3e-106	0.52	-1.94	29.19	56.53	PRDX4
PRDX5	7600000	0	3.16	3.16	461.67	146.05	PRDX5
PRELID1	4040000	6.37e-103	1.58	1.58	201.22	127.53	PRELID1
PREPL	525000	3.37e-30	0.63	-1.59	17.01	27	PREPL
PRKDC	1300000	1.78e-41	0.65	-1.53	42.84	65.71	PRKDC
PRMT1	1270000	2.12e-84	0.56	-1.79	38.18	68.47	PRMT1
PRR14L	1080000	2.3e-61	0.57	-1.75	33.16	58.03	PRR14L
PRRC2B	940000	3.53e-42	0.66	-1.52	31.27	47.45	PRRC2B
PRXL2A	1100000	6.89e-160	0.46	-2.19	29.35	64.2	PRXL2A
PSAP	32300000	1.63e-129	1.7	1.7	1652.95	970.89	PSAP
PSMA5	3600000	6.76e-144	1.77	1.77	186.92	105.5	PSMA5
PSMA7	9050000	7.71e-108	1.57	1.57	450.55	286.58	PSMA7
PSMB1	6990000	1.61e-123	1.62	1.62	352.14	216.84	PSMB1
PSMB3	3480000	1.05e-116	1.57	1.57	173.13	110.5	PSMB3
PSMB6	5950000	1.35e-119	1.59	1.59	297.37	187.46	PSMB6
PSMB7	5650000	3.08e-128	1.64	1.64	285.74	173.9	PSMB7
PSMB9	15500000	1.61e-127	1.7	1.7	791.32	465.68	PSMB9
PSMD9	1340000	5.76e-154	2.12	2.12	73.48	34.6	PSMD9
PSTPIP1	800000	0	5.26	5.26	53.19	10.11	PSTPIP1
PSTPIP2	1620000	0	7.12	7.12	112.18	15.75	PSTPIP2
PTAR1	541000	3.81e-33	0.59	-1.7	16.84	28.64	PTAR1
PTGER4	6260000	1.4e-197	0.48	-2.09	170.96	357.97	PTGER4
PTGIR	632000	0	17.15	17.15	46.69	2.72	PTGIR
PTGS2	1920000	2.31e-11	0.62	-1.6	61.95	99.28	PTGS2
PTMS	2180000	1.69e-192	0.45	-2.22	57.44	127.36	PTMS
PTOV1	1040000	3.5e-28	0.67	-1.5	34.73	52.13	PTOV1
PTP4A1	2230000	1.36e-69	0.63	-1.59	72.17	114.96	PTP4A1
PTP4A2	6090000	6.19e-218	1.91	1.91	323.94	169.32	PTP4A2
PTPN1	2630000	4.08e-62	0.62	-1.6	84.86	135.8	PTPN1
PTPN12	1710000	9.66e-50	0.64	-1.56	55.97	87.25	PTPN12
PTPN23	559000	3.72e-27	0.66	-1.52	18.57	28.25	PTPN23
PTS	568000	3.8e-54	0.58	-1.73	17.5	30.23	PTS
PTX3	7490000	0	9.79	9.79	533.92	54.54	PTX3
PUM3	827000	4.99e-46	0.62	-1.62	26.45	42.91	PUM3
PUS1	595000	1.89e-48	0.57	-1.75	18.17	31.88	PUS1
PYCARD	18200000	0	2.65	2.65	1060.14	400	PYCARD
QRICH1	551000	1.71e-36	0.63	-1.59	17.85	28.4	QRICH1
QSOX1	1480000	3.3e-80	0.6	-1.67	46.49	77.61	QSOX1
RAB10	2930000	1.38e-116	1.78	1.78	152.34	85.46	RAB10
RAB11FIP1	1530000	0	3.55	3.55	95.16	26.81	RAB11FIP1
RAB11FIP5	553000	1.01e-151	0.33	-3.06	11.64	35.57	RAB11FIP5
RAB12	546000	2.27e-59	0.5	-1.98	15.45	30.63	RAB12
RAB20	1760000	3.29e-172	0.47	-2.12	47.62	101.03	RAB20
RAB29	691000	1.25e-137	0.37	-2.67	16.03	42.79	SLC41A1
RAB34	536000	2.55e-87	0.41	-2.45	13.19	32.37	RAB34
RAB3IL1	1100000	0	0.27	-3.68	20.12	74	RAB3IL1
RAB8B	1370000	7.47e-67	1.56	1.56	68.24	43.67	RAB8B
RABEP1	1190000	1.5e-32	0.66	-1.52	39.69	60.24	RABEP1
RABGAP1	528000	2.7e-17	0.66	-1.5	17.66	26.56	GPR21
RABGGTB	538000	1.14e-57	0.49	-2.02	15.04	30.4	RABGGTB
RAC2	5880000	0	4.78	4.78	385.77	80.71	RAC2
RALA	1330000	1.46e-66	1.67	1.67	67.48	40.46	RALA
RALGAPA2	1190000	1.08e-89	0.55	-1.81	35.77	64.68	RALGAPA2
RANGAP1	545000	2.57e-25	0.66	-1.51	18.19	27.41	RANGAP1
RAPGEF2	1880000	2.58e-266	0.34	-2.98	40.36	120.43	RAPGEF2
RAPH1	1090000	1.76e-163	0.42	-2.4	27.11	65.01	RAPH1
RARA	1370000	0	3.59	3.59	85.4	23.76	RARA
RARRES1	711000	1e-88	0.48	-2.08	19.53	40.61	RARRES1
RASAL3	1210000	7.27e-249	0.35	-2.84	26.91	76.3	RASAL3
RASGRP2	1240000	0	8.3	8.3	86.84	10.46	RASGRP2
RASSF2	815000	4.57e-77	1.84	1.84	42.8	23.27	RASSF2
RASSF4	1710000	5.93e-233	0.37	-2.71	39.31	106.51	RASSF4
RASSF5	1640000	8.09e-160	2.19	2.19	90.85	41.42	RASSF5
RASSF8	557000	7.67e-242	0.18	-5.56	7.35	40.86	RASSF8
RBBP6	2910000	1.54e-80	0.6	-1.67	91.6	152.73	RBBP6
RBM17	3160000	5.37e-193	0.45	-2.2	83.59	184.09	RBM17
RBM25	4380000	2.37e-213	0.54	-1.86	129.11	240.04	RBM25
RBM41	687000	1.46e-34	0.6	-1.68	21.52	36.17	RBM41
RBM43	817000	3.5e-49	0.58	-1.73	25.2	43.52	RBM43
RBM5	1110000	3.65e-57	0.63	-1.58	35.93	56.74	RBM5
RBM6	820000	3.86e-43	0.61	-1.65	26.03	42.83	RBM6
RBMXL1	812000	5.23e-77	0.52	-1.92	23.44	45.09	RBMXL1
RCC1	964000	4.2e-57	0.6	-1.66	30.42	50.51	RCC1
RCC2	1600000	4.41e-73	0.58	-1.71	49.76	85.11	RCC2
RCN2	748000	9.48e-81	0.5	-2	21.03	42.1	RCN2
RCSD1	2100000	3.38e-148	0.5	-2	59.08	117.95	RCSD1
RELL1	691000	1.8e-22	0.62	-1.62	22.14	35.88	RELL1
RELT	1360000	1.51e-67	1.76	1.76	70.57	40.19	RELT
REPIN1	827000	1.07e-111	0.46	-2.18	22.04	47.98	REPIN1
RERE	2260000	6.49e-222	0.46	-2.17	60.54	131.1	RERE
REV1	596000	1.63e-40	0.6	-1.68	18.69	31.41	REV1
REV3L	515000	3.36e-18	1.57	1.57	25.63	16.29	REV3L
RFK	1240000	3.62e-47	1.5	1.5	60.92	40.5	RFK
RFNG	1090000	2.57e-58	0.62	-1.62	34.92	56.47	RFNG
RGCC	2690000	2.11e-130	2.43	2.43	153.62	63.21	RGCC
RGL1	1480000	1.98e-70	0.62	-1.62	47.51	77.06	RGL1
RGS1	42600000	0	0.22	-4.62	653.59	3016.52	RGS1
RGS10	7190000	0	0.31	-3.27	144.06	471.54	RGS10
RGS16	1050000	3.51e-209	0.15	-6.77	11.7	79.25	RGS16
RGS2	35200000	3.25e-292	0.42	-2.37	886.32	2102.73	RGS2
RHBDF2	2500000	3.55e-174	0.52	-1.91	72.36	138.13	RHBDF2
RHEX	1250000	0	0.14	-7.33	13.03	95.48	RHEX
RHOH	990000	4.34e-78	0.56	-1.8	29.8	53.52	RHOH
RIF1	622000	1.81e-32	0.61	-1.65	19.7	32.53	RIF1
RIN3	745000	9.1e-54	1.91	1.91	39.61	20.77	RIN3
RING1	998000	4.06e-46	0.62	-1.61	32.14	51.6	RING1
RIOK1	615000	2.54e-60	0.53	-1.89	17.93	33.93	RIOK1
RIPOR1	597000	1.61e-25	1.7	1.7	30.58	17.96	RIPOR1
RIPOR2	1780000	0	9.63	9.63	126.58	13.14	RIPOR2
RLF	922000	1.11e-29	0.66	-1.52	30.67	46.5	RLF
RMND5A	521000	8.37e-16	0.66	-1.51	17.36	26.27	RMND5A
RMND5B	516000	1.63e-27	0.6	-1.66	16.29	27	RMND5B
RNASE1	971000	1.77e-69	7.97	7.97	67.93	8.52	RNASE1
RNASE4	1500000	1.16e-251	3.1	3.1	90.99	29.37	RNASE4
RNASE6	16900000	2.64e-239	1.94	1.94	904.02	465.27	RNASE6
RND3	3950000	0	0.25	-3.99	68.02	271.13	RND3
RNF113A	1170000	4.07e-62	0.59	-1.69	36.6	61.9	RNF113A
RNF115	1560000	1.48e-54	0.62	-1.62	49.97	80.7	RNF115
RNF144B	873000	6.26e-121	2.68	2.68	51	19.06	RNF144B
RNF146	593000	9.27e-52	0.56	-1.79	17.86	32.02	RNF146
RNF149	6560000	0	2.96	2.96	392.93	132.74	RNF149
RNF166	699000	1.61e-26	0.6	-1.66	22.07	36.6	RNF166
RNF170	656000	8.45e-44	0.57	-1.76	19.98	35.25	RNF170
RNF4	1060000	6.15e-53	0.62	-1.62	33.92	55.02	RNF4
RP2	632000	5.1e-54	1.73	1.73	32.57	18.78	RP2
RPIA	658000	2.07e-53	1.84	1.84	34.59	18.8	RPIA
RPS6KA1	2380000	9.71e-103	0.58	-1.71	73.89	126.38	RPS6KA1
RPS6KA4	1360000	2.82e-242	0.34	-2.93	29.49	86.44	RPS6KA4
RRAD	1330000	7.45e-39	0.55	-1.82	39.84	72.57	RRAD
RRAGA	2160000	1.24e-56	0.61	-1.63	68.99	112.55	RRAGA
RRAS	3960000	0	3.7	3.7	248.26	67.17	RRAS
RRBP1	5870000	3.84e-196	0.6	-1.67	184.46	308.8	RRBP1
RREB1	1060000	1.36e-58	0.58	-1.71	32.97	56.41	RREB1
RRNAD1	611000	7.89e-91	0.45	-2.23	16.03	35.75	RRNAD1
RSRP1	8430000	1.04e-203	0.59	-1.71	261.47	446.68	RSRP1
RTN4	6610000	3.09e-137	0.62	-1.62	212.06	342.84	RTN4
RUBCNL	1130000	0	0.18	-5.46	15.11	82.46	RUBCNL
RUNX1	1490000	2.4e-141	0.45	-2.2	39.53	86.97	RUNX1
RUSC1	664000	1.98e-96	0.43	-2.31	17.01	39.29	RUSC1
RXRA	874000	1.07e-229	3.61	3.61	54.55	15.13	RXRA
S100A2	2440000	0	30.17	30.17	184.4	6.11	S100A2
S100A4	69400000	0	18.28	18.28	5142.38	281.31	S100A4
S100A6	73600000	0	14.48	14.48	5387.96	372.16	S100A6
S100A8	51500000	0	3.55	3.55	3208	902.66	S100A8
S100A9	76000000	0	4.32	4.32	4900.41	1135.51	S100A9
S100P	7020000	0	6.61	6.61	480.84	72.73	S100P
SALL1	657000	0	0.14	-7.09	7.05	49.97	SALL1
SAMD4A	3130000	5.92e-93	0.59	-1.69	97.51	165.14	SAMD4A
SAMD9	1090000	7.93e-163	2.54	2.54	63.03	24.84	SAMD9
SAP18	6040000	5.27e-247	1.82	1.82	316.26	173.45	SAP18
SAR1B	1460000	2.63e-36	1.5	1.5	71.63	47.65	SAR1B
SASH1	631000	1.02e-299	7.13	7.13	43.58	6.11	SASH1
SAT1	75500000	1.37e-149	0.64	-1.56	2468.61	3860.73	SAT1
SAT2	2220000	5.2e-224	0.49	-2.05	61.42	126.06	SAT2
SBNO1	1200000	2.71e-43	0.66	-1.51	39.93	60.48	SBNO1
SC5D	550000	1.71e-34	0.6	-1.66	17.38	28.78	SC5D
SCAF1	539000	4.19e-32	0.63	-1.59	17.45	27.77	SCAF1
SCAMP2	4340000	4.61e-123	0.6	-1.67	136.71	227.71	SCAMP2
SCAMP4	544000	1.29e-57	0.52	-1.94	15.63	30.25	SCAMP4
SCAP	547000	2.21e-23	0.64	-1.56	17.94	27.91	SCAP
SCAPER	868000	3e-75	0.52	-1.93	24.99	48.22	SCAPER
SCCPDH	635000	4.06e-115	0.4	-2.49	15.44	38.5	SCCPDH
SCIN	2650000	1.03e-200	0.57	-1.76	80.69	142.33	SCIN
SCLT1	1260000	1.58e-86	0.52	-1.92	36.5	70.06	SCLT1
SDAD1	795000	9.04e-26	0.66	-1.52	26.42	40.2	SDAD1
SDC3	2160000	1.13e-65	1.66	1.66	109.74	66.3	SDC3
SDCCAG8	1120000	3.21e-81	0.54	-1.84	33.24	61.11	SDCCAG8
SDHB	2290000	8.92e-84	1.58	1.58	114.39	72.3	SDHB
SEC14L1	1910000	1.55e-141	2.02	2.02	103.42	51.2	SEC14L1
SEC61B	9170000	1.29e-157	1.65	1.65	464.09	281.96	SEC61B
SEC61G	4900000	2.07e-226	1.91	1.91	260.82	136.22	SEC61G
SECISBP2	1220000	3.95e-44	0.65	-1.54	40.15	61.8	SECISBP2
SEL1L	1560000	1.85e-129	0.51	-1.95	44.64	86.92	SEL1L
SELENOK	3600000	1.33e-134	1.65	1.65	182.21	110.33	SELENOK
SELENOO	575000	2.73e-47	0.53	-1.88	16.85	31.62	SELENOO
SELPLG	2070000	4.19e-219	0.42	-2.41	51.62	124.28	SELPLG
SEMA4D	2300000	4.57e-220	0.45	-2.22	60.54	134.29	SEMA4D
SERF2	35600000	3.61e-169	1.6	1.6	1786.16	1116.2	SERF2
SERP1	13600000	0	2.23	2.23	755.29	337.99	SERP1
SERPINA1	10700000	3.25e-201	0.59	-1.69	334.72	564.63	SERPINA1
SERPINB1	8880000	0	4.18	4.18	569.81	136.4	SERPINB1
SERPINF1	7720000	0	0.19	-5.33	105.35	561.81	SERPINF1
SERPING1	5130000	0	0.32	-3.15	105.64	333.01	SERPING1
SESN1	573000	1.1e-17	0.62	-1.61	18.4	29.65	SESN1
SESN3	1720000	0	0.31	-3.21	34.9	112.04	SESN3
SETD5	1030000	5.2e-67	0.57	-1.76	31.5	55.41	SETD5
SETDB2	528000	5.27e-36	0.59	-1.69	16.51	27.87	SETDB2
SF3B3	726000	2.85e-44	0.6	-1.67	22.84	38.14	SF3B3
SF3B6	3440000	4.68e-157	1.73	1.73	176.92	102.2	SF3B6
SFXN4	625000	1.39e-27	0.62	-1.6	20.15	32.29	SFXN4
SGK1	8050000	2.47e-156	0.51	-1.98	228.3	451.26	SGK1
SGPL1	1760000	4.86e-210	0.48	-2.08	48.24	100.41	SGPL1
SGPP1	879000	5.56e-149	0.4	-2.51	21.3	53.39	SGPP1
SH2B2	1320000	3.39e-144	2.41	2.41	74.94	31.08	SH2B2
SH2B3	1980000	6.55e-71	0.64	-1.57	64.61	101.69	SH2B3
SH3BGRL	8480000	0	2.25	2.25	473.48	210.22	SH3BGRL
SH3BP5	2860000	0	3.03	3.03	171.94	56.7	SH3BP5
SH3GL1	756000	2.17e-58	0.55	-1.83	22.48	41.18	SH3GL1
SH3KBP1	1920000	1.49e-84	0.6	-1.65	60.77	100.57	SH3KBP1
SH3TC1	765000	6.3e-53	0.52	-1.91	22.15	42.39	SH3TC1
SHMT2	685000	4.15e-58	0.59	-1.7	21.32	36.25	SHMT2
SHTN1	4240000	0	0.36	-2.8	95.06	266.48	SHTN1
SIPA1L2	2140000	0	0.26	-3.92	37.48	146.76	SIPA1L2
SIRPB2	1160000	2.83e-114	0.42	-2.4	28.84	69.27	SIRPB2
SIRT1	746000	4.29e-36	0.65	-1.55	24.55	37.99	SIRT1
SKI	956000	1.23e-176	0.35	-2.86	21.14	60.41	SKI
SKIL	2560000	1.58e-134	0.56	-1.78	77.41	138.17	SKIL
SLA	2240000	1e-167	0.49	-2.04	62.31	126.86	SLA
SLC11A2	994000	1.13e-116	0.44	-2.29	25.62	58.68	SLC11A2
SLC12A6	522000	2.24e-47	2.04	2.04	28.36	13.89	SLC12A6
SLC12A9	1290000	3.13e-166	0.43	-2.31	33.13	76.56	SLC12A9
SLC15A2	1060000	0	0.17	-6.06	12.95	78.5	SLC15A2
SLC15A4	994000	9.52e-47	0.63	-1.59	32.15	51.17	SLC15A4
SLC16A5	530000	7.29e-92	0.4	-2.5	12.88	32.2	SLC16A5
SLC17A5	602000	3.14e-40	0.63	-1.59	19.48	30.97	SLC17A5
SLC1A3	3010000	0	0.19	-5.36	40.9	219.19	SLC1A3
SLC1A4	744000	2.35e-57	0.58	-1.72	23.01	39.56	SLC1A4
SLC22A18	1490000	6.09e-104	0.56	-1.78	45.26	80.54	SLC22A18
SLC25A25	536000	9.24e-76	0.38	-2.6	12.65	32.94	SLC25A25
SLC25A28	1030000	2.29e-33	0.64	-1.55	33.75	52.48	SLC25A28
SLC25A29	628000	9.21e-245	0.22	-4.49	9.85	44.21	SLC25A29
SLC25A30	577000	1.7e-102	0.4	-2.49	14.04	34.95	SLC25A30
SLC25A36	994000	6.93e-45	0.63	-1.59	32.2	51.17	SLC25A36
SLC25A37	2720000	1.86e-91	0.6	-1.66	85.78	142.5	SLC25A37
SLC2A3	1570000	2e-200	0.3	-3.36	30.8	103.55	SLC2A3
SLC2A5	5250000	0	0.24	-4.2	86.92	364.68	SLC2A5
SLC2A6	839000	2.68e-278	5.32	5.32	55.9	10.51	SLC2A6
SLC2A8	1050000	0	0.31	-3.23	21.15	68.32	SLC2A8
SLC35B2	761000	2.18e-43	0.6	-1.68	23.89	40.03	SLC35B2
SLC35B3	566000	1.28e-21	0.67	-1.5	18.94	28.48	SLC35B3
SLC38A10	936000	1.8e-56	0.63	-1.59	30.33	48.2	SLC38A10
SLC38A2	1370000	1.73e-216	0.35	-2.85	30.33	86.43	SLC38A2
SLC38A5	599000	4.4e-83	0.44	-2.28	15.45	35.29	SLC38A5
SLC38A7	505000	5.69e-89	0.42	-2.38	12.67	30.16	SLC38A7
SLC39A10	2390000	6.06e-242	0.44	-2.26	62.05	140.52	SLC39A10
SLC39A11	563000	5.75e-22	0.67	-1.5	18.83	28.31	SLC39A11
SLC39A13	996000	9.31e-29	1.68	1.68	50.74	30.26	SLC39A13
SLC39A7	1200000	2.31e-55	0.64	-1.56	39.22	61.07	SLC39A7
SLC39A8	762000	2.67e-46	2.11	2.11	41.76	19.82	SLC39A8
SLC46A1	1250000	1.75e-124	0.51	-1.94	35.9	69.78	SLC46A1
SLC49A4	717000	1.21e-99	0.47	-2.15	19.3	41.4	SLC49A4
SLC4A7	1110000	2.49e-70	0.54	-1.84	32.95	60.63	SLC4A7
SLC50A1	950000	5.15e-42	0.63	-1.59	30.74	48.95	SLC50A1
SLC52A2	686000	8.45e-44	0.61	-1.65	21.73	35.9	SLC52A2
SLC7A6	546000	7.45e-111	0.39	-2.54	13.11	33.33	SLC7A6
SLC7A7	2880000	2.11e-73	0.64	-1.55	94.42	146.54	SLC7A7
SLC8A1	3130000	4.75e-208	0.48	-2.08	85.67	178.62	SLC8A1
SLC9A3R1	856000	1.74e-41	1.54	1.54	42.29	27.46	SLC9A3R1
SLC9A9	2950000	0	0.43	-2.31	75.49	174.7	SLC9A9
SLCO2B1	3190000	0	0.27	-3.65	58.85	214.63	SLCO2B1
SLFN5	1670000	5.46e-53	0.63	-1.58	54.11	85.57	SLFN5
SMAD7	692000	3.27e-82	0.49	-2.06	19.14	39.34	SMAD7
SMAP2	5660000	8.78e-290	0.46	-2.15	151.78	326.95	SMAP2
SMG9	565000	3.6e-116	0.37	-2.67	13.12	35.01	SMG9
SMIM1	873000	1.05e-56	0.53	-1.88	25.57	48	SMIM1
SMIM29	1010000	1.99e-123	0.47	-2.12	27.38	58.08	SMIM29
SMPD1	1070000	4.69e-166	0.44	-2.27	27.65	62.72	SMPD1
SMPDL3A	1520000	0	6.65	6.65	104.23	15.66	SMPDL3A
SNAP23	898000	8.57e-32	0.66	-1.52	29.89	45.32	SNAP23
SNAPC1	524000	4.04e-32	0.6	-1.67	16.48	27.53	SNAPC1
SNF8	2430000	2.89e-76	1.52	1.52	119.36	78.75	SNF8
SNRNP48	795000	1.36e-194	0.32	-3.15	16.39	51.56	SNRNP48
SNRNP70	2540000	6.43e-242	0.46	-2.17	67.91	147.06	SNRNP70
SNRPB	4940000	2.61e-126	1.61	1.61	248.25	153.85	SNRPB
SNX1	2510000	6.6e-232	0.45	-2.24	65.62	147.13	SNX1
SNX10	2470000	1.69e-162	2.02	2.02	133.67	66.23	SNX10
SNX13	644000	9.26e-42	0.6	-1.66	20.31	33.78	SNX13
SNX14	815000	3.68e-84	0.5	-2.01	22.87	45.97	SNX14
SNX18	752000	4.25e-47	0.55	-1.82	22.43	40.86	SNX18
SNX29	2450000	0	0.36	-2.79	55.21	153.87	SNX29
SNX5	2420000	7.3e-112	0.56	-1.77	73.56	130.31	SNX5
SOCS1	2800000	1.14e-91	0.51	-1.98	79.3	156.99	SOCS1
SOCS6	1070000	0	0.21	-4.78	16.04	76.65	SOCS6
SOGA1	883000	1.1e-164	0.37	-2.68	20.46	54.74	SOGA1
SORL1	1740000	0	0.12	-8.65	15.74	136.2	SORL1
SORT1	1460000	0	0.29	-3.5	27.73	97.14	SORT1
SOX4	1590000	2.16e-64	0.48	-2.09	43.5	90.96	SOX4
SP110	6790000	9.29e-164	0.61	-1.64	215.78	354.02	SP110
SPARCL1	8010000	0	0.4	-2.47	196.04	484.32	SPARCL1
SPATA6	572000	1.42e-72	0.46	-2.15	15.36	33.05	SPATA6
SPECC1	573000	2.57e-53	0.48	-2.08	15.71	32.7	SPECC1
SPG11	937000	9.14e-38	0.64	-1.55	30.74	47.75	SPG11
SPG7	890000	4.78e-70	0.57	-1.76	27.18	47.71	SPG7
SPHK1	779000	9.86e-135	2.71	2.71	45.68	16.86	SPHK1
SPI1	9810000	1.39e-200	1.87	1.87	518.19	276.82	SPI1
SPINT1	1080000	1.15e-72	0.59	-1.69	33.9	57.2	SPINT1
SPINT2	716000	7.88e-77	0.49	-2.03	19.99	40.49	SPINT2
SPN	2730000	0	5.28	5.28	181.84	34.46	SPN
SPP1	204000000	0	0.31	-3.2	4155.51	13295.6	SPP1
SPPL2A	819000	1.41e-46	0.64	-1.56	26.81	41.82	TRPM7
SPTLC2	1970000	1.16e-107	0.57	-1.76	60.1	105.94	SPTLC2
SREBF2	577000	1.8e-23	1.61	1.61	28.97	17.99	SREBF2
SRGAP2	5750000	0	0.37	-2.67	133.48	356.29	SRGAP2
SRGN	58000000	0	0.59	-1.71	1799.88	3072.67	SRGN
SRP9	2750000	1.63e-74	1.53	1.53	135.57	88.81	SRP9
SRPK2	600000	1.36e-81	0.47	-2.13	16.23	34.5	SRPK2
SRRT	702000	4.31e-21	0.67	-1.5	23.49	35.29	SRRT
SRSF11	8630000	2.63e-179	0.57	-1.76	263.22	462.67	SRSF11
SRSF2	6340000	1.67e-104	0.64	-1.57	206.64	325.24	SRSF2
SRSF7	6720000	4.66e-139	0.6	-1.67	211.2	352.92	SRSF7
SRSF8	725000	9.63e-101	0.47	-2.15	19.49	41.9	SRSF8
SRSF9	4690000	1.47e-135	1.69	1.69	239.82	141.49	SRSF9
SRXN1	528000	3.57e-156	3.76	3.76	33.24	8.83	SRXN1
SSH1	1140000	1.3e-257	0.3	-3.32	22.65	75.15	SSH1
SSH2	1960000	1.31e-121	0.53	-1.87	57.52	107.8	SSH2
SSH3	560000	2.44e-46	0.51	-1.94	16.06	31.21	SSH3
ST14	664000	2.38e-77	0.54	-1.84	19.67	36.23	ST14
ST3GAL6	2020000	0	0.36	-2.79	45.3	126.49	ST3GAL6
ST6GALNAC3	1180000	0	0.1	-9.84	9.53	93.79	ST6GALNAC3
ST7L	612000	2.13e-30	0.66	-1.52	20.36	30.9	ST7L
STAB1	3840000	0	0.34	-2.95	82.96	244.55	STAB1
STAP1	611000	2.69e-81	0.42	-2.37	15.36	36.48	STAP1
STK17A	2530000	1.44e-109	1.58	1.58	126.25	80	STK17A
STK24	1110000	1.81e-60	1.72	1.72	57.12	33.24	STK24
STK38	748000	4.19e-129	3.06	3.06	45.13	14.76	STK38
STK40	966000	1.41e-71	1.86	1.86	50.86	27.41	STK40
STOM	1540000	0	0.16	-6.09	18.78	114.43	STOM
STX16	3150000	1.34e-89	0.61	-1.63	100.61	164	NPEPL1
STX4	1730000	5.37e-58	1.7	1.7	88.62	52.15	STX4
STX6	603000	2.37e-116	0.4	-2.51	14.59	36.66	STX6
STYX	581000	3.11e-28	0.6	-1.67	18.3	30.48	STYX
SUB1	7640000	1.44e-113	1.58	1.58	381.37	241.24	SUB1
SUGP2	845000	8.81e-40	0.61	-1.64	26.91	44.02	SUGP2
SUMF2	948000	1.86e-212	0.38	-2.67	22.02	58.71	SUMF2
SUSD6	1360000	1.08e-66	0.6	-1.67	42.77	71.3	SUSD6
SYNDIG1	571000	3.56e-275	0.19	-5.24	7.91	41.42	SYNDIG1
SYP	525000	1.24e-44	0.39	-2.57	12.51	32.12	SYP
SYPL1	1400000	1.17e-157	0.46	-2.16	37.55	80.96	SYPL1
SYT11	605000	1.9e-99	0.4	-2.51	14.64	36.75	SYT11
TAB2	725000	2.88e-28	0.62	-1.61	23.33	37.52	TAB2
TAF1B	519000	4.89e-41	0.53	-1.9	15.08	28.65	TAF1B
TAF1D	3610000	0	0.42	-2.4	90.2	216.05	TAF1D
TAGAP	2680000	1.72e-162	0.47	-2.11	73.01	153.9	TAGAP
TAGLN2	7840000	0	3.05	3.05	472.48	154.72	TAGLN2
TALDO1	7620000	2.92e-238	2.04	2.04	413.45	202.41	TALDO1
TAOK3	1870000	5.34e-90	1.74	1.74	96.26	55.2	TAOK3
TASOR	555000	4.05e-33	0.59	-1.71	17.25	29.43	TASOR
TATDN3	630000	1.75e-85	2.31	2.31	35.45	15.32	TATDN3
TAX1BP3	1710000	5.09e-132	1.86	1.86	90.33	48.6	TAX1BP3
TAZ	620000	1.66e-84	0.48	-2.07	17.06	35.3	TAZ
TBC1D10C	826000	3.35e-254	5.61	5.61	55.43	9.88	TBC1D10C
TBC1D12	666000	9.63e-96	0.44	-2.29	17.18	39.28	TBC1D12
TBC1D14	1240000	3.82e-139	0.46	-2.17	33.02	71.75	TBC1D14
TBC1D15	663000	1.56e-19	0.63	-1.59	21.44	34.19	TBC1D15
TBC1D2B	1140000	1.76e-260	0.31	-3.21	23.13	74.23	TBC1D2B
TBC1D9	1640000	7.7e-138	0.44	-2.26	42.53	96.25	TBC1D9
TBC1D9B	1030000	1.4e-55	0.62	-1.62	32.88	53.29	TBC1D9B
TBCA	1530000	1.16e-75	1.63	1.63	77.02	47.19	TBCA
TBL1XR1	1720000	4.36e-69	0.61	-1.64	54.59	89.69	TBL1XR1
TCEAL1	508000	6.92e-55	0.5	-2.01	14.26	28.63	TCEAL1
TCEAL4	772000	5.01e-76	0.53	-1.9	22.47	42.62	TCEAL4
TCF7L2	3690000	0	3.16	3.16	224.21	71.04	TCF7L2
TENT2	806000	2e-34	0.65	-1.53	26.68	40.82	TENT2
TENT4A	571000	5.77e-30	0.57	-1.74	17.51	30.47	TENT4A
TENT5A	2750000	2.7e-83	1.73	1.73	141.7	81.83	TENT5A
TENT5C	699000	1.12e-123	0.28	-3.51	13.28	46.62	TENT5C
TEP1	621000	3.85e-93	0.43	-2.32	15.85	36.81	TEP1
TEX14	1890000	0	0.18	-5.58	24.84	138.6	TEX14
TFB1M	921000	9.57e-76	0.55	-1.81	27.59	49.93	TFB1M
TFEC	2590000	2.79e-217	0.48	-2.06	71.38	147.29	TFEC
TFPI2	948000	0	16.2	16.2	69.84	4.31	TFPI2
TGFB1	5940000	1.56e-125	0.63	-1.58	193.41	304.65	TGFB1
TGFBI	1750000	0	12.21	12.21	126.91	10.39	TGFBI
TGFBR1	4450000	0	0.4	-2.47	108.87	269.02	TGFBR1
TGFBR2	3360000	0	0.4	-2.53	80.99	204.84	TGFBR2
TGM2	711000	2.1e-51	2.81	2.81	42.05	14.97	TGM2
TGS1	2210000	1.32e-174	0.52	-1.94	63.45	122.81	TGS1
THADA	583000	6.23e-31	0.63	-1.59	18.86	30.04	THADA
THAP9	1040000	1.21e-69	0.55	-1.82	31.13	56.7	THAP9
THBD	867000	0	6.69	6.69	59.49	8.89	THBD
THBS1	1310000	3.52e-258	3.45	3.45	80.93	23.49	THBS1
THUMPD3	913000	2.33e-51	0.63	-1.58	29.64	46.9	THUMPD3
TIA1	1310000	1.9e-176	0.42	-2.39	32.7	78.13	TIA1
TIFA	661000	9.65e-175	0.25	-4.01	11.34	45.44	TIFA
TIMM44	689000	4.38e-39	0.58	-1.73	21.25	36.68	TIMM44
TIMP1	38600000	0	21.15	21.15	2880.63	136.18	TIMP1
TK2	662000	3.84e-81	0.55	-1.83	19.74	36.03	TK2
TKT	9200000	0	2.73	2.73	540.57	197.9	TKT
TLE3	1840000	7.18e-120	0.54	-1.86	54.3	100.81	TLE3
TLN1	7230000	4.92e-168	1.79	1.79	376.23	210.73	TLN1
TLN2	1470000	0	0.26	-3.82	26.25	100.16	TLN2
TLNRD1	1070000	9.81e-117	0.41	-2.43	26.51	64.35	TLNRD1
TLR1	1700000	0	0.35	-2.85	37.65	107.3	TLR1
TLR2	5970000	2.09e-128	0.61	-1.65	189.12	312.48	TLR2
TLR4	5830000	2.7e-280	0.51	-1.95	166.95	325.17	TLR4
TLR6	584000	2.24e-30	0.58	-1.73	18.01	31.13	TLR6
TLR7	751000	1.42e-109	0.43	-2.33	19.13	44.52	TLR7
TM2D2	957000	5e-79	0.52	-1.91	27.74	52.97	TM2D2
TM7SF3	615000	4.53e-58	0.5	-2	17.34	34.63	TM7SF3
TMBIM1	1560000	9.44e-139	0.5	-1.98	44.19	87.57	TMBIM1
TMCC3	1000000	0	0.28	-3.61	18.66	67.39	TMCC3
TMCO6	572000	2.24e-165	0.28	-3.56	10.75	38.28	TMCO6
TMED3	1700000	1.7e-71	0.61	-1.63	54.46	88.63	TMED3
TMEM106A	927000	4.61e-77	0.56	-1.79	27.94	50.09	TMEM106A
TMEM106B	518000	1.03e-100	0.45	-2.21	13.64	30.2	TMEM106B
TMEM134	1530000	2.48e-69	1.66	1.66	77.75	46.92	TMEM134
TMEM144	696000	1.47e-192	0.23	-4.33	11.25	48.69	TMEM144
TMEM161A	644000	2.85e-41	0.59	-1.69	20.11	34.03	TMEM161A
TMEM165	1730000	2.74e-57	0.63	-1.58	56.41	88.96	TMEM165
TMEM167A	3110000	1.48e-72	1.51	1.51	152.66	101.08	TMEM167A
TMEM208	2100000	1.7e-73	1.56	1.56	104.49	66.95	TMEM208
TMEM214	611000	3.34e-48	0.54	-1.85	18.06	33.44	TMEM214
TMEM223	784000	1.33e-53	0.58	-1.71	24.31	41.62	TMEM223
TMEM242	715000	6.5e-38	1.68	1.68	36.47	21.66	TMEM242
TMEM259	2540000	1.54e-216	0.48	-2.08	69.72	144.72	TMEM259
TMEM268	1090000	3.53e-66	0.59	-1.69	33.95	57.24	TMEM268
TMEM51	2260000	0	0.35	-2.82	50.49	142.39	TMEM51
TMEM86A	1260000	6.12e-133	0.53	-1.88	36.75	69.15	TMEM86A
TMOD3	2920000	2.68e-178	1.9	1.9	154.75	81.45	TMOD3
TMX1	1210000	6.57e-48	0.61	-1.65	38.35	63.13	TMX1
TMX3	624000	8.39e-74	0.51	-1.98	17.68	34.99	TMX3
TNF	11400000	1.17e-92	0.54	-1.85	336.95	624.14	TNF
TNFAIP2	4070000	2.3e-290	2.47	2.47	232.99	94.35	TNFAIP2
TNFAIP8L2	1500000	8.19e-60	0.64	-1.57	49.11	77.02	TNFAIP8L2
TNFAIP8L3	1390000	0	0.3	-3.36	27.34	91.81	TNFAIP8L3
TNFRSF1A	2650000	3.2e-206	0.5	-2.01	74.26	149.33	TNFRSF1A
TNFSF10	2050000	3.84e-200	2.45	2.45	117.33	47.96	TNFSF10
TNFSF12	2680000	3.86e-140	0.56	-1.79	80.93	144.95	TNFSF12
TNFSF13B	7450000	7.17e-90	1.53	1.53	367.72	239.65	TNFSF13B
TNIP1	1460000	4.35e-145	2.62	2.62	84.99	32.46	TNIP1
TNIP2	1210000	2.63e-155	2.28	2.28	67.86	29.78	TNIP2
TNK2	1820000	1.32e-50	0.66	-1.51	60.76	91.94	TNK2
TNNI2	1210000	0	4.67	4.67	79.11	16.94	TNNI2
TNPO1	620000	5.95e-34	0.62	-1.62	19.86	32.15	TNPO1
TNRC6B	2210000	4.61e-80	0.65	-1.53	73.21	111.83	TNRC6B
TOGARAM1	577000	7.81e-68	0.55	-1.82	17.23	31.38	TOGARAM1
TOP1MT	1580000	0	0.22	-4.49	24.76	111.17	TOP1MT
TP53BP2	886000	1.13e-38	1.57	1.57	44.09	28.08	TP53BP2
TP53I13	1060000	3.88e-163	0.4	-2.51	25.77	64.6	TP53I13
TPCN2	692000	2.34e-77	2.32	2.32	38.92	16.81	TPCN2
TPD52L2	2650000	3.11e-81	1.56	1.56	131.43	84.13	TPD52L2
TPI1	7470000	2.17e-89	1.56	1.56	371.47	237.4	TPI1
TPM3	10900000	4.68e-106	1.55	1.55	540.41	348.94	TPM3
TRA2A	14700000	5.92e-213	0.56	-1.77	446.25	789.89	TRA2A
TRA2B	15000000	1.1e-225	0.53	-1.88	439.58	824.89	TRA2B
TRAF3IP1	1720000	0	0.29	-3.44	33.24	114.27	TRAF3IP1
TRAF3IP3	1130000	1.46e-87	0.51	-1.96	32.24	63.21	TRAF3IP3
TRAFD1	1460000	4.79e-52	0.61	-1.63	46.76	76.1	TRAFD1
TRAK1	989000	2.81e-47	0.65	-1.54	32.62	50.24	TRAK1
TRAPPC4	2340000	3.69e-129	1.73	1.73	120.35	69.38	TRAPPC4
TREM1	1060000	1.2e-88	2.13	2.13	58.13	27.29	TREM1
TREM2	8400000	0	0.3	-3.29	167.7	551.49	TREM2
TREML1	4710000	0	0.25	-4.02	80.69	324.13	TREML1
TREX1	1590000	4.94e-98	1.89	1.89	84.01	44.55	TREX1
TRIB1	2620000	1.03e-307	0.35	-2.85	57.97	165.13	TRIB1
TRIM22	3500000	1.41e-97	0.61	-1.65	110.88	182.81	TRIM22
TRIM27	798000	1.73e-39	0.62	-1.62	25.59	41.33	TRIM27
TRIM28	1470000	1.27e-56	0.66	-1.51	49.02	74.12	TRIM28
TRIM38	3590000	1.61e-249	0.48	-2.08	98.58	205.18	TRIM38
TRIM47	660000	9.67e-57	2.31	2.31	37.13	16.04	TRIM47
TRIM52	760000	2.2e-61	0.53	-1.88	22.27	41.77	TRIM52
TRIP11	740000	4.82e-36	0.61	-1.63	23.62	38.52	TRIP11
TRIP6	540000	4.11e-121	0.38	-2.64	12.64	33.31	TRIP6
TRMT10C	1600000	7.7e-128	0.56	-1.79	48.39	86.55	TRMT10C
TRMT1L	558000	4.05e-63	0.47	-2.13	15.06	32.13	TRMT1L
TRMT2A	539000	3.57e-50	0.57	-1.75	16.5	28.81	TRMT2A
TRMU	507000	1.05e-26	0.65	-1.54	16.73	25.72	TRMU
TRPM2	1500000	2.32e-263	0.34	-2.91	32.62	95.06	TRPM2
TRPS1	1230000	0	6.04	6.04	83.35	13.79	TRPS1
TRUB2	519000	1.13e-23	0.66	-1.51	17.3	26.12	TRUB2
TSC22D1	1640000	9.24e-62	1.96	1.96	88.02	44.8	TSC22D1
TSC22D2	1320000	1.52e-166	0.4	-2.5	31.97	80.05	TSC22D2
TSEN34	801000	8.15e-35	0.66	-1.51	26.69	40.35	TSEN34
TSEN54	890000	9.89e-192	0.34	-2.9	19.48	56.48	TSEN54
TSKS	517000	0	19.51	19.51	38.38	1.97	TSKS
TSPAN3	1910000	1.22e-270	0.37	-2.68	44.26	118.43	TSPAN3
TSPAN4	1480000	0	6.01	6.01	100.15	16.65	TSPAN4
TSPO	17400000	1.48e-101	1.84	1.84	912.77	494.89	TSPO
TSPYL1	1090000	3.54e-53	0.58	-1.72	33.63	57.97	TSPYL1
TSPYL2	1160000	7.46e-113	0.51	-1.95	33.08	64.51	TSPYL2
TSPYL4	765000	8.27e-102	0.4	-2.52	18.46	46.52	TSPYL4
TTC14	986000	3.73e-101	0.54	-1.85	29.16	53.87	TTC14
TTC19	1250000	3.03e-84	0.59	-1.69	38.96	65.69	TTC19
TTC3	861000	2.35e-57	0.56	-1.78	26.03	46.4	TTC3
TTC37	789000	8.52e-36	0.62	-1.62	25.27	40.94	TTC37
TTC39C	1090000	2.77e-126	0.46	-2.15	29.23	62.92	TTC39C
TTC7A	658000	1.1e-127	3.07	3.07	39.71	12.93	TTC7A
TUBA1A	2070000	1.85e-172	0.41	-2.43	51.27	124.77	TUBA1A
TUBB	4800000	1.44e-108	0.62	-1.61	154.31	248.26	TUBB
TUBB6	882000	2.11e-65	0.56	-1.8	26.51	47.7	TUBB6
TUT4	1430000	1.92e-143	0.48	-2.1	38.99	81.88	TUT4
TXLNA	622000	5.66e-37	0.62	-1.62	19.89	32.29	TXLNA
TXNIP	13300000	0	0.36	-2.75	302.11	831.13	TXNIP
TXNL4A	2370000	8.89e-97	1.53	1.53	116.99	76.22	TXNL4A
TXNRD1	2140000	1.87e-87	1.62	1.62	107.99	66.49	TXNRD1
U2AF2	1000000	1.84e-43	0.66	-1.52	33.28	50.51	U2AF2
UBA2	1140000	4.06e-68	0.57	-1.76	34.76	61.14	UBA2
UBA6	1280000	6.8e-74	0.57	-1.75	39.15	68.37	UBA6
UBA7	1200000	1.71e-188	0.4	-2.48	29.26	72.44	UBA7
UBAC2	1330000	3e-51	0.62	-1.61	42.86	68.8	UBAC2
UBE2B	4260000	1.79e-121	1.65	1.65	215.89	130.51	UBE2B
UBE2J2	908000	1.7e-36	0.65	-1.55	29.89	46.22	UBE2J2
UBL5	10000000	5.65e-188	1.62	1.62	503.63	310.23	UBL5
UBXN2B	832000	1.2e-49	0.55	-1.81	24.93	45.15	UBXN2B
UBXN6	777000	4.81e-40	1.53	1.53	38.32	25.03	UBXN6
UFL1	974000	3.22e-114	0.48	-2.09	26.64	55.76	UFL1
UGP2	1050000	2.06e-32	0.65	-1.54	34.44	53.16	UGP2
UHRF2	1310000	2.51e-53	0.59	-1.68	40.98	68.92	UHRF2
ULK2	909000	3.1e-111	2.73	2.73	53.37	19.56	ULK2
ULK3	565000	1.24e-22	0.65	-1.55	18.61	28.77	ULK3
UNC119	1050000	1.06e-30	1.53	1.53	52.02	33.91	UNC119
UNC13D	576000	8.75e-117	3.35	3.35	35.4	10.56	UNC13D
UPF3A	1230000	2.6e-57	0.48	-2.06	34.01	70.18	UPF3A
UPF3B	611000	1.75e-39	0.6	-1.67	19.22	32.07	UPF3B
UPP1	737000	4.68e-301	5.28	5.28	49.02	9.29	UPP1
USP18	3020000	2.32e-65	0.65	-1.54	99.7	153.13	USP18
USP22	1420000	2.51e-106	0.56	-1.79	42.84	76.77	USP22
USP24	634000	2.51e-46	0.56	-1.78	19.21	34.18	USP24
USP36	1680000	4.44e-134	2.1	2.1	91.79	43.62	USP36
USP37	583000	3.88e-26	0.65	-1.53	19.28	29.59	USP37
USP46	528000	2.29e-53	0.53	-1.88	15.45	29.08	USP46
USP6NL	635000	1.73e-56	0.49	-2.02	17.74	35.91	USP6NL
USP9Y	540000	1.07e-78	0.43	-2.33	13.75	32.05	USP9Y
USPL1	613000	5.34e-81	0.4	-2.48	14.97	37.12	USPL1
UTRN	1030000	4.08e-35	1.58	1.58	51.33	32.55	UTRN
UXS1	653000	1.29e-192	0.28	-3.57	12.24	43.74	UXS1
VAMP8	4860000	8.16e-261	0.55	-1.81	145.86	263.3	VAMP8
VASP	3180000	0	2.67	2.67	186.01	69.58	VASP
VAV3	1820000	2.91e-93	0.59	-1.71	56.44	96.26	VAV3
VCAN	7360000	0	8.61	8.61	518.67	60.23	VCAN
VCPIP1	831000	3.3e-40	0.6	-1.66	26.21	43.54	VCPIP1
VEGFA	1880000	1.47e-45	2.07	2.07	102.17	49.43	VEGFA
VEGFB	1380000	0	0.31	-3.28	27.54	90.25	VEGFB
VHL	949000	1.47e-33	0.59	-1.68	29.73	50	VHL
VIM	31800000	0	8.39	8.39	2237.45	266.63	VIM
VMO1	22200000	1.02e-53	1.92	1.92	1184.02	615.9	VMO1
VMP1	7150000	6.06e-77	0.63	-1.6	231.03	368.64	VMP1
VPS13C	4170000	0	0.45	-2.22	109.65	243.58	VPS13C
VPS25	862000	4.7e-47	0.59	-1.69	26.9	45.51	VPS25
VPS39	1080000	1.92e-53	0.65	-1.55	35.46	54.83	VPS39
VRK2	1490000	6.28e-39	0.65	-1.54	49.24	75.97	VRK2
VSIG4	7040000	0	0.22	-4.46	111.08	495.21	VSIG4
WAS	2860000	2.94e-67	1.5	1.5	140.16	93.23	WAS
WBP1	643000	1.37e-22	0.65	-1.53	21.29	32.55	WBP1
WDFY2	919000	1.78e-52	0.6	-1.68	28.83	48.36	WDFY2
WDFY4	517000	1.05e-36	0.59	-1.69	16.16	27.29	WDFY4
WDR43	656000	8.16e-35	0.62	-1.6	21.12	33.9	WDR43
WDR46	866000	6.07e-90	0.51	-1.95	24.8	48.26	WDR46
WDR6	539000	2.02e-69	0.49	-2.06	14.91	30.63	WDR6
WDR81	940000	1.11e-152	0.41	-2.45	23.11	56.74	WDR81
WDR91	899000	0	0.22	-4.46	14.18	63.24	WDR91
WFS1	1750000	2.47e-138	0.49	-2.06	48.47	99.72	WFS1
WHAMM	1650000	6.3e-189	0.45	-2.22	43.34	96.38	WHAMM
WIPI1	712000	8.68e-110	0.4	-2.51	17.27	43.27	WIPI1
WSB1	4600000	0	0.42	-2.4	114.68	275.61	WSB1
WTAP	2880000	4.34e-109	1.74	1.74	148.33	85.46	WTAP
XPO1	1810000	1.28e-75	0.61	-1.65	57.45	94.82	XPO1
YIF1B	1680000	1.66e-107	0.54	-1.85	49.51	91.73	YIF1B
YIPF2	575000	1.27e-58	0.53	-1.89	16.77	31.67	YIPF2
YIPF5	1900000	4.32e-138	0.51	-1.97	53.92	106.43	YIPF5
ZBTB10	1070000	6.63e-92	0.47	-2.11	29.16	61.52	ZBTB10
ZBTB4	790000	6.1e-121	0.44	-2.3	20.32	46.67	ZBTB4
ZBTB48	549000	4.05e-32	0.64	-1.56	17.97	28.05	ZBTB48
ZBTB7A	2110000	2.36e-93	1.97	1.97	113.33	57.4	ZBTB7A
ZC3H4	956000	4.3e-64	0.6	-1.67	30.03	50.25	ZC3H4
ZC3HAV1	1150000	3.52e-43	0.59	-1.68	35.89	60.36	ZC3HAV1
ZCCHC7	661000	4.98e-34	0.61	-1.64	21.04	34.46	ZCCHC7
ZDHHC21	519000	3.82e-117	0.36	-2.81	11.61	32.67	ZDHHC21
ZFHX3	1400000	2.48e-230	0.39	-2.57	33.41	85.79	ZFHX3
ZFP36L1	28700000	0	0.34	-2.92	625.29	1826.95	ZFP36L1
ZFP36L2	7270000	0	0.27	-3.64	134.34	489.63	ZFP36L2
ZFPM1	1200000	6.97e-67	0.61	-1.64	38.32	62.79	ZFPM1
ZFY	543000	5.51e-34	0.58	-1.73	16.72	28.94	ZFY
ZMPSTE24	699000	1.26e-29	0.64	-1.56	22.87	35.72	ZMPSTE24
ZMYM2	771000	6.53e-47	0.59	-1.7	23.97	40.81	ZMYM2
ZMYND11	575000	2.35e-39	0.56	-1.78	17.38	31	ZMYND11
ZMYND8	1050000	2.28e-70	0.53	-1.88	30.77	57.72	ZMYND8
ZNF131	1060000	6.15e-73	0.51	-1.97	30.08	59.4	ZNF131
ZNF22	1300000	1.57e-46	0.62	-1.6	42.01	67.23	ZNF22
ZNF236	710000	5.43e-94	0.41	-2.41	17.69	42.62	ZNF236
ZNF276	655000	7.34e-144	0.34	-2.93	14.23	41.64	ZNF276
ZNF330	2000000	6.17e-180	0.49	-2.02	55.84	112.97	ZNF330
ZNF384	540000	9.64e-27	0.63	-1.6	17.41	27.86	ZNF384
ZNF518A	629000	3.34e-57	0.54	-1.84	18.62	34.33	ZNF518A
ZNF554	774000	1.89e-47	0.51	-1.94	22.19	43.14	ZNF554
ZNF652	567000	4.26e-34	0.62	-1.61	18.19	29.36	ZNF652
ZNF706	4750000	2e-150	1.72	1.72	243.98	141.8	ZNF706
ZNF821	586000	3.14e-84	0.47	-2.15	15.76	33.85	ZNF821
ZNF830	899000	8.13e-48	0.66	-1.51	30.04	45.25	ZNF830
ZNHIT1	3850000	1.36e-188	1.8	1.8	200.74	111.28	ZNHIT1
ZNHIT6	786000	9.15e-82	0.49	-2.04	21.82	44.61	ZNHIT6
ZNRF2	1060000	6.4e-155	0.42	-2.37	26.69	63.27	ZNRF2
ZRANB1	711000	2.06e-35	0.58	-1.71	22.03	37.71	ZRANB1
ZRANB2	1830000	1.3e-91	0.62	-1.63	58.52	95.13	ZRANB2
ZSWIM6	1360000	5.41e-159	0.45	-2.22	35.83	79.37	ZSWIM6
ZSWIM8	657000	2.24e-33	0.58	-1.72	20.27	34.95	ZSWIM8
ZYX	3100000	2.4e-72	1.52	1.52	152.71	100.25	ZYX

## Sheet: Cluster 1
Gene ID	Total counts	FDR step up (1 vs. 2 and 3 and 4 and 5)	Ratio (1 vs. 2 and 3 and 4 and 5)	Fold change (1 vs. 2 and 3 and 4 and 5)	LSMean(1) (1 vs. 2 and 3 and 4 and 5)	LSMean(2 + 3 + 4 + 5) (1 vs. 2 and 3 and 4 and 5)	Human
ABCC4	1.41238e+06	0	5.91682	5.91682	145.916	24.6613	ABCC4
ABCD4	647007	1.13986e-141	2.27052	2.27052	43.4509	19.137	ABCD4
ABCE1	1.26707e+06	2.3328e-229	2.16442	2.16442	86.3396	39.8903	ABCE1
ABCG1	554270	9.50955e-86	2.04062	2.04062	35.7271	17.508	ABCG1
ABHD11	774838	7.80355e-86	1.63516	1.63516	45.9148	28.0797	ABHD11
ABHD12	2.123e+06	0	1.85264	1.85264	148.217	80.0033	ABHD12
ABHD13	697259	6.81846e-75	1.70449	1.70449	40.0005	23.4677	ABHD13
ABHD16A	2.7296e+06	2.74836e-246	1.74901	1.74901	164.119	93.8353	ABHD16A
ABHD3	1.07707e+06	1.86999e-221	2.21288	2.21288	72.9439	32.9633	ABHD3
ABI2	571805	4.88802e-107	1.98784	1.98784	33.6616	16.9338	ABI2
ABI3	5.08678e+06	5.56156e-295	1.58048	1.58048	282.635	178.829	ABI3
ABL1	1.79937e+06	0	2.60208	2.60208	125.885	48.3787	ABL1
ABR	2.08329e+06	0	2.20344	2.20344	137.21	62.2709	ABR
ABRAXAS2	929848	1.20354e-95	1.65123	1.65123	53.6509	32.4916	ABRAXAS2
ACAT2	635189	4.64889e-19	0.511314	-1.95575	15.8497	30.998	ACAT2
ACBD3	1.321e+06	3.68054e-101	1.53886	1.53886	69.4116	45.1059	ACBD3
ACBD5	624097	4.40785e-71	1.70789	1.70789	36.6286	21.4467	ACBD5
ACIN1	2.28287e+06	1.38262e-278	1.97217	1.97217	137.203	69.5698	ACIN1
ACOT9	1.05164e+06	2.099e-170	2.05004	2.05004	68.5988	33.4622	ACOT9
ACSF2	716133	1.6318e-137	1.85325	1.85325	48.9722	26.4251	ACSF2
ACSL4	1.83825e+06	1.30609e-147	1.64575	1.64575	103.479	62.8762	ACSL4
ACSS1	655729	0	3.72152	3.72152	62.7101	16.8507	ACSS1
ACTN1	530351	2.3517e-82	0.186077	-5.37411	4.67509	25.1244	ACTN1
ACTR1B	696371	1.80464e-174	2.29138	2.29138	50.4494	22.017	ACTR1B
ADA	3.01733e+06	1.94216e-214	0.148209	-6.74724	21.4445	144.691	ADA
ADA2	664702	1.83836e-110	1.91605	1.91605	41.7399	21.7843	ADA2
ADAM15	783779	7.88778e-70	1.683	1.683	45.8534	27.245	ADAM15
ADAM28	1.35542e+06	0	4.16782	4.16782	124.876	29.962	ADAM28
ADAMDEC1	2.01664e+06	8.91684e-295	0.0197176	-50.7161	1.97696	100.263	ADAMDEC1
ADAMTSL4	1.61186e+06	0	2.96894	2.96894	123.628	41.6406	ADAMTSL4
ADCY7	1.77089e+06	0	2.2635	2.2635	119.931	52.9848	ADCY7
ADGRE2	893893	1.8083e-158	0.0432692	-23.1111	1.85424	42.8535	ADGRE2
ADGRE5	4.17904e+06	1.63306e-52	0.459983	-2.17399	81.5077	177.197	ADGRE5
ADGRG1	1.92798e+06	0	2.79373	2.79373	151.958	54.3926	ADGRG1
ADGRG5	774586	0	3.49873	3.49873	65.7012	18.7786	ADGRG5
ADM	3.18777e+06	9.24242e-97	0.252088	-3.96687	35.9347	142.548	ADM
ADNP	527721	2.49606e-70	1.80787	1.80787	30.072	16.634	ADNP
ADORA3	1.43241e+06	0	3.47314	3.47314	127.672	36.7599	TMIGD3
ADRB1	630468	1.36677e-159	2.6792	2.6792	43.2582	16.1459	ADRB1
AEBP2	555434	1.77076e-65	1.86567	1.86567	31.7075	16.9953	AEBP2
AFF1	1.72805e+06	1.11748e-272	2.3033	2.3033	108.481	47.0981	AFF1
AFF4	4.526e+06	0	2.1197	2.1197	267.175	126.044	AFF4
AFG3L2	623844	8.07481e-76	1.73198	1.73198	37.0175	21.3729	AFG3L2
AGA	1.79542e+06	2.18268e-201	1.75638	1.75638	116.528	66.3456	AGA
AGO2	853753	0.000730226	0.644369	-1.55191	21.6839	33.6513	AGO2
AGPS	882273	2.63139e-88	1.74536	1.74536	51.879	29.7239	AGPS
AHCTF1	618391	2.24167e-74	1.76418	1.76418	34.751	19.6981	AHCTF1
AHNAK	4.7292e+06	0	0.0329663	-30.334	7.3356	222.518	AHNAK
AIF1	2.92543e+07	2.29366e-127	0.422147	-2.36884	612.262	1450.35	AIF1
AIM2	1.1405e+07	0	1.74278	1.74278	704.193	404.063	AIM2
AKAP10	561422	4.54884e-117	2.23306	2.23306	36.6419	16.4088	AKAP10
AKAP13	5.99533e+06	0	1.77357	1.77357	328.345	185.132	AKAP13
AKAP17A	1.99105e+06	1.44282e-260	1.97857	1.97857	115.695	58.4742	AKAP17A
AKAP7	1.14946e+06	1.39313e-202	1.94475	1.94475	72.3526	37.2041	AKAP7
AKAP8	718215	2.37611e-94	1.8993	1.8993	41.4535	21.8257	AKAP8
AKAP8L	1.17808e+06	1.15172e-115	1.76899	1.76899	67.1942	37.9845	AKAP8L
AKIRIN1	1.99126e+06	6.41075e-207	1.77295	1.77295	119.423	67.3583	AKIRIN1
ALDH16A1	590496	1.58681e-60	1.60555	1.60555	35.6798	22.2228	ALDH16A1
ALDH1A1	1.03222e+06	7.75091e-270	0.0356866	-28.0217	1.80459	50.5678	ALDH1A1
ALG2	627682	4.89665e-52	1.53495	1.53495	33.2038	21.6318	ALG2
ALG5	556385	2.14904e-51	1.50076	1.50076	31.4934	20.9849	ALG5
ALG8	602940	1.06353e-246	3.08515	3.08515	46.41	15.043	ALG8
ALPK1	705186	7.76862e-124	2.17853	2.17853	44.5578	20.4532	ALPK1
AMFR	598836	8.93213e-73	1.61338	1.61338	36.307	22.5038	AMFR
AMZ2	789938	7.06937e-74	1.54009	1.54009	44.421	28.843	AMZ2
ANAPC11	3.60427e+06	4.64206e-19	0.607942	-1.64489	110.065	181.045	ANAPC11
ANAPC13	2.32051e+06	2.44941e-31	0.578337	-1.72909	65.6734	113.555	ANAPC13
ANAPC2	626656	9.66162e-68	1.62604	1.62604	35.144	21.6132	ANAPC2
ANAPC5	1.33668e+06	4.59035e-132	1.7455	1.7455	77.3622	44.321	ANAPC5
ANAPC7	595706	2.20557e-231	2.84996	2.84996	48.1313	16.8884	ANAPC7
ANGEL2	547492	2.56274e-155	2.75085	2.75085	39.2612	14.2724	ANGEL2
ANKFY1	830137	3.3557e-55	1.52893	1.52893	43.0763	28.1741	ANKFY1
ANKIB1	708253	7.12979e-56	1.56936	1.56936	37.2744	23.7513	ANKIB1
ANKLE2	977455	4.09297e-116	1.77607	1.77607	56.9076	32.0414	ANKLE2
ANKRD10	1.99847e+06	6.38786e-170	1.75217	1.75217	106.807	60.9569	ANKRD10
ANKRD11	2.7495e+06	3.45737e-302	2.00614	2.00614	162.614	81.0582	ANKRD11
ANKRD13D	1.0665e+06	3.32814e-109	1.70134	1.70134	58.1625	34.1863	ANKRD13D
ANKRD17	1.20893e+06	3.62791e-160	1.89401	1.89401	70.2405	37.0855	ANKRD17
ANKRD22	1.91095e+06	9.26508e-25	0.543446	-1.84011	49.8842	91.7923	ANKRD22
ANKRD26	1.31694e+06	6.72443e-157	1.93441	1.93441	77.9273	40.2849	ANKRD26
ANKRD28	505957	2.62604e-67	0.126781	-7.8876	2.95192	23.2836	ANKRD28
ANKRD44	758719	9.88127e-56	1.65354	1.65354	39.8082	24.0746	ANKRD44
ANKRD49	614782	4.8321e-87	1.89803	1.89803	36.5375	19.2502	ANKRD49
ANKS1A	629301	9.96836e-181	2.60502	2.60502	44.6773	17.1504	ANKS1A
ANKZF1	756461	2.65599e-191	2.50759	2.50759	52.4007	20.8969	ANKZF1
ANXA1	1.37117e+07	3.08712e-118	0.552068	-1.81137	322.986	585.048	ANXA1
ANXA11	1.35042e+06	3.91196e-40	0.42651	-2.34461	25.5706	59.9532	ANXA11
ANXA2	1.33781e+07	0	0.103011	-9.7077	66.9649	650.075	ANXA2
ANXA4	3.51369e+06	2.01108e-32	0.553221	-1.8076	93.6503	169.282	ANXA4
ANXA5	8.69839e+06	7.4995e-36	0.521477	-1.91763	215.476	413.203	ANXA5
AP1B1	4.7196e+06	0	1.99972	1.99972	317.756	158.901	AP1B1
AP1G1	856219	1.17309e-106	1.832	1.832	49.5923	27.07	AP1G1
AP1M1	1.10253e+06	1.28918e-113	1.65543	1.65543	64.7584	39.1188	AP1M1
AP2S1	3.80171e+06	5.7233e-213	0.313741	-3.18734	58.5255	186.541	AP2S1
AP3D1	1.25733e+06	6.03247e-110	1.66722	1.66722	70.3927	42.2217	AP3D1
AP3S1	567308	1.18011e-23	0.448342	-2.23044	12.2933	27.4195	AP3S1
AP5Z1	675331	8.24149e-172	2.4937	2.4937	47.0687	18.875	AP5Z1
APAF1	2.09643e+06	0	2.53262	2.53262	148.156	58.4992	APAF1
APC	592065	2.3675e-86	1.93987	1.93987	35.1056	18.0969	APC
APCDD1	566743	1.00324e-108	1.66984	1.66984	35.8963	21.4968	APCDD1
APMAP	1.02968e+06	1.78296e-166	1.76098	1.76098	68.4175	38.8519	APMAP
APOBEC3B	558873	1.47421e-66	0.102028	-9.80121	2.96512	29.0618	APOBEC3B
APOBEC3H	1.91275e+06	6.08902e-101	1.54981	1.54981	103.618	66.8583	APOBEC3H
APOBR	746547	1.37055e-07	0.575053	-1.73897	17.6452	30.6845	APOBR
APOE	2.35608e+08	0	2.21878	2.21878	19528.3	8801.36	APOE
APOL4	967238	0	3.68137	3.68137	92.2961	25.0711	APOL4
APOL6	3.29268e+06	5.22351e-200	1.69264	1.69264	188.509	111.369	APOL6
APP	2.31602e+06	0	2.51101	2.51101	180.833	72.0162	APP
APPBP2	520062	1.0946e-64	1.8096	1.8096	30.1692	16.6718	APPBP2
APPL1	1.44902e+06	4.536e-147	1.71903	1.71903	86.0148	50.037	APPL1
APPL2	542509	2.66936e-176	2.46869	2.46869	37.4499	15.17	APPL2
ARAP2	615509	8.68822e-85	1.95336	1.95336	37.1525	19.0198	ARAP2
AREG	2.65625e+06	5.67103e-58	0.208666	-4.79236	25.265	121.079	AREG
ARF6	4.619e+06	0	2.57071	2.57071	323.719	125.926	ARF6
ARFGEF1	828115	3.43416e-102	1.82583	1.82583	48.3024	26.455	ARFGEF1
ARFGEF2	606849	5.5514e-53	1.56169	1.56169	31.284	20.0322	ARFGEF2
ARFIP1	715729	3.35032e-72	1.70302	1.70302	41.5191	24.3797	ARFIP1
ARGLU1	7.52391e+06	0	2.33577	2.33577	484.236	207.313	ARGLU1
ARHGAP10	542223	1.18231e-37	0.345482	-2.89451	8.31058	24.055	ARHGAP10
ARHGAP12	774759	0	3.39463	3.39463	63.3589	18.6644	ARHGAP12
ARHGAP15	1.8686e+06	1.22447e-171	1.70331	1.70331	104.811	61.5333	ARHGAP15
ARHGAP17	1.19409e+06	1.00342e-96	1.64516	1.64516	63.05	38.3245	ARHGAP17
ARHGAP18	689160	9.10523e-08	0.630759	-1.58539	18.2953	29.0052	ARHGAP18
ARHGAP20	1.35496e+06	0	6.53438	6.53438	141.981	21.7283	ARHGAP20
ARHGAP21	1.93431e+06	0	3.48391	3.48391	157.442	45.1911	ARHGAP21
ARHGAP22	779097	0	3.74114	3.74114	68.6895	18.3606	ARHGAP22
ARHGAP24	707626	1.50168e-208	2.66414	2.66414	49.7119	18.6596	ARHGAP24
ARHGAP25	1.04381e+06	3.56482e-142	1.84474	1.84474	63.0481	34.1772	ARHGAP25
ARHGAP26	2.05561e+06	5.61107e-172	1.70428	1.70428	110.02	64.5553	ARHGAP26
ARHGAP27	1.31475e+06	1.76381e-150	1.8608	1.8608	76.4895	41.1057	ARHGAP27
ARHGAP4	2.61376e+06	4.25179e-222	1.7364	1.7364	153.981	88.6782	ARHGAP4
ARHGAP5	632866	5.93042e-153	2.42452	2.42452	43.9289	18.1186	ARHGAP5
ARHGDIB	1.08214e+07	1.73468e-87	0.480832	-2.07973	257.779	536.111	ARHGDIB
ARHGEF1	1.19719e+06	2.36001e-104	1.69651	1.69651	66.7444	39.3421	ARHGEF1
ARHGEF10L	1.32844e+06	8.84523e-119	1.7386	1.7386	76.4709	43.9842	ARHGEF10L
ARHGEF11	1.24837e+06	1.92669e-194	2.12533	2.12533	77.9554	36.6793	ARHGEF11
ARHGEF2	1.11844e+06	2.03012e-84	1.5545	1.5545	60.2826	38.7795	ARHGEF2
ARHGEF3	616344	1.56964e-69	1.78587	1.78587	35.3713	19.8062	ARHGEF3
ARHGEF6	1.08645e+06	2.17894e-109	1.70137	1.70137	63.5329	37.3423	ARHGEF6
ARHGEF7	811010	4.89342e-120	2.04559	2.04559	48.8763	23.8934	ARHGEF7
ARID1A	1.31675e+06	2.05906e-101	1.58574	1.58574	68.1134	42.9536	ARID1A
ARID1B	563339	1.06208e-80	1.88037	1.88037	32.7471	17.4153	ARID1B
ARID4A	1.0651e+06	2.40062e-100	1.78154	1.78154	59.7278	33.526	ARID4A
ARID4B	2.27784e+06	1.83564e-169	1.63683	1.63683	120.381	73.5455	ARID4B
ARID5B	5.04993e+06	7.72628e-167	1.75069	1.75069	264.922	151.324	ARID5B
ARIH2	891000	2.85223e-112	1.76899	1.76899	50.7301	28.6774	ARIH2
ARL14EP	626986	4.13099e-95	1.86507	1.86507	38.3474	20.5609	ARL14EP
ARL15	786243	1.59845e-187	2.49588	2.49588	54.2229	21.7249	ARL15
ARL2BP	883392	9.94513e-08	0.598551	-1.6707	22.6068	37.7691	ARL2BP
ARL4A	927399	4.35865e-153	2.18689	2.18689	56.0219	25.6171	ARL4A
ARL5A	5.9615e+06	1.17366e-245	1.58397	1.58397	330.355	208.562	ARL5A
ARL6IP5	6.05403e+06	0	1.84347	1.84347	416.97	226.188	ARL6IP5
ARL6IP6	1.06595e+06	2.91437e-115	1.74995	1.74995	65.769	37.5833	ARL6IP6
ARMC8	541281	3.59928e-45	1.58419	1.58419	29.6928	18.7432	ARMC8
ARMCX1	1.40421e+06	0	2.56249	2.56249	102.24	39.8988	ARMCX1
ARMCX2	544687	2.75536e-185	2.54022	2.54022	42.5579	16.7536	ARMCX2
ARMCX3	1.32334e+06	1.58335e-206	1.95682	1.95682	86.6661	44.2892	ARMCX3
ARNTL	551677	1.27806e-45	1.52462	1.52462	28.8124	18.8981	ARNTL
ARPC3	2.51113e+07	1.93694e-13	0.596047	-1.67772	720.146	1208.2	ARPC3
ARRDC1	1.11096e+06	7.23056e-104	1.63945	1.63945	65.2373	39.7921	ARRDC1
ARRDC3	3.78143e+06	0	3.89126	3.89126	310.421	79.7738	ARRDC3
ARRDC4	512387	9.78529e-14	0.536718	-1.86318	11.3934	21.2278	ARRDC4
ARSD	738129	6.40556e-211	2.66995	2.66995	52.6073	19.7035	ARSD
ASAH1	6.64494e+06	2.1011e-263	1.57811	1.57811	403.951	255.971	ASAH1
ASCC1	822910	2.39549e-197	2.42911	2.42911	57.1926	23.5447	ASCC1
ASCC3	1.21076e+06	3.81243e-102	1.67038	1.67038	64.8807	38.8419	ASCC3
ASH1L	1.59876e+06	2.84438e-139	1.61104	1.61104	81.9686	50.8793	ASH1L
ASL	505065	8.40906e-63	1.71378	1.71378	29.4462	17.182	ASL
ASPH	520050	4.68926e-47	1.62831	1.62831	29.1551	17.9052	ASPH
ASPSCR1	507812	8.73876e-61	1.72406	1.72406	29.7907	17.2794	ASPSCR1
ASTN2	1.76931e+06	0	3.60703	3.60703	159.726	44.2818	ASTN2
ASXL1	719952	3.64276e-100	2.01506	2.01506	43.7428	21.708	ASXL1
ASXL2	841620	5.85339e-63	1.62722	1.62722	44.4901	27.3411	ASXL2
ATAD2B	1.00354e+06	3.58184e-111	1.89895	1.89895	57.4932	30.2764	ATAD2B
ATF2	593348	3.56096e-62	1.65051	1.65051	32.6058	19.755	ATF2
ATF3	1.37718e+07	0	1.74753	1.74753	726.705	415.847	ATF3
ATF6B	1.01912e+06	1.02785e-123	1.80142	1.80142	60.1424	33.3862	ATF6B
ATG12	2.80171e+06	2.34748e-21	0.598998	-1.66946	76.9688	128.496	ATG12
ATG3	4.54406e+06	1.81063e-08	0.631649	-1.58316	128.572	203.549	ATG3
ATG4B	634985	9.4269e-50	1.52336	1.52336	34.3894	22.5748	ATG4B
ATM	1.14697e+06	0	3.77973	3.77973	97.2023	25.7168	ATM
ATOX1	1.18582e+07	6.18932e-121	0.460833	-2.16999	284.554	617.478	ATOX1
ATP10D	1.02014e+06	6.85303e-92	1.72913	1.72913	57.7146	33.3778	ATP10D
ATP11A	686288	1.93545e-92	1.80832	1.80832	39.2997	21.7327	ATP11A
ATP13A1	1.52218e+06	0	2.4145	2.4145	110.178	45.6317	ATP13A1
ATP1B3	3.91746e+06	1.35994e-29	0.544731	-1.83577	96.3688	176.911	ATP1B3
ATP2B1	3.03437e+06	5.20377e-178	1.57256	1.57256	159.478	101.413	ATP2B1
ATP2C1	935637	1.76698e-97	1.60307	1.60307	48.6854	30.3701	ATP2C1
ATP5F1D	9.37363e+06	2.548e-20	0.632382	-1.58132	290.678	459.656	ATP5F1D
ATP5F1E	3.68658e+07	7.3052e-220	0.40789	-2.45164	766.391	1878.92	ATP5F1E
ATP5MC1	2.81665e+06	5.05606e-12	0.604312	-1.65477	89.5749	148.226	ATP5MC1
ATP5MC3	4.11571e+06	5.30562e-23	0.559884	-1.78608	118.279	211.256	ATP5MC3
ATP5MPL	1.11504e+07	9.05457e-132	0.4506	-2.21926	257.707	571.92	ATP5MPL
ATP5PD	4.46437e+06	3.0497e-25	0.590016	-1.69487	127.973	216.898	ATP5PD
ATP5PF	7.37239e+06	3.91374e-34	0.579799	-1.72473	209.58	361.47	ATP5PF
ATP5PO	3.98057e+06	8.71006e-104	0.442849	-2.25811	91.7511	207.184	DONSON
ATP6V0A1	3.68073e+06	0	1.80505	1.80505	202.252	112.048	ATP6V0A1
ATP6V1A	707646	1.7265e-05	0.619113	-1.61521	18.3031	29.5634	ATP6V1A
ATP6V1D	778753	1.76356e-08	0.61949	-1.61423	22.4609	36.2571	ATP6V1D
ATP6V1E1	1.49118e+06	8.39936e-17	0.575393	-1.73794	38.4583	66.8383	ATP6V1E1
ATP8B4	574934	2.89005e-253	3.24679	3.24679	44.7248	13.7751	ATP8B4
ATRX	2.35037e+06	1.37132e-232	1.82491	1.82491	134.069	73.4664	ATRX
ATXN2L	1.06557e+06	4.23063e-183	2.05507	2.05507	65.3921	31.8199	ATXN2L
ATXN7L3	568978	1.36371e-52	1.64884	1.64884	31.4915	19.0992	ATXN7L3
ATXN7L3B	1.80073e+06	1.43858e-209	2.02925	2.02925	108.29	53.3649	ATXN7L3B
AXL	2.61141e+06	0	3.34968	3.34968	240.756	71.8746	AXL
AZI2	681801	2.83371e-88	1.80187	1.80187	40.6346	22.5514	AZI2
AZIN2	602102	3.48143e-302	3.66638	3.66638	48.8659	13.3281	AZIN2
AZU1	3.51215e+06	0	0.0110933	-90.1448	1.85591	167.301	AZU1
B2M	3.93307e+08	5.34373e-257	0.635798	-1.57283	11853	18642.7	B2M
B3GALNT2	516885	3.08711e-202	3.09996	3.09996	40.4486	13.0481	B3GALNT2
B3GALT6	578325	2.4788e-99	1.86823	1.86823	37.1003	19.8585	B3GALT6
B3GAT3	918848	1.95505e-127	1.67742	1.67742	57.0154	33.99	B3GAT3
B3GLCT	569208	8.76243e-93	1.85279	1.85279	35.153	18.9731	B3GLCT
B4GALT1	2.12151e+06	4.81525e-134	1.52732	1.52732	110.661	72.4543	B4GALT1
B4GALT3	511823	4.61159e-60	1.75656	1.75656	30.563	17.3993	B4GALT3
BACE2	685058	0	3.03943	3.03943	60.752	19.9879	BACE2
BAG5	640807	5.5572e-48	1.56111	1.56111	34.3419	21.9984	BAG5
BAIAP2	1.73251e+06	0.0187469	0.635091	-1.57458	43.1839	67.9965	BAIAP2
BAK1	1.89635e+06	8.48375e-173	1.65445	1.65445	116.498	70.4146	BAK1
BAZ1B	1.20317e+06	1.1706e-99	1.64848	1.64848	65.0823	39.4801	BAZ1B
BAZ2B	835160	1.92248e-108	2.01268	2.01268	49.9611	24.8231	BAZ2B
BBX	1.06455e+06	4.87234e-73	1.55197	1.55197	58.2106	37.5075	BBX
BCAP29	1.28857e+06	3.05284e-126	1.5069	1.5069	76.2588	50.6066	DUS4L-BCAP29
BCAR3	637827	0	4.48903	4.48903	60.7014	13.5222	BCAR3
BCL2A1	2.07899e+07	3.30415e-273	0.278623	-3.58908	257.59	924.509	BCL2A1
BCL2L1	1.20136e+06	5.7936e-186	1.95405	1.95405	76.5516	39.1759	BCL2L1
BCL2L11	1.03882e+06	8.07404e-20	0.522459	-1.91403	22.1991	42.4896	BCL2L11
BCL3	624890	1.83306e-08	0.579269	-1.72631	15.0167	25.9235	BCL3
BCL6	3.63928e+06	2.75039e-155	1.61577	1.61577	182.763	113.112	BCL6
BDP1	2.48613e+06	5.22204e-165	1.59042	1.59042	126.098	79.2859	BDP1
BFAR	531442	1.40524e-84	1.84304	1.84304	32.6618	17.7217	BFAR
BHLHE40	1.9812e+06	8.26587e-85	0.35835	-2.79057	29.8406	83.2722	BHLHE40
BHLHE41	1.00272e+07	0	2.65447	2.65447	742.492	279.714	BHLHE41
BID	4.71054e+06	4.59222e-18	0.587449	-1.70228	126.747	215.758	BID
BIN1	7.07459e+06	0	2.11751	2.11751	547.073	258.357	BIN1
BIN2	6.49044e+06	0	1.67506	1.67506	391.811	233.909	BIN2
BIRC2	1.29633e+06	1.11527e-215	2.1677	2.1677	82.6484	38.1273	BIRC2
BIRC3	2.18625e+06	8.74727e-209	0.105126	-9.51242	10.7561	102.317	BIRC3
BIRC6	1.2287e+06	5.16307e-83	1.55516	1.55516	62.7044	40.3201	BIRC6
BLMH	699355	3.90525e-58	1.5216	1.5216	40.1531	26.3887	BLMH
BLNK	2.29057e+06	0	2.98354	2.98354	182.618	61.2085	BLNK
BLOC1S1	9.67866e+06	2.36761e-178	0.407496	-2.45401	191.579	470.137	RDH5
BLOC1S4	683062	8.58903e-61	1.51653	1.51653	39.5889	26.105	BLOC1S4
BLOC1S5	676578	1.86093e-106	1.88719	1.88719	43.8529	23.2371	TXNDC5
BLOC1S6	3.57173e+06	0	2.03975	2.03975	223.099	109.376	BLOC1S6
BLVRA	507762	6.54695e-108	0.116029	-8.61856	2.85986	24.6478	BLVRA
BLVRB	3.4812e+06	1.74659e-56	0.461578	-2.16648	76.6254	166.008	BLVRB
BMP2K	1.11488e+06	0	3.03894	3.03894	89.4027	29.419	BMP2K
BMPR2	1.23477e+06	4.51647e-254	2.2411	2.2411	82.1209	36.6431	BMPR2
BNIP2	1.17216e+06	2.06283e-114	1.64964	1.64964	64.6366	39.1823	BNIP2
BNIP3	914613	1.61555e-27	0.423967	-2.35867	18.9382	44.669	BNIP3
BOD1	597190	3.55655e-257	3.19162	3.19162	48.4233	15.172	BOD1
BOD1L1	3.35824e+06	0	1.97036	1.97036	200.487	101.751	BOD1L1
BPTF	2.39445e+06	2.20203e-239	1.76977	1.76977	133.282	75.3106	BPTF
BRAT1	515735	2.30346e-253	3.79499	3.79499	44.8109	11.8079	BRAT1
BRD2	6.6406e+06	0	2.28611	2.28611	413.279	180.778	BRD2
BRD9	2.31377e+06	1.27553e-170	1.50153	1.50153	114.562	76.2972	BRD9
BRWD1	575345	1.77238e-89	2.01685	2.01685	35.2244	17.465	BRWD1
BSDC1	953393	6.9218e-121	1.87481	1.87481	57.6719	30.7615	BSDC1
BTAF1	657971	2.08052e-79	1.86856	1.86856	37.5899	20.1171	BTAF1
BTBD1	535145	7.38324e-62	1.69877	1.69877	32.3055	19.017	BTBD1
BTBD6	705622	1.81774e-100	1.77521	1.77521	46.4316	26.1556	BTBD6
BTBD7	521642	8.69363e-63	1.74408	1.74408	28.4879	16.3341	BTBD7
BTG2	1.56621e+07	0	3.40866	3.40866	1223.67	358.988	BTG2
BTK	1.24942e+06	1.44376e-84	1.50817	1.50817	67.543	44.7848	BTK
BTN2A1	1.2584e+06	1.92493e-123	1.66282	1.66282	68.3679	41.1156	BTN3A1
BUB3	1.04205e+06	6.14983e-86	1.54666	1.54666	58.7805	38.0047	BUB3
BUD31	2.99062e+06	2.74921e-21	0.615013	-1.62598	84.3664	137.178	BUD31
BZW2	860489	4.42653e-59	0.362143	-2.76134	14.4443	39.8855	BZW2
C11H12orf57	3.67248e+06	2.1373e-07	0.64451	-1.55157	114.638	177.868	C12orf57
C14H11orf24	753695	4.16182e-106	1.58297	1.58297	45.1103	28.4972	C11orf24
C14H11orf71	548929	7.63676e-146	2.8163	2.8163	41.4216	14.7078	C11orf71
C14H11orf96	1.65742e+06	3.92169e-64	0.0485544	-20.5954	3.40971	70.2244	C11orf96
C15H9orf16	2.38892e+06	3.79083e-21	0.585399	-1.70824	65.7139	112.255	C9orf16
C16H17orf67	1.12356e+06	1.59222e-91	1.62573	1.62573	67.0041	41.2148	C17orf64
C19H19orf12	686663	3.317e-173	2.33196	2.33196	49.1183	21.0631	C18orf63
C19H19orf38	4.47995e+06	8.71048e-129	0.356925	-2.80171	74.8989	209.845	C19orf33
C1GALT1	1.86608e+06	1.59789e-261	2.04378	2.04378	118.124	57.7972	C1D
C1H1orf127	532883	6.43035e-278	3.63839	3.63839	46.1709	12.6899	C1orf122
C1H1orf131	1.04095e+06	4.78669e-154	1.96061	1.96061	64.6302	32.9644	C1orf127
C1H1orf43	2.00298e+06	6.86979e-232	1.73521	1.73521	129.613	74.6957	C1orf232
C1H1orf50	791810	2.4741e-69	1.51614	1.51614	44.3358	29.2425	C1orf43
C1H1orf52	922623	8.33655e-71	1.5378	1.5378	48.6121	31.6114	C1orf50
C1QB	1.50167e+08	0	1.69689	1.69689	10375.4	6114.38	C1orf94
C1QC	1.01995e+08	0	2.04042	2.04042	7703.39	3775.4	C1QBP
C20H16orf54	1.19178e+06	8.30546e-14	0.493606	-2.02591	24.8145	50.2718	C16orf46
C2CD2L	729423	1.05818e-166	2.2765	2.2765	48.2296	21.1859	C2CD2
C2CD4B	2.22823e+06	0	29.4023	29.4023	322.092	10.9547	C2CD4A
C2CD5	827062	2.09562e-238	2.57193	2.57193	60.7772	23.631	C2CD4D
C3	2.09459e+07	0	2.53025	2.53025	1582.5	625.432	C3orf85
C3AR1	8.15506e+06	0	1.71167	1.71167	483.543	282.499	C3
C4H6orf52	578019	5.30818e-13	0.399777	-2.50139	11.5065	28.7823	ENSG00000181577
C4H6orf62	1.17995e+07	0	4.11869	4.11869	1032.62	250.716	C6orf58
C5H4orf33	998252	1.31913e-114	1.85992	1.85992	60.1114	32.3193	HPF1
C6H5orf15	1.31018e+06	5.59204e-123	1.56609	1.56609	74.6731	47.6812	C6
C7H15orf39	1.20472e+06	4.39704e-18	0.528009	-1.89391	26.5489	50.2811	C14orf93
C7H15orf61	1.66443e+06	8.93629e-10	0.585391	-1.70826	43.9836	75.1355	C15orf41
C8H8orf82	586078	6.3658e-218	2.89049	2.89049	48.6079	16.8165	C8orf76
CABIN1	838917	6.14807e-139	2.06401	2.06401	53.1375	25.7448	CABIN1
CACNB4	643612	0	5.50216	5.50216	62.6986	11.3953	CACNB4
CALB2	583807	0	3.21546	3.21546	59.3899	18.4701	CALB2
CALHM6	6.26835e+06	0	1.85605	1.85605	450.437	242.686	DSE
CALM3	3.44216e+06	6.53101e-98	0.433903	-2.30467	74.3725	171.404	CALM3
CALU	1.20088e+06	8.38875e-168	1.82832	1.82832	75.1089	41.0808	CALU
CAMP	1.24556e+06	4.58245e-183	0.0355958	-28.0932	2.14899	60.3719	CAMP
CAPG	7.23226e+06	0	0.250794	-3.98734	88.1715	351.57	CAPG
CAPN7	649254	4.23891e-107	2.05315	2.05315	38.9934	18.992	CAPN7
CARD19	2.57261e+06	9.00014e-181	1.5428	1.5428	133.294	86.3972	CARD19
CARHSP1	943953	3.04601e-10	0.605167	-1.65244	27.9875	46.2475	CARHSP1
CASC3	955523	1.50424e-71	1.54606	1.54606	48.5478	31.4009	CASC3
CASP12	4.48368e+06	4.11988e-23	0.55402	-1.80499	113.175	204.28	CASP12
CASP4	3.01361e+06	1.25952e-221	0.255159	-3.91912	36.5958	143.423	CASP4
CASP8AP2	670609	8.34692e-154	2.40563	2.40563	45.5957	18.9538	CASP8AP2
CAT	2.7489e+06	9.5444e-80	0.42438	-2.35638	53.1041	125.134	CAT
CBL	1.17536e+06	1.20291e-118	1.75885	1.75885	65.9699	37.5075	CBL
CC2D2B	625900	3.8043e-210	2.69163	2.69163	45.6144	16.9467	CC2D2B
CCAR1	948579	4.23963e-84	1.68516	1.68516	52.7483	31.3016	CCAR1
CCDC117	519730	6.50906e-106	2.10744	2.10744	32.9938	15.6559	CCDC117
CCDC130	730994	8.75349e-151	2.14975	2.14975	47.2443	21.9767	MRI1
CCDC174	900886	6.40379e-75	1.53383	1.53383	45.6385	29.7547	CCDC174
CCDC47	1.28297e+06	3.74021e-166	1.78586	1.78586	79.9643	44.7765	CCDC47
CCDC50	1.67089e+06	1.2494e-195	1.78732	1.78732	103.956	58.1631	CCDC50
CCDC66	1.66925e+06	0	2.76362	2.76362	122.095	44.1793	CCDC66
CCDC69	947978	1.61391e-190	0.0644141	-15.5246	2.93847	45.6185	CCDC69
CCDC82	1.7749e+06	5.79185e-207	1.86891	1.86891	108.793	58.212	CCDC82
CCDC84	712495	2.03181e-125	2.14406	2.14406	45.9482	21.4305	CCDC84
CCDC91	835129	4.01797e-87	1.68185	1.68185	49.8353	29.6313	CCDC91
CCDC93	543194	2.98156e-87	1.92306	1.92306	33.6322	17.4889	CCDC93
CCL2	838868	1.20102e-170	2.12482	2.12482	53.0781	24.98	CCL2
CCL5	9.27e+06	0	2.33532	2.33532	622.756	266.668	CCL5
CCL8	726522	0	4.32756	4.32756	68.8422	15.9078	CCL8
CCNC	524086	1.59148e-49	1.59088	1.59088	29.1919	18.3496	CCNC
CCND1	1.67986e+06	0	2.23646	2.23646	129.225	57.781	CCND1
CCND3	1.77779e+06	2.84526e-141	0.291665	-3.42859	24.3222	83.3909	CCND3
CCNG2	1.10864e+06	3.91124e-174	2.13961	2.13961	69.4433	32.4561	CCNG2
CCNH	1.41903e+06	1.15962e-100	1.51015	1.51015	69.7626	46.1957	CCNH
CCNL1	1.81515e+07	0	1.6821	1.6821	927.118	551.169	CCNL1
CCNT1	706850	8.88574e-78	1.68273	1.68273	37.3656	22.2053	CCNT1
CCNT2	930498	2.18658e-215	2.42171	2.42171	61.7589	25.5022	CCNT2
CCR1	1.85502e+06	0	2.39003	2.39003	131.912	55.1926	CCR1
CCR5	728022	1.76705e-75	1.68867	1.68867	43.7214	25.891	CCR5
CCRL2	525893	1.17099e-62	1.83732	1.83732	30.7854	16.7556	CCRL2
CCSER2	635417	1.35032e-67	1.62602	1.62602	35.3993	21.7705	CCSER2
CD14	2.80387e+07	0	1.71664	1.71664	1791.65	1043.7	CD14
CD163	1.72494e+07	0	1.84801	1.84801	1042.94	564.358	CD163
CD180	1.53762e+06	0	2.32411	2.32411	110.653	47.6109	CD180
CD1D	522723	9.49097e-90	2.05536	2.05536	33.8874	16.4873	CD1D
CD276	1.28488e+06	0	3.07552	3.07552	114.045	37.0815	CD276
CD2AP	1.20371e+06	1.1643e-128	1.78114	1.78114	71.0474	39.8887	CD2AP
CD300A	2.58528e+06	0	2.07232	2.07232	173.002	83.4823	CD300A
CD300C	724781	4.53654e-19	0.539139	-1.85481	16.9823	31.4989	CD300C
CD300H	1.05236e+06	3.34339e-121	0.158995	-6.2895	7.72176	48.566	CD300H
CD300LF	1.38084e+06	1.62447e-104	1.64384	1.64384	77.4504	47.1155	CD300LF
CD300LG	1.24683e+06	1.42483e-131	0.0412086	-24.2668	2.85605	69.3072	CD300LG
CD36	554649	5.17275e-23	0.584441	-1.71104	14.4447	24.7155	CD36
CD37	1.00055e+07	1.9121e-293	1.5387	1.5387	555.102	360.76	CD37
CD3EAP	512364	5.61442e-99	1.98835	1.98835	35.5167	17.8624	CD3EAP
CD40	1.12385e+06	2.88448e-280	2.10351	2.10351	87.6035	41.6464	CD40
CD44	5.1284e+06	0	0.225948	-4.42581	53.8784	238.455	CD44
CD46	2.64562e+06	0	2.15131	2.15131	178.003	82.7418	CD46
CD52	2.90875e+07	0	0.211323	-4.73209	297.102	1405.92	CD52
CD5L	712214	2.37753e-135	2.21503	2.21503	56.8349	25.6587	CD5L
CD72	733971	2.04752e-257	2.32392	2.32392	57.189	24.6088	CD72
CD83	2.10704e+07	0	2.39731	2.39731	1372.89	572.68	CD83
CD84	2.16612e+06	0	2.73566	2.73566	162.193	59.2886	CD84
CD86	4.88947e+06	0	1.97614	1.97614	316.083	159.95	CD86
CD93	789897	1.52868e-105	0.18682	-5.35276	7.18395	38.454	CD93
CDA	542743	2.68952e-27	0.404176	-2.47417	11.8857	29.4073	CDA
CDC14B	508667	1.41222e-159	2.55308	2.55308	35.6715	13.9719	CDC14B
CDC16	717036	3.80476e-102	1.92604	1.92604	45.6357	23.694	CDC16
CDC26	2.27374e+06	8.69351e-18	0.5968	-1.6756	63.4063	106.244	CDC26
CDC27	748274	5.75652e-71	1.68148	1.68148	42.75	25.4241	CDC27
CDC42BPB	686476	1.29385e-120	2.05027	2.05027	43.6235	21.277	CDC42BPB
CDC73	660744	2.58657e-48	1.5224	1.5224	34.7498	22.8257	CDC73
CDK12	1.78676e+06	5.2501e-196	1.88185	1.88185	103.994	55.2615	CDK12
CDK13	894780	1.22198e-194	2.44432	2.44432	60.8265	24.8849	CDK13
CDK6	704483	1.56613e-115	2.30838	2.30838	45.4406	19.6851	CDK6
CDK9	682535	1.8619e-200	2.54556	2.54556	51.6626	20.2952	CDK9
CDKN1A	2.76106e+06	3.4833e-26	0.569842	-1.75487	63.2508	110.997	CDKN1A
CDKN1B	1.63489e+06	4.8747e-81	1.52194	1.52194	80.1384	52.6553	CDKN1B
CDKN1C	2.78613e+07	1.04808e-202	0.0418214	-23.9112	55.7485	1333.01	CDKN1C
CDKN2AIP	657367	1.45605e-172	2.57248	2.57248	45.5091	17.6907	CDKN2AIP
CDKN2D	913326	1.49407e-115	0.198638	-5.03429	8.55601	43.0735	CDKN2D
CDYL	914086	4.53736e-131	1.86004	1.86004	53.6763	28.8576	CDYL
CEBPD	7.15629e+06	3.73646e-180	2.11835	2.11835	435.13	205.41	CEBPD
CELF1	2.00623e+06	9.44623e-305	2.23825	2.23825	126.934	56.7113	CELF1
CEMIP2	1.16324e+06	1.95943e-193	2.4398	2.4398	78.5271	32.1859	CEMIP2
CENPC	1.06966e+06	8.91431e-173	2.09604	2.09604	64.4963	30.7706	CENPC
CEP162	887389	1.41236e-116	1.85356	1.85356	49.5667	26.7414	CEP162
CEP170	2.74786e+06	0	2.19474	2.19474	177.382	80.8215	CEP170
CEP290	690525	9.12615e-225	2.79999	2.79999	51.1427	18.2653	CEP290
CEP295	895771	2.09118e-153	2.02436	2.02436	53.2856	26.3222	CEP295
CEP63	541506	4.62754e-70	1.78391	1.78391	32.1102	17.9999	CEP63
CEP85L	952773	6.53379e-74	1.5547	1.5547	46.5118	29.9169	CEP85L
CERS6	739642	8.67701e-46	1.50935	1.50935	39.2736	26.0202	CERS6
CFAP97	945195	2.196e-200	2.21803	2.21803	65.4327	29.5003	CFAP97
CFD	1.44592e+08	1.72326e-65	0.110574	-9.0437	753.799	6817.13	CFD
CFL1	2.18109e+07	5.38133e-14	0.636824	-1.57029	665.103	1044.41	CFL1
CFP	9.15736e+06	0	0.0212529	-47.0523	9.45726	444.986	CFP
CGAS	1.51329e+06	1.12544e-223	2.06748	2.06748	92.7002	44.8372	CGAS
CGGBP1	1.89723e+06	1.30719e-154	1.66578	1.66578	103.983	62.423	CGGBP1
CGRRF1	505258	8.95091e-77	1.67677	1.67677	31.089	18.541	CGRRF1
CH25H	1.06289e+06	0	10.053	10.053	123.433	12.2782	CH25H
CHCHD1	2.41587e+06	1.30094e-06	0.662287	-1.50992	80.4817	121.521	CHCHD1
CHCHD5	949301	9.46518e-15	0.577549	-1.73145	26.4241	45.7522	CHCHD5
CHD1	2.53855e+06	2.84453e-262	1.9177	1.9177	148.755	77.5694	CHD1
CHD2	7.57894e+06	0	1.9325	1.9325	439.033	227.183	CHD2
CHD4	1.9637e+06	2.74132e-111	1.51642	1.51642	104.01	68.5889	CHD4
CHD6	977374	3.58895e-183	2.26597	2.26597	62.4046	27.5399	CHD6
CHD7	1.23219e+06	0	4.14402	4.14402	106.925	25.8022	CHD7
CHD8	780100	2.29776e-95	1.76827	1.76827	44.4618	25.1443	CHD8
CHD9	2.25108e+06	0	2.82523	2.82523	162.509	57.5207	CHD9
CHFR	764495	2.21753e-142	2.18062	2.18062	49.7496	22.8144	CHFR
CHKA	1.10876e+06	0	3.81935	3.81935	93.6078	24.5088	CHKA
CHKB	974760	1.11444e-254	2.53473	2.53473	72.155	28.4665	CHKB
CHM	718650	8.02907e-96	1.83832	1.83832	42.4837	23.1101	CHM
CHMP2A	3.90731e+06	1.65502e-64	0.497161	-2.01142	94.0827	189.24	CHMP2A
CHMP4B	1.64639e+06	1.77875e-12	0.603423	-1.65721	44.0387	72.9816	CHMP4B
CHST11	2.78861e+06	0	2.36516	2.36516	191.715	81.0577	CHST11
CHST15	544369	0.000112644	0.6475	-1.5444	14.6401	22.6102	CHST15
CHTOP	1.23154e+06	1.75423e-93	1.55863	1.55863	66.9528	42.9561	CHTOP
CIB1	3.16433e+06	2.1847e-104	0.434427	-2.30188	65.0948	149.841	CIB1
CIITA	987974	0	3.07907	3.07907	77.1658	25.0614	CIITA
CITED2	1.30593e+07	0	3.72923	3.72923	1053.94	282.615	CITED2
CKAP5	502076	7.6353e-46	1.53016	1.53016	27.1394	17.7363	CKAP5
CKB	1.12822e+06	6.50603e-89	1.69268	1.69268	77.1453	45.5757	CKB
CKS1B	1.73661e+06	2.52353e-35	0.429405	-2.3288	42.5802	99.1609	CKS1B
CLASRP	601223	2.36868e-193	2.71484	2.71484	42.3387	15.5953	CLASRP
CLCC1	534937	3.77907e-278	3.63002	3.63002	46.4758	12.8032	CLCC1
CLCN3	804210	1.9077e-146	2.09271	2.09271	51.3922	24.5578	CLCN3
CLCN5	2.1531e+06	3.38857e-215	1.91942	1.91942	123.234	64.2038	CLCN5
CLCN7	1.29003e+06	7.65212e-259	2.23706	2.23706	86.6821	38.7482	CLCN7
CLEC2B	4.88184e+06	2.28913e-132	0.372424	-2.68511	83.3604	223.832	CLEC2B
CLEC7A	6.0149e+06	0	2.05872	2.05872	374.424	181.873	CLEC7A
CLK1	3.30114e+06	0	2.06436	2.06436	191.316	92.6756	CLK1
CLK2	596735	9.79014e-152	2.33485	2.33485	38.6505	16.5538	CLK2
CLK4	687081	3.23615e-248	2.98511	2.98511	50.4425	16.8981	CLK4
CLN5	639761	5.55002e-123	2.03793	2.03793	41.9742	20.5965	CLN5
CLN8	728448	6.74719e-124	2.11056	2.11056	47.0416	22.2887	CLN8
CLPTM1	1.29623e+06	1.90833e-123	1.58722	1.58722	73.1836	46.1081	CLPTM1
CLSTN1	1.16886e+06	5.66908e-180	1.83956	1.83956	74.3897	40.4388	CLSTN1
CLTB	2.1198e+06	1.38176e-14	0.626891	-1.59517	61.3935	97.9332	CLTB
CLTC	1.74054e+06	8.00174e-137	1.59525	1.59525	98.384	61.6731	CLTC
CMKLR1	569480	2.86673e-71	1.77571	1.77571	34.8943	19.6508	CMKLR1
CMPK2	1.83925e+06	1.17791e-261	1.99304	1.99304	127.96	64.2031	CMPK2
CMTR1	720079	5.93909e-83	1.78545	1.78545	41.027	22.9785	CMTR1
CNN2	662384	1.12572e-20	0.495314	-2.01892	14.1888	28.646	CNN2
CNOT2	1.05922e+06	4.36542e-80	1.54361	1.54361	55.0206	35.644	CNOT2
CNOT3	530167	4.76227e-77	1.9033	1.9033	30.9356	16.2537	CNOT3
CNOT4	1.94683e+06	2.73587e-150	1.58862	1.58862	99.2015	62.4452	CNOT4
CNOT6L	1.28051e+06	7.18458e-188	2.21288	2.21288	82.6382	37.3442	CNOT6L
CNPPD1	1.65759e+06	3.6351e-190	1.80602	1.80602	96.2735	53.3072	CNPPD1
CNPY3	5.58101e+06	1.1684e-257	1.51046	1.51046	324.101	214.571	CNPY3
CNST	589046	2.92041e-97	1.965	1.965	35.0427	17.8334	CNST
CNTLN	964583	7.66637e-82	1.65614	1.65614	53.0391	32.0257	CNTLN
CNTRL	1.20858e+06	8.90677e-117	1.74532	1.74532	67.5581	38.7081	CNTRL
COMMD6	1.01163e+07	1.61816e-09	0.644154	-1.55242	310.431	481.921	COMMD6
COP1	736081	1.37476e-53	1.50849	1.50849	37.8108	25.0653	COP1
COPE	6.36492e+06	1.30013e-11	0.639686	-1.56327	192.197	300.456	COPE
COPS7B	526356	2.24222e-50	1.5298	1.5298	29.1569	19.0593	COPS7B
COTL1	1.54984e+07	4.5582e-24	0.52933	-1.88918	388.358	733.678	COTL1
COX16	2.70467e+06	3.06692e-25	0.559492	-1.78734	71.5828	127.943	SYNJ2BP-COX16
COX17	4.59091e+06	3.80614e-68	0.45953	-2.17614	99.957	217.52	COX17
COX4I1	1.47303e+07	1.51225e-22	0.639844	-1.56288	463.4	724.238	COX4I1
COX5A	4.65249e+06	4.63883e-20	0.601252	-1.6632	144.754	240.753	COX5A
COX6B1	8.16146e+06	3.7944e-51	0.536944	-1.86239	219.599	408.979	COX6B1
COX6C	7.46885e+06	7.21413e-57	0.505065	-1.97994	197.88	391.792	COX6C
COX7B	8.0562e+06	7.57712e-87	0.501174	-1.99532	209.334	417.687	COX7B
COX8A	7.49775e+06	7.76069e-108	0.466413	-2.14402	180.748	387.527	COX8A
CPEB2	603314	3.32934e-112	2.34664	2.34664	38.7929	16.5313	CPEB2
CPLANE1	706809	7.34965e-50	1.53486	1.53486	35.8932	23.3854	CPLANE1
CPOX	821335	0	2.92649	2.92649	66.5878	22.7535	CPOX
CPPED1	1.24934e+06	7.38633e-142	0.278794	-3.58687	16.3732	58.7286	CPPED1
CPSF3	861951	1.13329e-85	1.66044	1.66044	47.322	28.4996	CPSF3
CPSF6	704865	1.14784e-51	1.55561	1.55561	38.9807	25.0581	CPSF6
CPSF7	577188	6.56593e-111	2.10919	2.10919	36.2816	17.2017	CPSF7
CPVL	2.52285e+06	0	0.0365579	-27.3539	4.48869	122.783	CPVL
CREB1	797380	9.45298e-100	1.93153	1.93153	49.0559	25.3974	CREB1
CREBZF	551464	3.33694e-291	4.03435	4.03435	47.4866	11.7706	CREBZF
CRELD1	693002	7.92486e-159	2.16294	2.16294	48.3116	22.3361	CRELD1
CREM	3.78776e+06	8.58378e-174	1.55989	1.55989	204.377	131.02	CREM
CRLF3	999805	3.75626e-66	1.50783	1.50783	51.3017	34.0234	CRLF3
CSF1	2.22244e+06	1.81641e-190	1.92134	1.92134	121.936	63.4638	CSF1
CSF1R	1.61836e+07	0	2.17698	2.17698	1112.37	510.971	CSF1R
CSF3R	524095	0.00921525	0.630362	-1.58639	13.8301	21.9399	CSF3R
CSNK1G1	736075	2.58556e-80	1.70621	1.70621	39.6539	23.2409	CSNK1G1
CSRNP1	2.81029e+06	5.56385e-155	1.56104	1.56104	138.501	88.7235	CSRNP1
CSRNP2	868054	3.60521e-302	3.15352	3.15352	64.6116	20.4887	CSRNP2
CST7	513483	3.78497e-28	0.201022	-4.97459	4.85164	24.1349	CST7
CSTA	1.9142e+06	0	0.0330881	-30.2223	3.09513	93.542	CSTA
CSTB	1.85745e+07	6.23503e-267	0.293325	-3.40919	270.558	922.384	CSTB
CTCF	921886	4.82514e-71	1.57832	1.57832	49.2633	31.2126	CTCF
CTDSP1	1.09375e+06	4.76675e-241	2.37257	2.37257	75.3708	31.7675	SLC11A1
CTDSPL2	582421	2.05392e-44	1.54477	1.54477	30.4333	19.7009	CTDSPL2
CTNND1	1.57456e+06	1.48851e-290	2.29333	2.29333	102.657	44.7635	CTNND1
CTNS	593120	1.7443e-135	2.05499	2.05499	38.8048	18.8832	CTNS
CTSB	5.55569e+07	4.60589e-246	1.64039	1.64039	3561.95	2171.4	CTSB
CTSC	1.42841e+07	0	2.68192	2.68192	1225.59	456.983	CTSC
CTSL	5.3244e+06	1.09913e-20	0.35903	-2.78528	89.1153	248.211	CTSL
CTSZ	1.30687e+07	4.89508e-244	1.51694	1.51694	739.811	487.699	CTSZ
CTTNBP2	3.66223e+06	0	5.55004	5.55004	359.032	64.69	CTTNBP2
CTTNBP2NL	681613	8.36767e-206	2.30178	2.30178	46.3412	20.1328	CTTNBP2NL
CUL1	2.83548e+06	2.98706e-176	1.53117	1.53117	148.863	97.222	CUL1
CUL2	665914	1.91149e-100	1.88055	1.88055	41.4247	22.0279	CUL2
CUL4A	606154	5.08142e-51	1.61165	1.61165	33.6666	20.8895	CUL4A
CUTC	537597	3.34605e-79	1.88424	1.88424	33.9805	18.0341	CUTC
CWC22	1.02285e+06	9.0772e-98	1.68144	1.68144	55.982	33.2942	CWC22
CWC27	509030	1.26158e-57	1.81091	1.81091	29.936	16.5309	CWC27
CXADR	697303	0	4.15978	4.15978	65.7887	15.8154	CXADR
CXCL14	608169	5.1815e-64	0.0369725	-27.0471	1.10368	29.8514	CXCL14
CXHXorf21	3.97599e+06	0	3.86713	3.86713	336.046	86.898	CXorf21
CXHXorf38	1.02861e+06	2.54832e-119	1.71126	1.71126	58.7857	34.3523	CXorf38
CYB5D2	1.02329e+06	2.07122e-93	1.55141	1.55141	49.7509	32.0682	CYB5D2
CYBB	1.04967e+07	0.0339096	0.632135	-1.58194	288.166	455.861	CYBB
CYBRD1	549066	2.57187e-08	0.612699	-1.63212	14.9836	24.4551	CYBRD1
CYFIP1	1.62448e+06	5.46043e-178	1.84086	1.84086	101.088	54.9133	CYFIP1
CYLD	1.04046e+06	2.8766e-71	1.57492	1.57492	54.7102	34.7384	CYLD
CYP27A1	2.80077e+06	0	2.23876	2.23876	213.898	95.5429	CYP27A1
CYSLTR1	882749	1.2613e-174	2.24856	2.24856	61.6305	27.4088	CYSLTR1
CYSTM1	1.62156e+06	1.55131e-46	0.447324	-2.23551	35.3722	79.0751	CYSTM1
CYTH1	869878	0.000380624	0.641745	-1.55825	23.43	36.5098	CYTH1
CYTH4	2.37508e+06	4.63399e-247	1.79219	1.79219	139.513	77.8452	CYTH4
D2HGDH	1.17799e+06	3.44557e-304	2.45542	2.45542	85.8616	34.9682	D2HGDH
DAD1	4.20289e+06	3.82786e-09	0.663787	-1.50651	134.84	203.138	DAD1
DALRD3	850647	1.49601e-126	1.92523	1.92523	50.8337	26.404	DALRD3
DAP3	704214	1.31145e-57	1.59549	1.59549	38.6725	24.2386	DAP3
DAPK1	500385	2.817e-91	0.0811623	-12.321	1.93283	23.8144	DAPK1
DAPP1	595202	2.8291e-37	1.67295	1.67295	33.8988	20.2629	DAPP1
DAZAP2	1.98503e+06	3.62239e-08	0.664566	-1.50474	56.3687	84.8204	DAZAP2
DBI	7.8095e+06	8.97875e-75	0.486526	-2.05539	195.414	401.651	DBI
DBNDD2	1.13412e+06	1.51214e-155	1.57159	1.57159	75.2709	47.8948	DBNDD2
DCAF15	613412	3.94305e-61	1.7102	1.7102	35.3698	20.6817	DCAF15
DCAF5	1.17393e+06	2.88763e-183	2.03957	2.03957	71.3829	34.999	DCAF5
DCAF8	1.09741e+06	7.52152e-173	2.08563	2.08563	68.079	32.642	DCAF8
DCLRE1C	501660	3.89194e-129	2.44604	2.44604	33.8023	13.8192	DCLRE1C
DCP2	1.2842e+06	7.3543e-136	1.75636	1.75636	73.6098	41.9103	DCP2
DCTD	859898	8.42174e-83	1.53504	1.53504	50.2089	32.7086	DCTD
DCTN3	2.52761e+06	1.98485e-17	0.601506	-1.66249	73.5061	122.203	DCTN3
DDAH2	1.14428e+06	4.34201e-159	1.84244	1.84244	75.2233	40.828	DDAH2
DDIT4	6.37998e+06	7.53573e-274	1.84025	1.84025	358.938	195.048	DDIT4
DDX17	6.36154e+06	0	2.12697	2.12697	399.677	187.909	DDX17
DDX39A	1.79481e+06	2.50399e-163	1.58626	1.58626	97.6984	61.5903	DDX39A
DDX39B	2.0746e+06	2.4787e-249	1.90422	1.90422	128.516	67.4903	DDX39B
DDX3X	8.10309e+06	0	2.33639	2.33639	521.411	223.169	DDX3X
DDX3Y	3.09002e+06	0	2.10115	2.10115	183.276	87.2265	DDX3Y
DDX42	1.18662e+06	2.25527e-91	1.59483	1.59483	64.5865	40.4974	DDX42
DDX46	3.4366e+06	1.83023e-230	1.59524	1.59524	186.708	117.041	DDX46
DDX5	2.21102e+07	0	1.64204	1.64204	1139.37	693.876	DDX5
DDX58	2.58001e+06	1.26639e-198	1.68717	1.68717	147.791	87.5974	DDX58
DDX6	1.24903e+06	4.74125e-113	1.62175	1.62175	66.8118	41.1973	DDX6
DDX60	3.4704e+06	0	2.46468	2.46468	247.426	100.388	DDX60
DDX60L	3.14359e+06	0	2.71924	2.71924	229.198	84.2875	DDX60L
DEDD2	1.19772e+06	7.53315e-21	0.494503	-2.02223	25.3189	51.2006	DEDD2
DEF6	1.24011e+06	2.75505e-79	1.51757	1.51757	68.1822	44.9284	DEF6
DENND3	1.0405e+06	6.35743e-285	2.69738	2.69738	73.906	27.3992	DENND3
DENND4B	844536	5.82031e-121	1.95444	1.95444	49.3617	25.2562	DENND4B
DENND6A	547245	4.3464e-107	2.10718	2.10718	33.9937	16.1323	DENND6A
DES	1.77507e+06	4.19196e-272	0.018792	-53.214	1.61405	85.8901	DES
DESI1	624975	3.8724e-22	0.550121	-1.81778	16.65	30.266	DESI1
DGCR2	844605	5.97768e-85	1.6967	1.6967	47.981	28.279	DGCR2
DHRS3	518628	2.57427e-07	0.525107	-1.90437	12.851	24.4731	DHRS3
DHX15	699010	1.13216e-52	1.53956	1.53956	37.3525	24.2619	DHX15
DHX29	1.76623e+06	2.47027e-148	1.648	1.648	97.9511	59.4364	DHX29
DHX36	1.94612e+06	2.77207e-223	1.8547	1.8547	111.258	59.987	DHX36
DHX58	3.8784e+06	0	2.79509	2.79509	290.005	103.755	DHX58
DHX9	1.53778e+06	6.13757e-135	1.64233	1.64233	85.9751	52.3495	DHX9
DIAPH1	1.64123e+06	4.91417e-25	0.518806	-1.9275	36.6683	70.6782	DIAPH1
DIAPH2	2.09409e+06	1.79271e-138	1.54514	1.54514	107.578	69.6236	DIAPH2
DICER1	645623	1.24552e-115	2.21932	2.21932	42.7405	19.2584	DICER1
DIP2A	750720	2.81987e-158	2.3754	2.3754	48.3571	20.3575	DIP2A
DIP2B	1.05031e+06	3.04756e-289	2.70071	2.70071	76.1441	28.1941	DIP2B
DKC1	517081	1.20262e-84	1.80479	1.80479	34.3054	19.008	DKC1
DLGAP4	1.05066e+06	2.78305e-81	1.56063	1.56063	57.4461	36.8095	DLGAP4
DLST	566455	1.43339e-53	1.55186	1.55186	30.3079	19.53	DLST
DMTF1	857458	0	3.49457	3.49457	68.4783	19.5956	DMTF1
DMXL1	500093	6.93407e-118	2.33948	2.33948	33.0055	14.1081	DMXL1
DMXL2	1.25348e+06	2.98317e-14	0.566779	-1.76436	29.1171	51.373	DMXL2
DNAJA3	628416	5.08769e-195	2.59573	2.59573	47.1007	18.1454	DNAJA3
DNAJB14	1.36677e+06	4.3366e-185	1.97426	1.97426	85.9943	43.5577	DNAJB14
DNAJB2	835934	9.96664e-101	1.63586	1.63586	49.5282	30.2766	DNAJB2
DNAJB4	1.32538e+06	3.41672e-147	1.83383	1.83383	71.6101	39.0494	DNAJB4
DNAJB6	1.01905e+06	0.000399574	0.521248	-1.91847	21.7415	41.7106	DNAJB6
DNAJC10	957137	6.16466e-195	2.0373	2.0373	64.8229	31.818	DNAJC10
DNAJC2	1.2694e+06	2.76158e-173	1.88306	1.88306	75.1188	39.8919	DNAJC2
DNAJC9	645582	6.68283e-59	1.52728	1.52728	36.6981	24.0284	DNAJC9
DNM2	2.09303e+06	1.01224e-277	1.92322	1.92322	135.073	70.2327	DNM2
DNPEP	2.81593e+06	5.27735e-112	0.389951	-2.56443	51.0108	130.814	DNPEP
DNTTIP2	3.35446e+06	6.3188e-201	1.57803	1.57803	169.558	107.449	DNTTIP2
DOCK10	1.62896e+06	0	2.46708	2.46708	114.652	46.4729	DOCK10
DOCK11	1.75973e+06	2.27204e-136	1.64957	1.64957	96.478	58.4868	DOCK11
DOCK4	1.62955e+06	0	2.54276	2.54276	112.863	44.3862	DOCK4
DOCK5	569512	5.91389e-95	0.0516295	-19.3688	1.39675	27.0533	DOCK5
DOK1	1.19672e+06	0	3.76363	3.76363	108.65	28.8683	DOK1
DOK2	1.07513e+06	7.67804e-190	0.12559	-7.96243	6.41389	51.0701	DOK2
DOP1B	862801	3.38244e-98	1.57226	1.57226	44.8482	28.5247	DOP1B
DPAGT1	558439	3.14416e-111	2.06841	2.06841	37.7554	18.2534	DPAGT1
DPH7	518314	1.8369e-66	1.89432	1.89432	31.2101	16.4756	DPH7
DPP7	3.60738e+06	0	2.05441	2.05441	248.991	121.198	DPP7
DPP9	701943	6.39315e-60	1.52958	1.52958	37.0482	24.2212	DPP9
DPYD	507883	9.83277e-111	0.0517048	-19.3406	1.24904	24.1571	DPYD
DRAP1	4.48327e+06	1.54793e-50	0.522572	-1.91361	111.398	213.172	DRAP1
DST	1.82254e+06	0	4.05246	4.05246	159.356	39.3234	DST
DSTN	3.36729e+06	3.73322e-58	0.477495	-2.09426	75.4429	157.997	DSTN
DTNBP1	829172	3.3025e-113	1.73893	1.73893	50.5301	29.0582	DTNBP1
DTWD1	644543	7.03658e-72	1.78028	1.78028	37.6324	21.1384	DTWD1
DTX3L	2.45304e+06	4.14202e-134	1.5073	1.5073	134.833	89.4531	DTX3L
DUS1L	567315	7.36019e-42	1.51395	1.51395	33.1377	21.8882	DUS1L
DUSP1	4.80748e+07	0	3.14598	3.14598	3580.24	1138.04	DUSP1
DUSP10	1.09412e+06	1.05651e-73	1.58326	1.58326	52.7108	33.2925	DUSP10
DUSP11	705691	5.82545e-59	1.60122	1.60122	38.8137	24.2401	DUSP11
DUSP16	536839	1.27068e-163	2.64983	2.64983	37.9769	14.3318	DUSP16
DUSP2	4.72554e+06	5.26691e-70	0.316116	-3.1634	65.5591	207.39	DUSP2
DUSP5	6.27836e+06	1.67364e-20	0.560521	-1.78405	142.016	253.364	DUSP5
DVL3	598087	1.50702e-68	1.72683	1.72683	34.3611	19.8984	DVL3
DYNC1H1	2.46921e+06	5.58595e-198	1.6195	1.6195	141.092	87.1209	DYNC1H1
DYNLL1	7.52158e+06	3.88773e-30	0.539266	-1.85437	202.031	374.641	DYNLL1
DYRK1A	762383	7.23218e-72	1.71549	1.71549	41.1948	24.0134	DYRK1A
DYRK2	876005	1.4534e-126	1.92119	1.92119	52.1764	27.1584	DYRK2
E4F1	723104	4.11993e-181	2.47885	2.47885	50.4809	20.3647	E4F1
EAF1	1.04895e+06	0.000105612	0.621716	-1.60845	26.5879	42.7653	EAF1
EAF2	850165	7.17764e-133	0.179807	-5.56151	7.12707	39.6373	EAF2
EBAG9	892209	1.0279e-72	1.5532	1.5532	50.4527	32.4831	EBAG9
ECH1	1.62117e+06	2.8331e-11	0.635488	-1.57359	47.4227	74.624	HNRNPL
ECHDC1	1.31096e+06	1.57445e-169	1.9717	1.9717	84.1262	42.6669	ECHDC1
ECM1	991928	6.20856e-71	0.340874	-2.93363	16.9152	49.6229	ECM1
EDEM3	646986	5.58636e-68	1.74923	1.74923	36.2994	20.7517	EDEM3
EEF1AKMT1	714521	6.95197e-51	1.51381	1.51381	39.6286	26.178	EEF1AKMT1
EEF2K	930584	0	2.58499	2.58499	69.0197	26.7002	EEF2K
EFCAB14	2.19972e+06	2.81082e-141	1.53951	1.53951	122.611	79.6431	EFCAB14
EFEMP2	538897	0	3.30106	3.30106	48.6101	14.7256	EFEMP2
EGR1	2.27831e+06	4.88729e-285	1.99642	1.99642	125.581	62.9031	EGR1
EGR2	1.64357e+06	4.42783e-162	2.08664	2.08664	93.8732	44.9877	EGR2
EGR3	886175	6.36198e-122	2.16387	2.16387	52.5368	24.2791	EGR3
EHD1	1.8287e+06	5.70855e-116	0.273229	-3.65994	23.0199	84.2514	EHD1
EHMT1	698355	2.30004e-123	2.187	2.187	45.0002	20.5762	EHMT1
EID2	946052	7.64903e-185	2.30876	2.30876	65.5988	28.413	EID2
EIF2AK2	2.616e+06	0	2.09454	2.09454	173.896	83.0236	EIF2AK2
EIF2AK3	557185	4.30821e-151	2.52121	2.52121	37.8037	14.9942	EIF2AK3
EIF2B5	819419	3.95915e-68	1.54336	1.54336	44.3397	28.7294	EIF2B5
EIF3H	4.39156e+06	1.39634e-44	0.550325	-1.81711	114.814	208.629	EIF3H
EIF4A2	6.50535e+06	0	2.33221	2.33221	451.855	193.745	EIF4A2
EIF4EBP1	2.2376e+06	2.56415e-08	0.646828	-1.54601	69.7215	107.79	EIF4EBP1
EIF4G3	747508	8.03563e-117	1.86488	1.86488	44.3955	23.8061	EIF4G3
ELF1	3.29639e+06	0	1.91242	1.91242	193.231	101.04	ELF1
ELF2	1.05141e+06	5.91885e-155	1.91293	1.91293	60.7658	31.7658	ELF2
ELMOD3	786998	1.21298e-152	2.11146	2.11146	51.7377	24.5033	ELMOD3
ELOB	6.75137e+06	6.10966e-201	0.375691	-2.66176	129.081	343.583	ELOB
ELOVL1	1.65005e+06	3.48603e-191	1.83044	1.83044	99.9265	54.5916	MED8
EMILIN1	987142	0	3.46465	3.46465	90.6246	26.157	EMILIN1
EMILIN2	1.44471e+06	2.19113e-112	0.294585	-3.39461	19.3763	65.7749	EMILIN2
EML4	2.18013e+06	1.14114e-194	1.7729	1.7729	126.378	71.2835	EML4
EMP3	2.09021e+07	5.28326e-160	0.351715	-2.84321	342.345	973.358	EMP3
ENOPH1	648743	3.39497e-71	1.58966	1.58966	39.135	24.6184	ENOPH1
ENTPD4	927593	1.51603e-110	1.79665	1.79665	52.8232	29.401	ENTPD4
ENY2	4.13726e+06	1.99619e-45	0.546365	-1.83028	104.586	191.421	ENY2
EP300	1.28935e+06	2.20308e-89	1.54363	1.54363	64.2792	41.6416	EP300
EP400	653301	3.54078e-79	1.69595	1.69595	35.8608	21.145	EP400
EPB41	1.31088e+06	7.13986e-111	1.64166	1.64166	74.4959	45.3783	EPB41
EPB41L2	2.61494e+06	0	2.60951	2.60951	191.011	73.1981	EPB41L2
EPC1	1.60714e+06	1.59247e-189	1.83237	1.83237	88.8477	48.4878	EPC1
EPC2	547968	5.39557e-43	1.60278	1.60278	28.1553	17.5665	EPC2
EPM2AIP1	551909	2.93703e-238	3.6043	3.6043	44.0434	12.2197	EPM2AIP1
EPS15	2.2212e+06	4.36599e-144	1.53522	1.53522	129.352	84.2558	EPS15
EPSTI1	8.63371e+06	0	1.60832	1.60832	470.815	292.738	EPSTI1
ERAL1	526019	3.33769e-57	1.63732	1.63732	31.119	19.006	ERAL1
ERAP1	865960	1.37335e-59	1.52232	1.52232	48.2571	31.6998	ERAP1
ERCC6	598320	3.74722e-95	2.05115	2.05115	36.6632	17.8744	ERCC6
EREG	4.36081e+06	0	0.0130437	-76.6652	2.74931	210.776	EREG
ERH	3.7345e+06	2.21221e-16	0.618772	-1.61611	112.266	181.434	ERH
ERICH1	3.10268e+06	0	3.13009	3.13009	241.618	77.192	ERICH1
ERLEC1	1.89272e+06	7.50715e-197	1.73294	1.73294	114.989	66.3547	ERLEC1
ERP29	2.31068e+06	6.13474e-15	0.619216	-1.61494	66.419	107.263	ERP29
ESCO1	1.74838e+06	8.22312e-139	1.59598	1.59598	88.987	55.757	ESCO1
ESD	933234	9.40089e-17	0.615804	-1.62389	27.5914	44.8055	ESD
ETFB	2.84362e+06	1.28914e-08	0.636159	-1.57193	88.7373	139.489	ETFB
ETNK1	1.69758e+06	0	2.30682	2.30682	115.184	49.9317	ETNK1
ETV5	1.13495e+06	0	2.29424	2.29424	79.5731	34.6838	ETV5
ETV6	2.39746e+06	3.07608e-262	2.00446	2.00446	147.793	73.7319	ETV6
EVI2B	1.52063e+06	3.27137e-87	0.328954	-3.03994	22.8004	69.3117	EVI2B
EVI5	614977	1.45969e-45	1.54508	1.54508	31.5464	20.4173	EVI5
EVL	3.19479e+06	0	4.22072	4.22072	307.287	72.8046	EVL
EXOC1	1.1916e+06	1.13864e-98	1.63233	1.63233	64.9189	39.7708	EXOC1
EXOC4	573771	3.27635e-56	1.74722	1.74722	32.5894	18.6522	EXOC4
EXOC5	581815	2.6911e-52	1.65247	1.65247	32.6424	19.7538	EXOC5
EXOSC7	1.1397e+06	3.47179e-10	0.657036	-1.52199	33.7564	51.3768	EXOSC7
EXT1	587516	1.36348e-98	2.29295	2.29295	37.3547	16.2911	EXT1
EZR	2.67087e+06	7.73895e-120	0.341942	-2.92448	40.5655	118.633	EZR
F11R	575173	1.11606e-49	1.51904	1.51904	29.9993	19.7489	F11R
F13A1	1.68604e+06	0.000185658	0.634323	-1.57648	47.6609	75.1367	F13A1
FABP7	1.27069e+06	4.74387e-154	0.0207142	-48.2761	1.28466	62.0184	FABP7
FAF2	640892	1.88395e-126	2.07154	2.07154	40.8343	19.7121	FAF2
FAH	545083	2.25823e-67	1.55816	1.55816	34.0304	21.8401	FAH
FAM110A	971735	1.06815e-45	0.348954	-2.8657	15.021	43.0456	FAM110A
FAM111A	2.3414e+06	0	2.09569	2.09569	155.492	74.1962	FAM111A
FAM118A	645525	8.06249e-264	2.93488	2.93488	48.536	16.5376	FAM118A
FAM120A	1.44647e+06	2.54175e-85	1.50271	1.50271	75.2635	50.085	FAM120A
FAM120B	536701	2.67969e-55	1.72538	1.72538	30.6478	17.763	FAM120B
FAM126A	502087	1.26572e-128	2.49464	2.49464	34.7832	13.9432	FAM126A
FAM133B	998597	4.12865e-86	1.50199	1.50199	49.4302	32.9097	FAM133B
FAM13A	831181	4.10223e-170	2.11923	2.11923	48.2602	22.7725	FAM13A
FAM13B	619742	1.55833e-56	1.6336	1.6336	32.1201	19.6622	FAM13B
FAM149A	924677	0	4.98831	4.98831	89.0262	17.8469	FAM149A
FAM172A	984802	9.7013e-71	1.50678	1.50678	51.3596	34.0857	FAM172A
FAM193A	600864	2.57698e-86	1.9451	1.9451	35.6555	18.331	FAM193A
FAM20C	558041	8.29257e-68	1.84585	1.84585	35.4934	19.2287	FAM20C
FAM228B	625013	0	4.46822	4.46822	58.9405	13.1911	FAM228B
FAM3A	743311	2.78507e-114	2.05589	2.05589	47.965	23.3306	FAM3A
FAM3C	865945	2.77751e-131	1.70727	1.70727	52.656	30.8422	FAM3C
FAM53C	2.44642e+06	0	3.29401	3.29401	187.071	56.7915	FAM53C
FAM76B	746709	6.65002e-162	2.41856	2.41856	49.9306	20.6448	FAM76B
FAM89A	3.37594e+06	0	1.82853	1.82853	242.603	132.676	FAM89A
FAM89B	1.14008e+06	1.37607e-14	0.595277	-1.67989	31.3603	52.6819	FAM89B
FAR1	1.16555e+06	1.34965e-64	1.50265	1.50265	59.4376	39.5551	FAR1
FAS	1.20542e+06	7.63602e-238	2.25316	2.25316	83.083	36.874	STAMBPL1
FASTK	664288	1.6896e-273	3.17051	3.17051	54.2426	17.1085	FASTK
FAU	5.66538e+07	2.88884e-63	0.565424	-1.76858	1533.38	2711.91	FAU
FBRS	945500	1.32492e-85	1.64198	1.64198	50.0169	30.4614	FBRS
FBXL12	601568	4.56095e-79	1.7772	1.7772	33.9644	19.1112	FBXL12
FBXL17	534516	3.03458e-133	2.66272	2.66272	37.773	14.1859	FBXL17
FBXL5	1.17756e+06	9.47291e-165	1.99626	1.99626	72.9768	36.5567	FBXL5
FBXL6	717475	9.23821e-143	2.27526	2.27526	47.9382	21.0693	FBXL6
FBXO11	787882	6.15393e-110	2.02641	2.02641	48.0017	23.688	FBXO11
FBXO34	1.16038e+06	1.77729e-79	1.58747	1.58747	58.9904	37.16	FBXO34
FBXO7	1.05956e+06	2.05161e-125	1.71222	1.71222	63.0194	36.8057	FBXO7
FCER1G	6.50264e+07	2.55748e-153	0.436978	-2.28845	1366.96	3128.21	FCER1G
FCHO2	1.56844e+06	7.79144e-123	1.57631	1.57631	82.3118	52.2178	FCHO2
FCHSD2	762797	0	3.64822	3.64822	63.1161	17.3005	FCHSD2
FEM1B	515713	9.63307e-72	1.91206	1.91206	30.8315	16.1248	FEM1B
FES	2.51493e+06	6.79307e-145	1.54905	1.54905	136.722	88.2615	FES
FEZ2	1.84847e+06	9.95356e-305	1.91247	1.91247	129.909	67.9273	FEZ2
FFAR2	775456	4.74017e-39	0.360119	-2.77686	12.5048	34.7242	FFAR2
FGD2	835429	2.09774e-285	3.12709	3.12709	63.7573	20.3887	FGD2
FGD3	1.29859e+06	3.73984e-180	1.95091	1.95091	77.512	39.7312	FGD3
FGD4	1.71089e+06	0	2.49743	2.49743	116.613	46.693	FGD4
FGFR1	2.04054e+06	0	3.97844	3.97844	187.447	47.1158	FGFR1
FGFR1OP2	1.18802e+06	2.87392e-72	1.50126	1.50126	62.7711	41.8124	FGFR1OP2
FGR	5.38289e+06	0	0.0855133	-11.6941	21.9805	257.042	FGR
FHOD1	1.40029e+06	1.13113e-270	2.30236	2.30236	90.1535	39.157	FHOD1
FIP1L1	1.20775e+06	1.58434e-121	1.71056	1.71056	68.6334	40.1234	PDGFRA
FIS1	6.74558e+06	4.07544e-22	0.618711	-1.61626	202.794	327.768	FIS1
FKBP15	1.76029e+06	1.95497e-110	1.53689	1.53689	90.1408	58.6515	FKBP15
FLAD1	573857	1.15429e-46	1.59075	1.59075	31.5166	19.8125	FLAD1
FLCN	708287	1.51642e-153	2.16389	2.16389	43.9088	20.2916	FLCN
FLNA	3.11864e+06	0	0.0552594	-18.0965	8.15151	147.513	FLNA
FMN1	662053	0	4.27145	4.27145	59.9837	14.0429	FMN1
FMNL2	2.76444e+06	0	2.97842	2.97842	211.285	70.9384	FMNL2
FMNL3	1.22838e+06	0	3.21695	3.21695	98.8036	30.7135	FMNL3
FMR1	872157	1.2843e-66	1.56082	1.56082	45.7708	29.3248	FMR1
FN1	6.21589e+06	0	0.0210882	-47.4199	6.39043	303.034	FN1
FNBP4	2.00293e+06	0	2.68138	2.68138	139.64	52.0777	FNBP4
FNDC3A	1.00215e+06	1.19149e-74	1.61353	1.61353	53.3624	33.0718	FNDC3A
FNDC3B	3.49548e+06	8.2385e-238	1.91378	1.91378	197.93	103.424	FNDC3B
FNTA	824370	9.52531e-74	1.51088	1.51088	48.7341	32.2554	HOOK3
FOXJ2	862491	2.2428e-111	1.79672	1.79672	48.3559	26.9135	FOXJ2
FOXN3	3.98234e+06	0	2.57505	2.57505	270.993	105.238	FOXN3
FOXRED1	631171	1.28129e-90	1.85538	1.85538	39.2684	21.1647	FOXRED1
FRMD4A	1.91411e+06	0	2.98351	2.98351	143.877	48.2241	FRMD4A
FRMD4B	1.17314e+06	1.23166e-214	2.04241	2.04241	70.7592	34.645	FRMD4B
FRYL	537560	1.9652e-82	1.9899	1.9899	32.102	16.1325	FRYL
FSCN1	2.04379e+06	0	2.9881	2.9881	194.505	65.0932	FSCN1
FTSJ3	500047	1.37036e-46	1.63022	1.63022	28.6093	17.5494	FTSJ3
FUOM	8.32978e+06	2.44189e-58	0.352298	-2.83851	139.218	395.172	FUOM
FUT11	848873	9.99781e-89	1.65894	1.65894	45.9095	27.6739	FUT11
FXYD5	4.77021e+06	7.83307e-21	0.606569	-1.64862	125.187	206.386	FXYD5
FYB1	7.63357e+06	0	1.83449	1.83449	454.998	248.024	FYB1
G0S2	4.77178e+07	2.07397e-215	0.19192	-5.21049	421.371	2195.55	G0S2
G3BP1	2.20999e+06	4.39159e-207	1.67474	1.67474	124.272	74.204	G3BP1
G6PD	2.15236e+06	1.11615e-70	0.448504	-2.22963	44.9634	100.252	G6PD
GAA	819474	2.9033e-132	1.90763	1.90763	54.3644	28.4984	GAA
GAB2	1.47651e+06	0	3.07856	3.07856	112.303	36.479	GAB2
GAB3	509177	3.73551e-155	2.69044	2.69044	35.9299	13.3546	GAB3
GABARAPL2	6.23859e+06	1.23398e-11	0.598692	-1.67031	175.051	292.389	GABARAPL2
GADD45A	590650	0.000227237	0.65221	-1.53325	15.996	24.5258	GADD45A
GADD45G	2.17062e+06	0	4.04107	4.04107	185.23	45.8368	GADD45G
GALE	659400	2.39633e-185	2.4949	2.4949	50.2762	20.1515	GALE
GALNT1	2.10409e+06	0	2.10509	2.10509	145.366	69.0545	GALNT1
GALNT2	521339	1.78184e-64	1.67492	1.67492	31.8179	18.9966	GALNT2
GAS6	5.76423e+06	0	2.44354	2.44354	491.835	201.279	GAS6
GASK1B	681156	0	4.41532	4.41532	66.8322	15.1364	GASK1B
GATAD2B	616005	3.23596e-83	1.88495	1.88495	35.1726	18.6597	GATAD2B
GATM	1.0401e+06	0	2.0917	2.0917	84.9853	40.6298	GATM
GCNT2	734848	5.88425e-66	1.74284	1.74284	38.0241	21.8173	GCNT2
GDI1	885104	2.84945e-85	1.64823	1.64823	49.0229	29.7428	GDI1
GGA2	1.26327e+06	2.45817e-155	1.77363	1.77363	79.5679	44.8615	GGA2
GGA3	777062	1.47851e-125	2.00195	2.00195	46.7045	23.3295	GGA3
GGCX	645925	4.43106e-118	1.95492	1.95492	39.982	20.4521	GGCX
GGNBP2	1.49247e+06	3.51107e-180	1.82401	1.82401	86.7238	47.5458	GGNBP2
GHDC	519233	1.33929e-74	1.76358	1.76358	31.5548	17.8924	GHDC
GIGYF1	573892	9.60851e-113	2.20016	2.20016	36.6909	16.6764	GIGYF1
GIGYF2	720139	2.07702e-62	1.6576	1.6576	38.4309	23.1846	GIGYF2
GIMAP1	5.41131e+06	0	1.80481	1.80481	358.18	198.458	GIMAP1
GIMAP4	8.1263e+06	0	1.61812	1.61812	493.867	305.21	GIMAP4
GIMAP5	2.08255e+06	0	2.97413	2.97413	177.723	59.7564	GIMAP5
GIMAP6	4.92857e+06	0	3.07992	3.07992	423.102	137.374	GIMAP6
GIMAP7	2.76759e+06	0	2.17881	2.17881	195.463	89.7106	GIMAP7
GIMAP8	987427	0	3.37053	3.37053	84.4456	25.0541	GIMAP8
GINM1	1.23748e+06	5.73718e-154	1.69513	1.69513	72.6442	42.8547	GINM1
GIT2	762162	9.32063e-98	1.85163	1.85163	43.8387	23.6757	GIT2
GLDN	854949	7.94398e-79	1.9074	1.9074	56.6363	29.6929	GLDN
GLIPR2	7.26117e+06	6.55077e-283	0.270083	-3.70257	94.7559	350.84	GLIPR2
GLRX	5.17201e+06	2.5413e-13	0.6084	-1.64366	147.183	241.918	GLRX
GLS	2.74537e+06	0	2.51089	2.51089	188.927	75.2433	GLS
GLT8D1	562416	4.22862e-118	2.107	2.107	38.8073	18.4182	GLT8D1
GLTP	2.62479e+06	2.75778e-174	1.53932	1.53932	144.089	93.606	GLTP
GLUL	1.28651e+07	0	2.25112	2.25112	878.601	390.294	GLUL
GMFB	1.59292e+06	3.43139e-144	1.61048	1.61048	91.3981	56.752	GMFB
GMFG	2.07954e+07	3.23936e-89	0.436705	-2.28987	438.073	1003.13	GMFG
GMIP	923534	1.10956e-65	1.51269	1.51269	49.5067	32.7276	GMIP
GMPR2	1.7147e+06	4.32534e-127	1.53033	1.53033	97.6491	63.8093	GMPR2
GNA13	3.18491e+06	0	2.2289	2.2289	201.032	90.1934	GNA13
GNB2	4.6462e+06	6.43547e-24	0.587841	-1.70114	121.656	206.954	GNB2
GNB4	537316	5.2377e-143	2.32727	2.32727	38.5422	16.5611	GNB4
GNG11	921676	3.54346e-202	0.0288314	-34.6844	1.30349	45.211	GNG11
GNG5	1.50284e+07	6.91844e-93	0.490138	-2.04024	366.385	747.515	GNG5
GNL3L	658575	1.19343e-67	1.64812	1.64812	35.493	21.5355	GNL3L
GNPAT	603802	2.57221e-86	1.95877	1.95877	36.0816	18.4206	GNPAT
GNPTAB	2.00824e+06	0	2.25306	2.25306	137.748	61.1382	GNPTAB
GNPTG	1.01596e+06	2.64291e-96	1.60398	1.60398	57.4251	35.8016	GNPTG
GNS	4.68131e+06	0	1.71641	1.71641	279.685	162.948	GNS
GOLGA1	650084	8.37541e-142	2.18589	2.18589	42.1471	19.2815	GOLGA1
GOLGA4	3.61708e+06	4.75585e-301	1.88862	1.88862	208.309	110.297	GOLGA4
GOLGB1	1.78204e+06	4.75068e-139	1.65942	1.65942	100.039	60.2852	GOLGB1
GOPC	954052	1.37602e-189	2.21076	2.21076	63.7128	28.8194	ROS1
GORASP1	555636	1.03518e-68	1.66712	1.66712	30.1748	18.1	GORASP1
GOSR1	602698	1.15258e-55	1.64774	1.64774	33.1192	20.0998	GOSR1
GPANK1	841731	0	3.43239	3.43239	69.3729	20.2113	GPANK1
GPATCH2	708253	1.22253e-154	2.21157	2.21157	45.7001	20.6641	GPATCH2
GPATCH2L	968063	6.11234e-174	2.23849	2.23849	62.1555	27.7667	GPATCH2L
GPATCH8	848060	5.72427e-97	1.69826	1.69826	45.5491	26.821	GPATCH8
GPBAR1	635451	1.22963e-204	2.21485	2.21485	49.8173	22.4924	GPBAR1
GPBP1	4.69244e+06	0	2.11492	2.11492	291.93	138.033	GPBP1
GPCPD1	2.68886e+06	8.62907e-163	1.51067	1.51067	131.99	87.3719	GPCPD1
GPNMB	1.39896e+06	1.07978e-32	0.467298	-2.13996	31.9353	68.3404	GPNMB
GPR107	791426	1.05487e-122	1.95053	1.95053	48.696	24.9655	GPR107
GPR183	2.96439e+06	1.67569e-134	0.194985	-5.12861	25.1734	129.105	GPR183
GPR34	5.28389e+06	0	2.88287	2.88287	468.733	162.592	GPR34
GPR65	2.39958e+06	8.84239e-20	0.66167	-1.51133	63.8294	96.4672	GPR65
GRAMD1A	2.32653e+06	1.19571e-286	1.93165	1.93165	146.055	75.6116	GRAMD1A
GRASP	3.18194e+06	3.35708e-139	2.03576	2.03576	188.351	92.5211	GRASP
GRIPAP1	1.87073e+06	2.64806e-129	1.62528	1.62528	99.4837	61.2103	GRIPAP1
GRK6	1.33852e+06	5.79258e-97	0.282917	-3.53461	17.4105	61.5393	GRK6
GSK3B	1.07013e+06	6.06389e-101	1.69173	1.69173	57.5146	33.9976	GSK3B
GSN	677860	8.52511e-24	0.476527	-2.09852	14.7434	30.9392	GSN
GSPT1	2.52861e+06	7.18274e-198	1.59511	1.59511	145.525	91.2315	GSPT1
GTF2A1	530421	2.74113e-118	2.21629	2.21629	34.5057	15.5691	GTF2A1
GTF2B	3.86653e+06	7.36377e-182	1.54806	1.54806	199.06	128.587	GTF2B
GTF2H1	827447	6.34894e-132	2.06006	2.06006	52.4896	25.4796	GTF2H1
GTF2H5	4.39239e+06	4.3249e-31	0.574077	-1.74193	123.087	214.408	GTF2H5
GTF2I	1.89965e+06	0	2.26015	2.26015	129.204	57.1662	GTF2I
GTF3C1	579283	8.31797e-40	1.51318	1.51318	30.7239	20.3041	GTF3C1
GTF3C6	2.39959e+06	5.40516e-37	0.533685	-1.87376	66.0101	123.687	GTF3C6
GTPBP2	863432	6.03355e-98	1.83203	1.83203	49.0858	26.7931	GTPBP2
GUCY1A1	2.49734e+06	0	3.86067	3.86067	225.646	58.4473	GUCY1A1
GUCY1B1	1.1993e+06	4.65863e-135	0.159168	-6.28269	9.02465	56.6991	GUCY1B1
GXYLT1	599080	1.05483e-102	2.02301	2.02301	36.8046	18.193	GXYLT1
GZMB	1.47225e+06	7.00399e-09	0.355645	-2.81179	22.3246	62.7722	GZMB
H2AFZ	9.28198e+06	2.06637e-11	0.551638	-1.81278	277.05	502.232	H2AZ1
H6PD	632746	3.94214e-126	1.96308	1.96308	42.5407	21.6704	H6PD
HACD1	501477	1.05896e-89	1.58489	1.58489	32.3094	20.3859	HACD1
HACD3	835097	3.91854e-224	2.11409	2.11409	62.0615	29.3561	HACD3
HAMP	1.89757e+07	0	1.9977	1.9977	1349.19	675.369	HAMP
HAVCR2	1.49576e+06	0	2.60752	2.60752	115.667	44.3589	HAVCR2
HBA1	1.70209e+06	6.04924e-127	0.129411	-7.72734	10.2414	79.1389	HBA1
HBEGF	3.22737e+06	4.1848e-39	0.550599	-1.81621	72.3566	131.414	HBEGF
HCK	3.47083e+06	3.97034e-49	0.477476	-2.09434	73.0757	153.046	HCK
HEBP1	1.76518e+06	3.28811e-46	0.47485	-2.10593	40.1559	84.5654	HEBP1
HEBP2	1.47289e+06	7.15579e-13	0.579818	-1.72468	43.1949	74.4975	HEBP2
HECTD1	686474	7.86093e-118	2.03064	2.03064	44.531	21.9296	HECTD1
HELLS	524469	2.23075e-45	1.7389	1.7389	31.3525	18.03	HELLS
HELQ	639715	4.18917e-91	1.90731	1.90731	38.3774	20.1212	HELQ
HELZ	1.15114e+06	4.91454e-169	2.03053	2.03053	69.2938	34.1259	HELZ
HELZ2	1.88637e+06	8.9292e-179	1.79654	1.79654	107.727	59.9634	HELZ2
HERC4	817369	0	3.32139	3.32139	63.9654	19.2586	HERC4
HERC5	5.25824e+06	0	2.15973	2.15973	349.593	161.869	HERC5
HERC6	1.29562e+06	1.30891e-121	1.80538	1.80538	75.7061	41.9336	HERC6
HERPUD1	1.20346e+07	0	2.70811	2.70811	842.894	311.248	HERPUD1
HES1	1.39956e+06	3.68645e-121	0.045605	-21.9274	2.95406	64.7748	HES1
HES4	2.54503e+06	0	0.0596185	-16.7733	7.2266	121.214	HES4
HES6	715910	0	5.91554	5.91554	74.5571	12.6036	HES6
HEXB	7.97101e+06	1.92383e-277	1.53247	1.53247	474.347	309.531	HEXB
HEXD	929125	9.42429e-226	2.59633	2.59633	65.3483	25.1695	HEXD
HEXIM1	2.84207e+06	0	2.56915	2.56915	192.178	74.8024	HEXIM1
HHEX	1.62682e+06	3.53903e-276	2.25534	2.25534	109.651	48.6187	HHEX
HINT1	1.86071e+07	4.37643e-29	0.576036	-1.736	543.997	944.38	HINT1
HIP1	1.01512e+06	1.38374e-78	0.171516	-5.83037	7.82985	45.651	HIP1
HIPK1	1.19167e+06	2.94271e-122	1.67932	1.67932	63.7855	37.9829	HIPK1
HIPK2	725085	2.34565e-74	1.77859	1.77859	40.8925	22.9915	HIPK2
HIPK3	1.53673e+06	1.80164e-164	1.76705	1.76705	87.6479	49.6012	HIPK3
HIRA	652748	2.92205e-57	1.67502	1.67502	36.8795	22.0173	HIRA
HIST1H2AC	2.9823e+06	0	4.08858	4.08858	263.197	64.3736	H2AC6
HIST1H2BK	763057	2.60134e-06	0.568589	-1.75874	19.9188	35.0321	H2BC12
HK2	1.59607e+06	4.28981e-156	1.73594	1.73594	92.3405	53.1933	HK2
HK3	2.31816e+06	6.13132e-188	2.01107	2.01107	144.954	72.0781	HK3
HLX	946053	5.41234e-102	2.17168	2.17168	59.5352	27.4144	HLX
HMBOX1	681170	7.48105e-91	1.98304	1.98304	40.0884	20.2157	HMBOX1
HMG20A	733411	1.83009e-124	2.01912	2.01912	43.938	21.7609	HMG20A
HMGXB3	668835	3.8026e-117	2.17344	2.17344	42.9751	19.7729	HMGXB3
HMGXB4	760932	4.68597e-94	1.80395	1.80395	43.8549	24.3104	HMGXB4
HNRNPA2B1	1.30777e+07	0	1.59268	1.59268	725.58	455.571	HNRNPA2B1
HNRNPDL	1.03694e+07	0	1.8177	1.8177	596.619	328.227	HNRNPDL
HNRNPH1	7.39782e+06	0	1.9694	1.9694	430.65	218.67	HNRNPH1
HNRNPH3	3.46988e+06	3.51505e-244	1.63241	1.63241	196.125	120.144	HNRNPH3
HNRNPLL	519258	5.12161e-107	2.11716	2.11716	33.6096	15.8749	HNRNPLL
HOMER3	562595	4.43947e-117	1.89902	1.89902	39.2468	20.6669	HOMER3
HPCAL1	1.9753e+06	3.81492e-23	0.58719	-1.70303	54.3085	92.4889	HPCAL1
HPS3	673111	7.94408e-298	3.1614	3.1614	53.0744	16.7883	HPS3
HPS5	1.16292e+06	8.07274e-199	2.11775	2.11775	73.7372	34.8187	HPS5
HRH2	2.45296e+06	0	2.21817	2.21817	157.325	70.9259	HRH2
HS3ST1	713492	0	5.06361	5.06361	71.3151	14.0838	HS3ST1
HSBP1	9.59591e+06	1.33262e-172	0.39244	-2.54816	194.189	494.824	HSBP1
HSD17B10	1.79258e+06	8.41429e-27	0.566053	-1.76662	50.5053	89.2236	HSD17B10
HSD17B11	1.47043e+06	8.70547e-139	1.61137	1.61137	89.6314	55.6242	HSD17B11
HSD17B12	979606	9.59758e-109	1.58092	1.58092	59.6723	37.7453	HSD17B12
HSF1	1.39815e+06	8.38982e-136	1.70905	1.70905	82.153	48.0693	HSF1
HSPA5	1.4099e+07	0	2.01507	2.01507	873.302	433.385	HSPA5
HSPE1	7.94126e+06	4.00329e-34	0.503498	-1.9861	202.66	402.504	HSPE1-MOB4
HTRA1	7.54365e+06	0	3.10989	3.10989	730.944	235.039	HTRA1
HTRA2	983305	8.01968e-227	2.3173	2.3173	68.6964	29.645	HTRA2
HUWE1	910949	2.4025e-93	1.68015	1.68015	51.0138	30.3627	HUWE1
HYPK	3.90785e+06	3.49519e-96	0.458955	-2.17886	91.016	198.311	HYPK
IBTK	742326	3.74724e-143	2.17177	2.17177	47.6216	21.9276	IBTK
ICAM3	1.69953e+06	6.41367e-226	0.128199	-7.80037	10.6039	82.7142	RAVER1
ICE1	773682	7.4149e-109	1.98608	1.98608	47.2647	23.798	ICE1
IDH1	1.54296e+06	6.76399e-154	1.69816	1.69816	88.1181	51.8903	IDH1
IDO1	1.39839e+07	2.03187e-100	0.648066	-1.54305	385.572	594.959	IDO1
IER5	3.667e+06	0	1.86236	1.86236	199.375	107.055	IER5
IFFO1	939569	0	4.05503	4.05503	81.8783	20.1918	IFFO1
IFI27L2	1.46613e+07	1.39566e-208	0.386094	-2.59005	272.669	706.226	IFI27L2
IFI30	3.5933e+07	8.90667e-114	0.366413	-2.72916	612.459	1671.5	IFI30
IFI44	7.89779e+06	0	2.09545	2.09545	527.04	251.517	IFI44
IFI44L	3.72885e+06	0	3.08991	3.08991	315.083	101.972	IFI44L
IFIT1	7.76453e+06	0	1.73763	1.73763	475.204	273.479	IFIT1
IFIT2	2.02886e+07	0	3.38135	3.38135	1638.57	484.591	IFIT2
IFIT3	1.59394e+07	0	2.01951	2.01951	1063.22	526.471	IFIT3
IFIT5	1.4207e+06	5.34222e-228	2.08582	2.08582	99.7167	47.8069	IFIT5
IFNAR1	1.32192e+06	2.89858e-178	1.90361	1.90361	84.7617	44.5267	IFNAR1
IFNGR1	7.68375e+06	0	2.53538	2.53538	570.108	224.861	IFNGR1
IFNGR2	9.74314e+06	0	1.55689	1.55689	546.769	351.193	IFNGR2
IFRD1	3.86892e+06	0	1.90519	1.90519	210.138	110.298	IFRD1
IFT20	993790	7.76229e-10	0.663763	-1.50656	29.8577	44.9824	IFT20
IFT57	546906	1.62565e-32	0.395194	-2.5304	9.64345	24.4018	IFT57
IGF2R	967886	3.22067e-153	0.0861331	-11.6099	3.93177	45.6477	IGF2R
IGSF6	8.05771e+06	0	1.75919	1.75919	485.448	275.95	IGSF6
IKBIP	3.62805e+06	3.15578e-221	1.56707	1.56707	203.572	129.906	IKBIP
IKBKB	794550	1.67247e-285	2.81306	2.81306	60.7182	21.5844	IKBKB
IKBKE	595364	5.08786e-88	2.02455	2.02455	37.9882	18.7638	IKBKE
IKBKG	1.91724e+06	1.65898e-146	1.58812	1.58812	98.4183	61.9715	IKBKG
IL10RA	7.75653e+06	1.34134e-298	1.5825	1.5825	410.607	259.467	IL10RA
IL13RA1	4.30899e+06	0	2.71449	2.71449	343.753	126.636	IL13RA1
IL15RA	1.92629e+06	3.67531e-178	1.74166	1.74166	117.374	67.3924	IL15RA
IL18	3.22333e+06	0	1.75577	1.75577	200.022	113.923	IL18
IL1B	5.73015e+06	2.12183e-65	0.498755	-2.00499	117.403	235.393	IL1B
IL21R	891796	3.37988e-186	2.12386	2.12386	60.8014	28.6277	IL21R
IL23A	614196	6.05856e-24	0.261379	-3.82586	7.34403	28.0973	IL23A
IL4R	1.42659e+06	0	2.36929	2.36929	102.119	43.1012	IL4R
IL6R	2.86048e+06	0	2.23679	2.23679	190.984	85.3831	IL6R
IL6ST	1.22252e+06	1.36069e-297	2.28986	2.28986	82.624	36.0826	IL6ST
ILKAP	1.05936e+06	2.17996e-171	1.99038	1.99038	67.2841	33.8046	ILKAP
ILVBL	603346	3.81833e-271	2.70347	2.70347	50.2683	18.594	ILVBL
ING1	566480	9.99529e-86	2.22433	2.22433	36.6572	16.4801	ING1
ING4	623332	1.63337e-69	1.81821	1.81821	37.1845	20.4512	ING4
INKA1	1.95009e+06	0	2.43308	2.43308	156.932	64.4991	INKA1
INO80	1.02901e+06	6.04844e-129	1.86389	1.86389	60.3724	32.3905	INO80
INO80D	776505	4.005e-106	1.89693	1.89693	44.6282	23.5266	INO80D
INO80E	697259	1.19127e-62	1.58936	1.58936	40.2851	25.3467	INO80E
INPP5D	3.11159e+06	0	2.24286	2.24286	213.692	95.2765	INPP5D
INPPL1	734606	4.75442e-223	2.7373	2.7373	53.6672	19.6058	INPPL1
INSIG1	1.84842e+06	9.90113e-08	0.600909	-1.66415	44.917	74.7484	INSIG1
INSIG2	662184	1.07909e-50	1.52699	1.52699	35.163	23.0277	INSIG2
INTS10	539814	1.28566e-128	2.18014	2.18014	37.2925	17.1056	INTS10
INTS11	595821	4.81564e-43	1.51197	1.51197	32.1727	21.2786	INTS11
INTS3	588851	1.70821e-60	1.51672	1.51672	29.6535	19.5511	INTS3
INTS6	1.92043e+06	0	2.17887	2.17887	116.396	53.4205	INTS6
IP6K1	652335	6.48073e-93	1.87501	1.87501	37.1496	19.8131	IP6K1
IP6K2	557247	3.91438e-145	2.41546	2.41546	38.4822	15.9316	IP6K2
IPCEF1	1.24889e+06	0	2.93693	2.93693	94.3004	32.1085	IPCEF1
IPO9	831771	2.58398e-81	1.66794	1.66794	43.0865	25.8322	IPO9
IQGAP1	2.73702e+06	4.90066e-38	0.534725	-1.87012	62.2466	116.409	IQGAP1
IRAK1	726156	8.44297e-95	1.79446	1.79446	42.3334	23.5911	IRAK1
IREB2	563071	7.41643e-116	2.17605	2.17605	36.9181	16.9656	IREB2
IRF2BP2	3.03074e+06	9.39647e-225	1.72919	1.72919	163.367	94.4758	IRF2BP2
IRF5	1.28023e+06	5.59393e-130	1.74237	1.74237	71.7458	41.1771	IRF5
IRF8	4.61045e+06	0	1.94349	1.94349	283.887	146.071	IRF8
ISG20	9.95876e+06	3.848e-128	0.323976	-3.08665	152.216	469.839	ISG20
IST1	1.62842e+06	4.16406e-116	1.54602	1.54602	83.8031	54.2058	IST1
ITFG1	1.22324e+06	1.89795e-153	1.8404	1.8404	76.4816	41.5569	ITFG1
ITFG2	509919	2.46579e-112	2.12531	2.12531	31.22	14.6896	ITFG2
ITGA4	1.87391e+06	1.02001e-133	0.284827	-3.5109	24.3809	85.5991	ITGA4
ITGA6	747684	1.86654e-262	2.60453	2.60453	55.2979	21.2314	ITGA6
ITGAL	2.9417e+06	4.64215e-87	0.311497	-3.2103	41.2335	132.372	ITGAL
ITGB2	1.39292e+07	4.19823e-50	0.369916	-2.70332	232.662	628.96	ITGB2
ITGB5	971008	0	3.58293	3.58293	96.8438	27.0292	ITGB5
ITM2C	7.77722e+06	0	2.1561	2.1561	655.341	303.947	ITM2C
ITPR1	644332	9.42437e-137	2.22396	2.22396	42.7367	19.2165	ITPR1
ITPR2	1.64386e+06	0	2.43483	2.43483	115.022	47.2403	ITPR2
ITSN2	1.63831e+06	1.91562e-129	1.63355	1.63355	87.9424	53.835	ITSN2
IVNS1ABP	964259	6.18152e-72	1.58821	1.58821	50.0977	31.5436	IVNS1ABP
JAK2	2.7239e+06	1.62787e-256	1.97363	1.97363	164.107	83.1498	JAK2
JARID2	1.57976e+06	4.96074e-34	0.470669	-2.12463	30.8523	65.5498	JARID2
JKAMP	553185	1.41636e-140	2.22814	2.22814	38.5854	17.3173	JKAMP
JMJD1C	6.75619e+06	0	2.20727	2.20727	410.426	185.943	JMJD1C
JMJD4	523064	3.12842e-43	1.52754	1.52754	29.6857	19.4337	JMJD4
JMJD8	512821	1.25304e-56	1.67977	1.67977	31.0292	18.4723	JMJD8
JOSD2	2.30539e+06	1.95459e-43	0.543151	-1.84111	59.3621	109.292	JOSD2
JRKL	603271	3.80736e-162	2.65964	2.65964	42.6393	16.0319	JRKL
JTB	5.63108e+06	4.36121e-09	0.66107	-1.5127	182.987	276.805	JTB
JUN	4.96017e+07	0	4.74035	4.74035	4444.33	937.554	JUN
JUNB	2.88338e+07	0	2.11472	2.11472	1744.03	824.71	JUNB
JUND	3.22137e+07	0	1.71166	1.71166	1724.44	1007.47	JUND
JUP	623476	0	3.29305	3.29305	54.6399	16.5925	JUP
KANSL1	927994	1.86258e-114	1.76876	1.76876	50.4022	28.4957	KANSL1
KANSL2	779596	1.10504e-116	1.89891	1.89891	43.8662	23.1007	KANSL2
KAT2A	707357	0	4.4274	4.4274	65.5179	14.7983	KAT2A
KAT6A	1.83564e+06	1.57239e-239	1.99774	1.99774	107.49	53.8057	KAT6A
KAT6B	626567	7.62966e-51	1.50438	1.50438	30.7235	20.4227	KAT6B
KAT8	521225	1.01644e-49	1.61812	1.61812	29.771	18.3985	KAT8
KATNA1	1.00878e+06	4.04104e-230	2.28652	2.28652	71.3185	31.1909	KATNA1
KATNBL1	1.26853e+06	7.71035e-164	1.89677	1.89677	77.6343	40.9297	KATNBL1
KBTBD8	1.1249e+06	0	3.39649	3.39649	87.108	25.6464	KBTBD8
KCNAB2	517412	1.83404e-50	0.317195	-3.15264	7.47521	23.5666	KCNAB2
KCNK13	849479	7.36219e-207	2.05984	2.05984	61.6513	29.9301	KCNK13
KCNMA1	1.36479e+06	1.53562e-71	1.61699	1.61699	76.9795	47.6066	KCNMA1
KCNQ3	601078	0	5.38523	5.38523	61.4947	11.4191	KCNQ3
KCTD12	3.20489e+06	0	2.19303	2.19303	222.397	101.41	KCTD12
KCTD14	560300	8.43144e-137	0.055403	-18.0496	1.49918	27.0596	KCTD14
KDM2A	1.36192e+06	7.70455e-104	1.57956	1.57956	69.6621	44.1023	KDM2A
KDM2B	768593	1.39693e-84	1.65868	1.65868	42.6732	25.7272	KDM2B
KDM3B	529126	6.18989e-54	1.69956	1.69956	30.2325	17.7884	KDM3B
KDM5A	1.07918e+06	1.0467e-65	1.52718	1.52718	54.9152	35.9586	KDM5A
KDSR	1.09353e+06	2.48515e-237	2.1438	2.1438	76.016	35.4586	KDSR
KHSRP	878503	1.71952e-78	1.57531	1.57531	48.8709	31.0231	KHSRP
KIAA0100	1.01624e+06	9.23716e-141	1.8705	1.8705	62.5352	33.4324	KIAA0100
KIAA0355	550951	4.78393e-76	1.81437	1.81437	30.4289	16.771	KIAA0355
KIAA1109	1.0181e+06	0	3.25347	3.25347	80.9025	24.8665	KIAA1109
KIAA2026	1.13761e+06	2.32275e-215	2.31	2.31	73.6764	31.8945	KIAA2026
KIF16B	689224	1.23244e-95	1.88027	1.88027	39.5285	21.0228	KIF16B
KIF2A	1.00679e+06	2.82924e-122	1.78956	1.78956	61.9324	34.6077	KIF2A
KIN	1.00931e+06	1.60726e-127	1.88815	1.88815	59.4479	31.4848	KIN
KLF13	2.02115e+06	7.85136e-62	0.418514	-2.38941	36.3571	86.8719	KLF13
KLF2	2.51341e+07	0	2.31258	2.31258	1558.37	673.867	KLF2
KLF4	1.61207e+07	0	1.55237	1.55237	779.082	501.867	KLF4
KLF6	5.73093e+07	0	2.79078	2.79078	3955.65	1417.4	KLF6
KLHDC2	622681	7.55513e-81	1.80072	1.80072	37.2155	20.667	KLHDC2
KLHDC8B	542519	2.72144e-159	2.71494	2.71494	40.9555	15.0852	KLHDC8B
KLHL15	507171	5.29613e-57	1.76505	1.76505	26.9956	15.2945	KLHL15
KLHL28	687028	1.80079e-246	3.0401	3.0401	51.6101	16.9765	KLHL28
KLHL5	686163	5.48569e-293	3.31004	3.31004	54.2724	16.3963	KLHL5
KLHL9	739003	1.05818e-166	2.2863	2.2863	48.299	21.1254	KLHL9
KMT2A	1.62498e+06	0	2.55567	2.55567	113.799	44.5281	KMT2A
KMT2B	610987	1.08624e-137	2.33824	2.33824	40.4295	17.2906	KMT2B
KMT2D	540550	7.16505e-117	2.31165	2.31165	34.7886	15.0492	KMT2D
KMT2E	4.14044e+06	2.15403e-302	1.62394	1.62394	209.487	128.999	KMT2E
KMT5A	766955	3.4807e-91	1.80371	1.80371	44.5111	24.6775	KMT5A
KMT5B	808316	2.28342e-90	1.80274	1.80274	46.1625	25.6069	KMT5B
KPNB1	1.92835e+06	5.1452e-141	1.52358	1.52358	104.79	68.779	KPNB1
KRCC1	693232	6.38579e-82	1.7231	1.7231	42.3698	24.5892	KRCC1
KRTCAP2	1.17764e+07	7.86101e-15	0.646939	-1.54574	350.715	542.114	KRTCAP2
LACTB2	757960	4.43783e-181	2.17903	2.17903	53.0497	24.3456	LACTB2
LAGE3	5.25337e+06	3.18122e-09	0.650981	-1.53614	173.837	267.039	LAGE3
LAMB2	590983	2.87752e-256	3.19147	3.19147	49.7655	15.5933	LAMB2
LAMP3	1.53098e+06	7.24148e-14	0.546902	-1.82848	40.827	74.6513	LAMP3
LAMTOR4	6.34919e+06	3.02051e-22	0.598682	-1.67034	178.27	297.77	LAMTOR4
LAPTM4B	867963	6.58471e-162	1.51058	1.51058	56.0698	37.1181	LAPTM4B
LARP1B	1.44375e+06	0	2.45923	2.45923	97.2056	39.5268	LARP1B
LARP4	921411	3.58231e-122	1.87561	1.87561	53.159	28.3423	LARP4
LAT2	7.6116e+06	0	1.7999	1.7999	522.98	290.561	LAT2
LCAT	776186	8.10507e-157	2.14645	2.14645	51.8606	24.1611	LCAT
LCN2	562779	1.54094e-28	0.0669951	-14.9265	1.8808	28.0736	LCN2
LCOR	1.54642e+06	1.0487e-270	2.20769	2.20769	96.7842	43.8396	LCOR
LCP1	6.25163e+06	1.14742e-115	0.428632	-2.333	121.365	283.145	LCP1
LCP2	1.68095e+06	3.74183e-127	1.58597	1.58597	88.9468	56.0836	LCP2
LDHA	1.24283e+07	6.94347e-80	0.429943	-2.32589	260.588	606.1	LDHA
LDLRAD3	637496	2.53783e-10	0.593368	-1.68529	16.0522	27.0526	LDLRAD3
LEMD2	599660	1.84226e-118	2.00045	2.00045	39.6158	19.8034	LEMD2
LENG1	1.23153e+06	3.59475e-191	1.95983	1.95983	74.5996	38.0642	LENG1
LENG8	2.50157e+06	0	2.34145	2.34145	159.628	68.175	LENG8
LEO1	602964	3.19097e-56	1.64789	1.64789	35.167	21.3406	LEO1
LETMD1	788275	1.7611e-61	1.53992	1.53992	43.6707	28.3591	LETMD1
LFNG	2.10261e+06	3.77018e-132	0.321361	-3.11176	29.916	93.0914	LFNG
LGALS3	9.48552e+06	3.40008e-271	0.268353	-3.72644	127.868	476.494	LGALS3
LGALS8	639417	1.65688e-55	1.60697	1.60697	36.58	22.7633	LGALS8
LGMN	1.10495e+07	0	1.75518	1.75518	688.796	392.437	LGMN
LHFPL1	588704	2.39222e-308	3.5967	3.5967	49.7885	13.8428	LHFPL1
LHFPL2	1.93906e+06	0	2.7768	2.7768	152.171	54.8008	LHFPL2
LILRA5	1.65497e+06	0	0.0353869	-28.259	2.86734	81.0283	LILRA5
LIMK1	815268	1.26234e-244	2.69364	2.69364	61.9038	22.9815	LIMK1
LIN37	578660	7.39783e-91	1.86935	1.86935	35.0162	18.7317	LIN37
LIPA	3.05953e+06	0	2.00749	2.00749	220.916	110.046	LIPA
LMAN1	2.0356e+06	2.40102e-256	1.7968	1.7968	129.798	72.2386	LMAN1
LMBR1L	565122	3.79054e-41	1.59849	1.59849	30.7378	19.2293	LMBR1L
LMBRD1	2.16661e+06	4.16725e-259	1.95722	1.95722	128.143	65.4718	LMBRD1
LMNA	1.31317e+06	9.4606e-106	0.106035	-9.43088	6.34215	59.8121	LMNA
LMNB1	507483	1.61233e-08	0.628015	-1.59232	14.7837	23.5404	LMNB1
LMO2	4.01584e+06	4.55236e-286	1.64311	1.64311	239.686	145.873	LMO2
LMO4	1.19508e+06	9.81984e-232	2.30004	2.30004	78.8828	34.2963	LMO4
LNPEP	1.29832e+06	8.43172e-139	1.78088	1.78088	71.8186	40.3276	LNPEP
LOC106998836	1.53888e+07	3.31066e-139	0.42669	-2.34362	335.072	785.283	COX7C
LOC694580	1.48735e+06	3.04491e-164	2.1181	2.1181	90.6735	42.809	TGIF1
LOC694823	1.73138e+06	9.77162e-261	2.04323	2.04323	105.105	51.4406	RANBP2
LOC695047	812399	8.39931e-70	1.59981	1.59981	41.6553	26.0377	RSC1A1
LOC695533	1.5439e+07	0	2.28084	2.28084	1127.7	494.425	LAIR1
LOC696959	4.62353e+06	1.17478e-18	0.606131	-1.64981	137.92	227.542	PGAM4
LOC697790	1.42723e+06	1.34773e-130	0.15455	-6.4704	10.2042	66.0252	MAP1LC3B
LOC698693	1.43e+06	8.05525e-230	2.23358	2.23358	101.823	45.5873	H1-0
LOC700087	2.69054e+06	3.15739e-05	0.661146	-1.51253	83.9061	126.91	UQCRFS1
LOC701819	944213	7.12357e-101	1.77543	1.77543	53.3278	30.0365	RNF216
LOC704664	513632	0	4.84081	4.84081	47.4305	9.79804	H2AC15
LOC707383	7.55201e+06	0	1.78042	1.78042	440.474	247.399	APBB1IP
LOC708683	601415	4.95469e-84	1.82875	1.82875	34.5953	18.9175	ZNF92
LOC709083	874399	1.42634e-164	2.20315	2.20315	54.9124	24.9244	MLLT10
LOC711104	3.51358e+06	0	1.97511	1.97511	209.842	106.243	FMC1-LUC7L2
LOC712294	785451	2.12249e-108	1.90545	1.90545	46.1703	24.2306	HERC2
LOC712324	3.4393e+06	2.61293e-11	0.662206	-1.51011	108.014	163.113	COMMD4
LOC712405	1.58674e+07	0	0.00911443	-109.716	7.03087	771.4	FCN1
LOC712661	3.93259e+06	9.00633e-08	0.631227	-1.58422	97.2552	154.073	PLIN2
LOC713572	3.43684e+06	0	2.14351	2.14351	227.515	106.141	BCL2L2-PABPN1
LOC715706	781979	4.39877e-78	1.67906	1.67906	43.3045	25.7909	SLFN13
LOC715912	677879	2.4331e-97	0.199178	-5.02064	6.37481	32.0056	SIRPB1
LOC717879	2.90024e+06	1.58417e-77	0.447456	-2.23486	67.9847	151.936	COX7A2
LOC718454	625684	0	5.75908	5.75908	61.6047	10.697	CECR2
LOC718510	1.87582e+06	6.42625e-66	1.64141	1.64141	107.34	65.3951	PLA2G4C
LOC719341	1.70363e+06	2.16263e-247	2.05648	2.05648	102.202	49.6974	GON4L
LOC719667	1.43424e+06	0	4.0707	4.0707	137.504	33.7789	SIGLEC6
LOC720244	618975	2.8298e-99	1.94803	1.94803	37.626	19.3149	ZNF83
LOC720399	617447	2.35176e-74	1.68763	1.68763	34.3195	20.3359	HSD17B7
LOC722148	603874	1.04955e-49	1.55892	1.55892	32.8622	21.0801	C1RL
LOC722929	4.48432e+06	3.56152e-39	0.505453	-1.97842	100.527	198.885	TUBB2B
LONP2	584627	4.62754e-70	1.7656	1.7656	34.4666	19.5212	LONP2
LONRF3	1.18949e+06	1.28869e-09	0.61309	-1.63108	28.4639	46.4269	LONRF3
LPAR5	1.74927e+06	0	4.54246	4.54246	181.988	40.0637	LPAR5
LPCAT2	2.1668e+06	0	2.58502	2.58502	168.096	65.027	LPCAT2
LPIN2	3.69428e+06	0	3.02232	3.02232	282.834	93.5819	LPIN2
LPL	2.55221e+06	8.57427e-32	0.441252	-2.26628	49.3989	111.952	LPL
LRCH1	1.20084e+06	0	3.0329	3.0329	91.0789	30.0303	LRCH1
LRCH3	680287	1.03931e-99	2.01227	2.01227	40.6444	20.1983	LRCH3
LRP1	5.16011e+06	5.99552e-254	1.53102	1.53102	278.203	181.711	LRP1
LRP11	1.50161e+06	0	3.01369	3.01369	132.232	43.877	LRP11
LRRC25	6.86256e+06	2.36783e-142	0.300912	-3.32323	93.891	312.022	LRRC25
LRRC41	628494	2.25197e-68	1.64762	1.64762	36.6378	22.2368	LRRC41
LRRC58	535830	6.21116e-59	1.6332	1.6332	28.8755	17.6803	LRRC58
LRRC8C	646338	5.67747e-170	2.5338	2.5338	45.1777	17.83	LRRC8C
LRRFIP1	3.20109e+06	1.31889e-44	0.525052	-1.90458	72.7919	138.638	LRRFIP1
LRRK2	865908	4.55809e-135	2.10981	2.10981	52.7114	24.984	LRRK2
LSG1	675077	1.43021e-168	2.26787	2.26787	44.1853	19.4832	LSG1
LSM14A	1.54839e+06	1.25499e-119	1.55248	1.55248	87.587	56.4174	LSM14A
LSM4	2.19377e+06	7.24022e-11	0.653179	-1.53097	69.3959	106.243	LSM4
LSM6	2.4204e+06	7.53571e-17	0.615302	-1.62522	71.0537	115.478	LSM6
LSM7	3.90602e+06	6.34527e-25	0.608392	-1.64368	112.839	185.471	LSM7
LSP1	4.50794e+06	0	0.212309	-4.71012	45.5908	214.738	LSP1
LST1	1.54146e+07	4.47776e-184	0.290104	-3.44704	214.383	738.987	LST1
LTA4H	1.97678e+06	5.48355e-85	0.253743	-3.94099	22.922	90.3355	LTA4H
LTBR	2.31957e+06	6.32346e-201	1.65052	1.65052	134.328	81.3854	LTBR
LTC4S	3.37266e+06	0	2.30484	2.30484	258.325	112.079	LTC4S
LTN1	786180	1.83925e-136	2.03612	2.03612	49.5858	24.353	LTN1
LUC7L	970972	6.01646e-168	2.08867	2.08867	60.409	28.9223	LUC7L
LUC7L3	2.66021e+06	0	2.1937	2.1937	170.627	77.7803	LUC7L3
LUZP1	982748	3.49936e-129	1.84863	1.84863	57.2746	30.9822	LUZP1
LY96	1.42957e+06	1.38972e-81	0.394949	-2.53197	28.2433	71.5112	LY96
LYZ	2.95169e+06	0	0.119271	-8.38429	16.9178	141.844	LYZ
M6PR	4.41234e+06	0	1.69223	1.69223	272.39	160.966	M6PR
MACF1	1.83958e+06	6.91366e-232	1.96355	1.96355	111.167	56.6149	MACF1
MAEA	770999	1.09207e-117	1.80184	1.80184	48.377	26.8486	MAEA
MAF	1.24923e+06	1.43037e-188	1.79602	1.79602	75.7323	42.1668	MAF
MAFB	1.5628e+07	0	1.71784	1.71784	855.047	497.746	MAFB
MAFF	1.09474e+06	3.48473e-19	0.44262	-2.25927	19.5697	44.2133	MAFF
MAFG	2.91019e+06	0	2.36515	2.36515	191.92	81.1447	MAFG
MAGED2	1.87973e+06	0	1.9372	1.9372	133.987	69.1653	MAGED2
MAML2	762545	8.18647e-74	1.6558	1.6558	39.1068	23.618	MAML2
MAML3	504136	1.72076e-13	0.497445	-2.01027	10.4582	21.0239	MAML3
MAMU-DPA	596076	5.7275e-65	0.127935	-7.81648	3.59224	28.0787	HLA-DPA1
MAMU-E	6.32685e+06	0	2.00388	2.00388	434.385	216.772	HLA-E
MAN1A1	4.11028e+06	0	4.14348	4.14348	393.051	94.86	MAN1A1
MAN1A2	1.03407e+06	1.36233e-118	1.9329	1.9329	62.8489	32.5154	MAN1A2
MAN1C1	1.43551e+06	0	3.56581	3.56581	130.651	36.6399	MAN1C1
MAN2A1	855413	1.85677e-242	2.62103	2.62103	61.8775	23.6081	MAN2A1
MAN2C1	566897	1.95844e-151	2.55214	2.55214	40.1577	15.7349	MAN2C1
MANBA	659492	3.34255e-173	2.45319	2.45319	45.6447	18.6062	MANBA
MAP1S	975180	6.56931e-86	1.62873	1.62873	53.9065	33.0972	MAP1S
MAP2K1	1.26491e+06	1.1904e-95	1.53543	1.53543	72.8659	47.4564	MAP2K1
MAP3K8	9.22879e+06	0	1.78004	1.78004	487.894	274.092	MAP3K8
MAP4K2	548637	2.24297e-27	0.346837	-2.8832	8.57129	24.7127	MAP4K2
MAP4K4	1.89887e+06	8.00485e-113	1.55582	1.55582	96.7502	62.1862	MAP4K4
MAPK6	630845	0.000434061	0.627068	-1.59472	15.7362	25.0949	MAPK6
MAPKAPK2	1.58355e+06	1.59664e-20	0.564947	-1.77008	39.0044	69.0408	MAPKAPK2
MARCHF6	1.37162e+06	4.84853e-142	1.74557	1.74557	77.7951	44.5672	N/A
MARCHf7	1.37755e+06	9.3867e-169	1.89588	1.89588	79.6177	41.9952	N/A
MARCKS	2.60368e+07	0	2.11406	2.11406	1795.71	849.414	MARCKS
MARK2	1.35259e+06	9.53245e-96	1.58611	1.58611	72.14	45.4825	MARK2
MARVELD1	705291	2.96016e-64	1.52837	1.52837	39.1499	25.6155	MARVELD1
MAT2A	1.72532e+06	2.92743e-112	1.59762	1.59762	91.6893	57.3911	MAT2A
MAZ	1.35245e+06	6.1163e-128	1.62196	1.62196	80.1657	49.4252	MAZ
MBD1	729993	1.15307e-76	1.63046	1.63046	39.2538	24.0753	MBD1
MBD2	2.88626e+06	2.56589e-16	0.601193	-1.66336	77.1536	128.334	MBD2
MBD3	733566	6.03679e-83	1.56688	1.56688	44.7219	28.542	MBD3
MBD4	876470	2.01591e-263	2.7396	2.7396	63.6949	23.2497	MBD4
MBD6	596381	3.38774e-116	2.13122	2.13122	37.4844	17.5882	MBD6
MBOAT7	1.76489e+06	2.04644e-237	1.86942	1.86942	111.918	59.8676	MBOAT7
MBTPS1	880942	6.881e-135	2.00218	2.00218	55.1048	27.5224	MBTPS1
MCL1	1.46881e+07	0	2.12476	2.12476	906.375	426.577	MCL1
MCM3AP	503150	1.84347e-80	1.96926	1.96926	30.8412	15.6614	MCM3AP
MCOLN1	720486	1.29178e-88	1.82473	1.82473	44.5323	24.4048	MCOLN1
MDFIC	614441	8.66042e-128	0.111111	-9.00003	3.22264	29.0039	MDFIC
MDM4	1.37796e+06	1.07955e-297	2.4022	2.4022	89.8974	37.423	MDM4
ME2	1.574e+06	4.82398e-134	1.55099	1.55099	90.1324	58.1127	ME2
MED10	1.77219e+06	8.84886e-114	1.5383	1.5383	98.5232	64.0468	MED10
MED13	770401	3.76742e-62	1.58279	1.58279	39.7679	25.1252	MED13
MED13L	1.61716e+06	1.31251e-170	1.80267	1.80267	91.5313	50.7753	MED13L
MED15	789396	2.85688e-63	1.61585	1.61585	42.0644	26.0323	MED15
MEF2A	5.28886e+06	0	2.00159	2.00159	311.03	155.392	MEF2A
MEF2C	1.06095e+07	0	2.12178	2.12178	662.066	312.034	MEF2C
MEF2D	1.20813e+06	6.4545e-118	1.75457	1.75457	65.8509	37.5311	MEF2D
MEGF9	1.08092e+06	1.22942e-160	0.0918982	-10.8816	4.68674	50.9992	MEGF9
MEPCE	822655	1.7365e-172	2.27227	2.27227	52.8935	23.2778	MEPCE
MERTK	2.15558e+06	0	3.58015	3.58015	180.173	50.3255	MERTK
MFSD1	3.72459e+06	0	2.04607	2.04607	233.533	114.138	MFSD1
MFSD10	1.6461e+06	1.06438e-156	1.73821	1.73821	100.156	57.6203	MFSD10
MFSD11	913707	2.10009e-129	1.93668	1.93668	55.2774	28.5423	MFSD11
MGA	730631	1.13521e-220	2.68133	2.68133	53.1973	19.8399	MGA
MGAT1	2.84682e+06	0	1.87012	1.87012	191.714	102.515	MGAT1
MGAT2	1.33426e+06	1.32547e-152	1.80405	1.80405	82.4149	45.6833	MGAT2
MGAT4B	825676	6.23692e-193	2.07141	2.07141	60.0305	28.9805	MGAT4B
MGAT5	1.26049e+06	1.171e-212	2.18384	2.18384	82.2768	37.6753	MGAT5
MGST3	1.42401e+07	3.47124e-60	0.502114	-1.99158	362.894	722.733	MGST3
MIA2	1.15286e+06	1.35047e-151	1.86559	1.86559	67.8493	36.3688	MIA2
MIA3	1.25675e+06	7.45941e-152	1.85363	1.85363	75.8782	40.9349	MIA3
MID1IP1	1.68278e+06	5.03201e-82	1.56483	1.56483	93.6684	59.8586	MID1IP1
MIF	8.97823e+06	5.41707e-61	0.512579	-1.95092	231.021	450.703	SLC2A11
MIGA1	624787	3.76892e-214	2.81971	2.81971	45.0227	15.9672	MIGA1
MINDY2	766518	1.67776e-76	1.79749	1.79749	44.1216	24.5463	MINDY2
MINK1	747878	7.36482e-237	2.72656	2.72656	55.5518	20.3743	MINK1
MIS12	580944	2.53133e-88	2.05507	2.05507	35.4884	17.2687	MIS12
MIS18BP1	540788	1.63292e-70	1.90375	1.90375	32.2163	16.9226	MIS18BP1
MKNK1	2.53162e+06	3.8309e-302	1.95819	1.95819	158.961	81.1779	MKNK1
MLEC	2.07152e+06	2.33785e-258	1.83872	1.83872	134.617	73.2123	MLEC
MLLT6	512659	2.6859e-159	2.63584	2.63584	36.7644	13.9479	MLLT6
MLXIP	1.28795e+06	2.97678e-226	2.19511	2.19511	80.1028	36.4915	MLXIP
MLXIPL	605176	0	4.63817	4.63817	56.4291	12.1662	MLXIPL
MNAT1	742877	8.77437e-120	1.98898	1.98898	45.4103	22.831	MNAT1
MOB3C	1.0424e+06	0	3.82179	3.82179	92.0167	24.0768	MOB3C
MORC3	1.31148e+06	9.75311e-177	1.92358	1.92358	79.6991	41.4327	MORC3
MOV10	765526	1.07572e-44	1.51545	1.51545	40.6363	26.8147	MOV10
MPG	1.1351e+06	1.88232e-19	0.587816	-1.70121	30.0225	51.0746	MPG
MPHOSPH10	1.04479e+06	1.95844e-151	1.90019	1.90019	64.4045	33.8936	MPHOSPH10
MPHOSPH8	2.54153e+06	2.17029e-203	1.66794	1.66794	138.68	83.1443	MPHOSPH8
MPZL1	3.49591e+06	0	2.43695	2.43695	246.003	100.947	MPZL1
MRAS	785130	4.27031e-78	1.6657	1.6657	47.0508	28.2469	MRAS
MRC1	738096	2.23568e-88	1.74309	1.74309	47.6519	27.3375	MRC1
MRC2	867496	5.76096e-247	2.52782	2.52782	64.4391	25.492	MRC2
MRGBP	662204	6.02198e-70	1.64788	1.64788	37.6709	22.8602	MRGBP
MRPL53	4.68878e+06	1.9569e-49	0.527109	-1.89714	120.48	228.569	CCDC142
MRPS24	1.38526e+06	3.49712e-62	0.405253	-2.46759	27.5623	68.0125	URGCP
MSH6	734764	1.46312e-182	2.38224	2.38224	53.7055	22.5442	MSH6
MSL1	516167	3.38749e-55	1.70026	1.70026	28.2017	16.5867	MSL1
MSR1	3.86657e+06	0	2.04318	2.04318	248.654	121.699	MSR1
MSRA	1.98813e+06	2.31136e-12	0.661251	-1.51229	60.1532	90.9688	PRSS55
MT1X	7.06278e+06	7.42387e-54	0.302468	-3.30614	97.5038	322.361	MT1X
MTA1	603092	4.15893e-147	2.34574	2.34574	41.9557	17.8859	MTA1
MTAP	598799	8.41707e-63	1.61724	1.61724	34.9789	21.6287	MTAP
MTDH	7.84922e+06	0	1.58796	1.58796	435.522	274.266	MTDH
MTF2	876032	3.30118e-156	2.09569	2.09569	55.1123	26.2979	MTF2
MTG2	622793	2.91534e-94	2.07505	2.07505	39.4436	19.0085	MTG2
MTHFR	835343	2.58081e-110	1.89206	1.89206	50.6135	26.7504	MTHFR
MTHFS	1.70541e+06	8.72766e-17	0.573708	-1.74305	43.6161	76.0249	MTHFS
MTIF2	1.15341e+06	3.31056e-255	2.44659	2.44659	80.1602	32.7641	MTIF2
MTIF3	947507	9.3296e-130	1.85873	1.85873	56.4689	30.3804	MTIF3
MTMR14	998500	1.48689e-106	1.63119	1.63119	57.5367	35.2728	MTMR14
MTR	586970	1.65543e-162	2.40872	2.40872	40.3552	16.7538	MTR
MTSS2	517872	4.64485e-78	0.0624636	-16.0093	1.54189	24.6846	MTSS2
MTUS1	882728	2.13841e-191	1.90091	1.90091	53.3332	28.0567	MTUS1
MUS81	572299	4.66508e-94	1.9283	1.9283	34.0559	17.6611	MUS81
MX1	3.12854e+07	0	2.00613	2.00613	2130.39	1061.94	MX1
MYC	1.50591e+06	0	3.69839	3.69839	124.479	33.6575	MYC
MYCBP2	2.25766e+06	1.24902e-137	1.54372	1.54372	115.809	75.0194	MYCBP2
MYL6	1.49593e+07	9.41704e-61	0.500141	-1.99944	356.787	713.373	MYL6
MYNN	590981	1.14102e-97	1.94235	1.94235	35.7953	18.4288	MYNN
MYO1G	1.74422e+06	5.49126e-273	0.0862032	-11.6005	7.05053	81.7897	MYO1G
MYO6	825002	0	4.45952	4.45952	77.5408	17.3877	MYO6
MYOF	1.22863e+06	1.37206e-101	0.300667	-3.32594	16.8371	55.9992	MYOF
MYSM1	634479	1.48591e-68	1.66133	1.66133	33.2858	20.0356	MYSM1
N4BP2L1	1.69724e+06	0	4.74292	4.74292	157.777	33.2658	N4BP2L1
N4BP2L2	1.84495e+06	0	2.80252	2.80252	134.671	48.0536	N4BP2L2
NAA15	696064	2.19913e-66	1.61855	1.61855	39.0405	24.1207	NAA15
NAA25	590511	2.93395e-121	2.19619	2.19619	37.3529	17.008	NAA25
NAA38	2.01674e+06	7.42702e-19	0.535607	-1.86704	55.0188	102.722	NAA38
NAAA	1.24084e+06	2.72901e-209	2.00062	2.00062	84.6752	42.3246	NAAA
NABP1	1.28795e+06	5.15469e-155	1.88317	1.88317	72.0667	38.2688	NABP1
NAGA	683477	0	2.8922	2.8922	60.8467	21.0382	NAGA
NAGLU	563508	5.46132e-137	2.05489	2.05489	38.0682	18.5257	NAGLU
NAIP	1.05344e+06	3.85438e-147	2.02648	2.02648	64.867	32.0097	NAIP
NAP1L1	1.77394e+06	0.000179565	0.638089	-1.56718	51.5602	80.8041	NAP1L1
NAP1L4	3.74858e+06	5.12269e-293	1.76352	1.76352	217.629	123.406	NAP1L4
NAPRT	924020	3.62163e-172	2.04839	2.04839	65.891	32.1673	NAPRT
NARS2	672153	2.72956e-168	2.10236	2.10236	48.693	23.1611	NARS2
NAT1	534946	1.49468e-103	1.98693	1.98693	37.0479	18.6458	NAT1
NAT9	530258	6.43028e-137	2.39912	2.39912	36.5001	15.214	NAT9
NAV3	873742	0	3.55725	3.55725	69.8574	19.6381	NAV3
NAXD	543467	5.71077e-64	1.7835	1.7835	32.9285	18.4629	NAXD
NBEAL1	635819	3.65889e-41	1.52092	1.52092	31.1378	20.473	NBEAL1
NCBP2	4.95764e+06	7.72261e-44	0.548317	-1.82376	135.696	247.478	NCBP2
NCK1	1.11131e+06	1.53374e-154	1.84262	1.84262	67.7782	36.7836	NCK1
NCK2	1.63757e+06	0	3.02125	3.02125	130.419	43.1674	NCK2
NCKAP5L	590336	9.28523e-144	2.24008	2.24008	38.8321	17.3352	NCKAP5L
NCOR1	2.14416e+06	1.58692e-120	1.5112	1.5112	113.645	75.2023	NCOR1
NDE1	572904	2.82274e-165	2.67254	2.67254	40.4733	15.1441	NDE1
NDRG1	817387	3.72093e-83	0.214712	-4.65741	7.98334	37.1817	NDRG1
NDRG2	500839	2.55521e-106	0.129566	-7.71808	3.15373	24.3407	NDRG2
NDUFA1	6.46298e+06	3.38646e-148	0.416006	-2.40381	139.358	334.99	NDUFA1
NDUFA12	3.1007e+06	6.66711e-94	0.450735	-2.2186	70.6468	156.737	NDUFA12
NDUFA2	7.92753e+06	2.79627e-44	0.556844	-1.79584	212.233	381.136	NDUFA2
NDUFA4	1.38045e+07	8.60553e-81	0.514463	-1.94378	372.408	723.877	NDUFA4
NDUFA5	1.77904e+06	2.70745e-18	0.61892	-1.61572	52.1335	84.2329	NDUFA5
NDUFA6	2.94291e+06	5.7539e-47	0.532243	-1.87884	77.2426	145.127	NDUFA6
NDUFAF1	759259	9.7031e-221	2.78823	2.78823	57.1793	20.5073	NDUFAF1
NDUFAF3	2.66965e+06	3.74616e-13	0.650994	-1.53611	81.6462	125.418	NDUFAF3
NDUFB11	4.50431e+06	1.6321e-47	0.523268	-1.91107	117.481	224.514	NDUFB11
NDUFB2	8.29728e+06	4.44852e-62	0.53568	-1.86678	229.001	427.496	NDUFB2
NDUFB4	8.29808e+06	8.90229e-29	0.583164	-1.71478	245.692	421.31	NDUFB4
NDUFB6	2.60283e+06	2.22868e-14	0.625388	-1.59901	82.7691	132.348	TOPORS
NDUFB7	6.16751e+06	8.22975e-95	0.49149	-2.03463	150.053	305.302	NDUFB7
NDUFB9	4.78645e+06	5.84568e-37	0.566179	-1.76623	133.745	236.223	NDUFB9
NDUFS1	510124	5.081e-43	1.56163	1.56163	28.7292	18.3969	NDUFS1
NDUFS4	1.69594e+06	5.67068e-10	0.651461	-1.53501	53.0352	81.4096	NDUFS4
NDUFS6	3.70025e+06	4.83946e-101	0.439388	-2.27589	82.4308	187.603	NDUFS6
NDUFV2	1.74696e+06	1.36435e-31	0.51611	-1.93757	43.9902	85.2341	NDUFV2
NEK6	1.58608e+06	2.00301e-263	1.72375	1.72375	107.209	62.1952	NEK6
NEK7	591639	1.16813e-48	1.57607	1.57607	32.3699	20.5384	NEK7
NELFB	903165	1.60227e-90	1.68847	1.68847	54.1413	32.0654	NELFB
NEMF	1.94825e+06	5.5723e-205	1.80331	1.80331	111.98	62.097	NEMF
NF1	694572	4.88621e-122	2.0814	2.0814	43.3295	20.8175	NF1
NFAM1	726250	1.33032e-15	0.547326	-1.82706	17.314	31.6338	NFAM1
NFIC	2.35837e+06	3.81041e-250	1.75108	1.75108	133.905	76.4702	NFIC
NFIL3	2.83099e+06	8.73428e-124	0.331928	-3.0127	40.3584	121.588	NFIL3
NFKBID	604315	4.10979e-43	1.72038	1.72038	31.6139	18.3761	NFKBID
NFKBIL1	560884	7.6176e-121	2.05273	2.05273	37.1572	18.1013	NFKBIL1
NFYA	534174	1.1992e-127	2.38962	2.38962	36.4831	15.2673	NFYA
NGLY1	650246	3.61181e-143	2.25777	2.25777	44.3183	19.6292	NGLY1
NHLRC3	805189	1.0698e-66	1.54574	1.54574	45.1927	29.2369	NHLRC3
NHP2	2.41687e+06	9.31839e-06	0.665494	-1.50264	80.3989	120.811	NHP2
NIPA2	1.78033e+06	1.64558e-169	1.70329	1.70329	107.688	63.2236	NIPA2
NIPBL	1.80825e+06	1.09062e-137	1.58996	1.58996	93.6408	58.8949	NIPBL
NISCH	586679	5.65208e-48	1.64182	1.64182	31.6372	19.2695	NISCH
NIT1	732125	4.032e-64	1.54491	1.54491	41.2716	26.7146	NIT1
NKG7	688246	4.38741e-09	0.222841	-4.4875	6.77094	30.3846	NKG7
NKTR	3.11672e+06	0	2.5303	2.5303	209.981	82.9864	NKTR
NLRP1	948594	4.17612e-183	2.31603	2.31603	61.0327	26.3523	NLRP1
NMD3	687395	1.32132e-69	1.62644	1.62644	38.2396	23.5112	NMD3
NME6	847477	2.82393e-102	1.78444	1.78444	51.8252	29.0429	NME6
NOC3L	972049	6.36989e-231	2.33987	2.33987	68.2559	29.1708	NOC3L
NOCT	966960	1.3976e-74	0.199813	-5.00468	8.68212	43.4513	NOCT
NOL11	517630	8.93127e-92	1.93476	1.93476	33.493	17.3112	NOL11
NOL8	1.10058e+06	9.56348e-87	1.52916	1.52916	58.1793	38.0466	NOL8
NOLC1	682171	7.08571e-79	1.72786	1.72786	42.2471	24.4505	NOLC1
NOP10	5.2634e+06	6.19515e-60	0.5153	-1.94062	132.341	256.823	NOP10
NOP14	663032	6.58609e-90	1.7797	1.7797	38.5995	21.6887	NOP14
NOP56	1.90094e+06	1.38411e-247	1.81541	1.81541	112.207	61.8078	NOP56
NOTCH2	1.13141e+06	1.4056e-15	0.576806	-1.73369	27.2105	47.1744	NOTCH2
NPL	1.62314e+06	1.2775e-129	1.53448	1.53448	99.6079	64.9133	NPL
NPM3	918751	1.67005e-194	1.68173	1.68173	65.1771	38.7559	NPM3
NR1D2	544722	1.02849e-47	1.52484	1.52484	27.4454	17.9989	NR1D2
NR3C1	2.96614e+06	0	2.29374	2.29374	194.525	84.807	NR3C1
NR4A1	1.03722e+07	5.60688e-72	1.67964	1.67964	532.988	317.323	NR4A1
NR4A2	4.43628e+06	6.56941e-242	1.78194	1.78194	229.954	129.047	NR4A2
NRIP1	3.74501e+06	4.2127e-240	1.59606	1.59606	189.633	118.813	NRIP1
NRP1	569604	5.15677e-100	2.01678	2.01678	39.0591	19.3671	NRP1
NRP2	2.95362e+06	0	2.94212	2.94212	228.089	77.5254	NRP2
NRROS	1.9082e+06	0	3.05431	3.05431	151.989	49.7623	NRROS
NSD1	1.37534e+06	5.44324e-167	1.898	1.898	81.1128	42.736	NSD1
NSD3	2.69733e+06	1.68863e-274	1.87057	1.87057	155.153	82.9443	NSD3
NSMCE1	782524	0.000271583	0.654622	-1.5276	23.7036	36.2096	NSMCE1
NSMCE4A	764266	4.24389e-91	1.69382	1.69382	46.9627	27.7259	NSMCE4A
NSMF	625770	1.45245e-263	3.17505	3.17505	50.6674	15.958	NSMF
NT5C	1.35742e+06	6.71508e-225	1.96757	1.96757	90.0594	45.7719	NT5C
NUAK2	1.12409e+06	0.00024592	0.658726	-1.51808	29.2025	44.3318	NUAK2
NUDCD1	571021	1.62675e-57	1.72012	1.72012	33.1414	19.2668	NUDCD1
NUDT1	1.01335e+06	2.46492e-26	0.479215	-2.08675	24.8173	51.7874	NUDT1
NUDT3	2.7764e+06	1.60481e-238	1.62099	1.62099	177.707	109.629	RPS10-NUDT3
NUDT8	2.30952e+06	1.44133e-164	1.5063	1.5063	130.607	86.7075	NUDT8
NUMA1	1.15709e+06	1.00646e-90	1.57761	1.57761	63.3379	40.1481	NUMA1
NUP153	725449	1.09721e-110	1.959	1.959	43.2717	22.0887	NUP153
NXF1	1.30194e+06	2.36047e-229	2.09557	2.09557	77.3916	36.9311	NXF1
OAS1	4.18978e+06	7.51306e-299	0.236164	-4.23435	47.5361	201.284	OAS1
OAS3	1.43053e+06	1.56586e-166	1.9604	1.9604	91.0611	46.4502	OAS3
OAZ1	6.16817e+07	1.91045e-273	0.28046	-3.56557	844.441	3010.91	OAZ1
OFD1	670831	6.73702e-115	1.98873	1.98873	40.2326	20.2303	OFD1
OGA	1.74533e+06	8.30793e-275	2.17037	2.17037	110.314	50.8272	OGA
OGFRL1	3.18021e+06	0	2.47733	2.47733	230.044	92.8596	OGFRL1
OGT	1.2126e+06	1.88832e-279	2.49317	2.49317	82.9511	33.2713	OGT
OLR1	4.04884e+06	0	1.78327	1.78327	230.344	129.17	OLR1
ORC4	544308	2.014e-60	1.68324	1.68324	30.9654	18.3963	ORC4
OS9	2.96608e+06	2.58643e-226	1.60129	1.60129	171.673	107.209	OS9
OSBP	679466	1.23934e-94	1.71842	1.71842	40.6873	23.6771	OSBP
OSBPL11	8.64026e+06	0	1.61354	1.61354	443.124	274.628	OSBPL11
OSBPL1A	878440	0	2.75316	2.75316	67.4896	24.5135	OSBPL1A
OST4	8.6401e+06	1.85721e-14	0.609978	-1.6394	268.682	440.478	OST4
OTUD1	1.41007e+07	0	5.22023	5.22023	1308.75	250.708	OTUD1
OTUD4	741546	2.39391e-131	2.1888	2.1888	47.5009	21.7018	OTUD4
OTUD5	1.26331e+06	1.71423e-85	1.60092	1.60092	67.2977	42.037	OTUD5
OTULINL	1.98881e+06	0	3.60793	3.60793	179.558	49.7674	OTULINL
OXER1	546969	1.50931e-275	3.20249	3.20249	47.2354	14.7496	OXER1
OXR1	1.51678e+06	0	3.38102	3.38102	127.066	37.5823	OXR1
P2RX4	2.07574e+06	1.34674e-246	1.79	1.79	124.253	69.4147	P2RX4
P2RX7	702475	6.85941e-150	2.0842	2.0842	45.656	21.9058	P2RX7
P2RY12	2.98174e+06	0	4.33092	4.33092	322.711	74.5133	P2RY12
P2RY13	6.32245e+06	0	3.7818	3.7818	551.925	145.942	P2RY13
P2RY6	2.38804e+06	0	2.4744	2.4744	182.051	73.5739	P2RY6
P4HA1	2.16357e+06	2.32118e-188	1.52013	1.52013	112.017	73.6888	P4HA1
PABPC1	1.15486e+07	0.000251413	0.590016	-1.69487	275.853	467.534	PABPC1
PADI2	1.78515e+06	0	2.1823	2.1823	121.688	55.7613	PADI2
PAG1	2.56302e+06	9.72473e-230	1.78626	1.78626	143.005	80.0587	PAG1
PAIP1	1.08298e+06	5.22323e-86	1.5059	1.5059	62.5174	41.5151	PAIP1
PAIP2	2.89071e+06	7.43085e-34	0.546758	-1.82896	70.8254	129.537	PAIP2
PAK3	1.00964e+06	0	5.81271	5.81271	101.424	17.4486	PAK3
PALD1	1.40294e+06	0	3.48246	3.48246	117.701	33.7981	PALD1
PAN2	541437	4.95466e-163	2.75669	2.75669	38.2181	13.8637	PAN2
PAN3	524098	1.98398e-52	1.62615	1.62615	27.4053	16.8529	PAN3
PANK2	1.49498e+06	1.71408e-282	2.20324	2.20324	101.764	46.1881	PANK2
PANX1	1.88074e+06	0	2.15326	2.15326	126.809	58.8918	PANX1
PAQR8	688471	5.53466e-189	2.48812	2.48812	49.5322	19.9075	PAQR8
PARN	511514	1.12434e-48	1.58948	1.58948	27.2905	17.1694	PARN
PARP1	698859	2.14736e-103	1.88478	1.88478	46.9945	24.9336	PARP1
PARP14	5.04159e+06	0	2.5222	2.5222	351.127	139.215	PARP14
PARP8	740237	1.75983e-116	2.05951	2.05951	44.5056	21.6098	PARP8
PARP9	1.87738e+06	0	2.46421	2.46421	135.998	55.1892	PARP9
PARVB	729327	1.25587e-12	0.596241	-1.67717	19.136	32.0943	PARVB
PATL1	1.62202e+06	2.85815e-229	2.15	2.15	99.1658	46.1236	PATL1
PAXBP1	1.2031e+06	1.13779e-162	1.87502	1.87502	68.1892	36.3671	PAXBP1
PBRM1	1.77715e+06	2.16445e-182	1.7728	1.7728	102.754	57.9614	PBRM1
PBX2	789095	1.11112e-49	1.53627	1.53627	40.5343	26.3848	PBX2
PBXIP1	1.19232e+06	5.69344e-200	1.98082	1.98082	77.3279	39.0384	PBXIP1
PCED1B	697100	0	3.90978	3.90978	62.3802	15.9549	PCED1B
PCF11	1.2633e+06	5.76857e-195	2.04865	2.04865	74.2517	36.2441	PCF11
PCID2	739390	6.04673e-114	1.97531	1.97531	46.6165	23.5996	PCID2
PCK2	546512	1.93794e-72	1.66128	1.66128	34.2664	20.6265	PCK2
PCMTD1	1.65461e+06	1.86027e-100	1.56894	1.56894	88.7418	56.5618	PCMTD1
PCOLCE2	1.37982e+06	0	3.2374	3.2374	147.717	45.6283	PCOLCE2
PCYOX1	2.57788e+06	0	2.3747	2.3747	182.201	76.7262	PCYOX1
PCYT1A	869218	6.44053e-53	1.50484	1.50484	45.2023	30.038	PCYT1A
PCYT2	554219	4.42781e-39	1.55761	1.55761	32.9537	21.1566	PCYT2
PDCD4	762987	1.00032e-57	1.51031	1.51031	42.126	27.8923	PDCD4
PDCD5	3.74592e+06	2.72178e-30	0.585634	-1.70755	107.028	182.756	PDCD5
PDCD6IP	1.70025e+06	1.13141e-109	1.50504	1.50504	87.8435	58.3661	PDCD6IP
PDCD7	1.58966e+06	1.43668e-213	2.0224	2.0224	99.9783	49.4354	PDCD7
PDCL	763851	5.38286e-55	1.56546	1.56546	41.3676	26.4252	PDCL
PDE3B	806882	0	4.7158	4.7158	78.2263	16.5881	PDE3B
PDE4A	910850	5.79959e-91	1.63909	1.63909	49.7927	30.3783	PDE4A
PDGFB	1.82091e+06	1.74009e-229	1.70186	1.70186	97.1565	57.0885	PDGFB
PDPN	1.27526e+06	0	2.41334	2.41334	92.4127	38.2925	PDPN
PDS5A	659869	1.02823e-61	1.61324	1.61324	35.6426	22.0938	PDS5A
PDS5B	622630	2.27276e-44	1.51771	1.51771	32.4896	21.407	PDS5B
PDSS1	1.94581e+06	2.14617e-33	0.329055	-3.03901	29.1356	88.5434	PDSS1
PDZD11	1.23626e+06	1.77785e-08	0.65267	-1.53217	40.2929	61.7354	PDZD11
PDZD8	618281	2.01612e-61	1.67901	1.67901	33.8848	20.1815	PDZD8
PEAK1	506397	1.03378e-138	2.58624	2.58624	36.2342	14.0104	PEAK1
PECAM1	4.13125e+06	2.78843e-281	0.209423	-4.77503	39.9779	190.895	PECAM1
PELI1	4.06067e+06	9.68108e-239	1.67042	1.67042	208.557	124.853	PELI1
PELO	609062	9.38898e-164	2.47599	2.47599	42.4015	17.125	PELO
PER1	2.77517e+06	0	2.096	2.096	164.1	78.292	PER1
PET100	3.83411e+06	4.92076e-60	0.468644	-2.13382	87.4508	186.604	PET100
PFKFB3	1.70667e+06	0	3.04862	3.04862	130.351	42.7574	PFKFB3
PFN1	1.97787e+07	8.96113e-37	0.449091	-2.22672	415.027	924.148	PFN1
PGBD5	548214	2.7463e-278	3.02363	3.02363	47.0101	15.5476	PGBD5
PGD	1.86637e+06	6.27516e-12	0.605372	-1.65188	50.1073	82.7711	PGD
PGK1	4.4071e+06	8.11791e-26	0.569704	-1.7553	122.918	215.757	PGK1
PGM2	1.34122e+06	1.56618e-132	1.65644	1.65644	83.5477	50.4382	PGM2
PGM3	758262	1.8988e-190	2.34319	2.34319	52.8069	22.5363	PGM3
PGP	1.99661e+06	9.16308e-159	1.60456	1.60456	116.48	72.5932	PGP
PHB2	550360	0.0226271	0.665858	-1.50182	17.0982	25.6785	PHB2
PHC2	1.31946e+06	1.62776e-274	2.1535	2.1535	92.7786	43.0828	PHC2
PHC3	967340	6.20495e-155	2.0942	2.0942	59.0471	28.1955	PHC3
PHF1	849236	1.51199e-119	1.95511	1.95511	50.6891	25.9265	PHF1
PHF11	3.36068e+06	1.05758e-225	1.63879	1.63879	187.223	114.245	PHF11
PHF14	1.53341e+06	7.61093e-291	2.36425	2.36425	102.01	43.1467	PHF14
PHF20	1.65687e+06	0	2.24465	2.24465	108.726	48.4379	PHF20
PHF20L1	1.12098e+06	3.14601e-92	1.61432	1.61432	59.2433	36.6985	PHF20L1
PHF3	1.31709e+06	2.55534e-117	1.66465	1.66465	71.2446	42.7986	PHF3
PHF6	867231	9.14238e-123	1.87167	1.87167	51.7715	27.6606	PHF6
PHIP	3.40712e+06	9.28356e-263	1.69345	1.69345	179.016	105.711	PHIP
PHKG2	873371	1.76464e-116	1.83676	1.83676	52.7339	28.7103	PHKG2
PHLDA1	691386	2.17408e-82	2.09422	2.09422	40.7047	19.4367	PHLDA1
PHLDA2	726604	4.0176e-13	0.568947	-1.75763	18.8846	33.1922	PHLDA2
PHPT1	3.33575e+06	1.262e-70	0.46938	-2.13047	81.5362	173.71	PHPT1
PHRF1	628045	2.29722e-47	1.56948	1.56948	32.1974	20.5147	PHRF1
PHTF1	733392	8.41783e-108	2.02745	2.02745	45.337	22.3617	PHTF1
PI4K2B	879223	8.60442e-95	1.86966	1.86966	54.3271	29.0572	PI4K2B
PI4KA	503541	3.17103e-46	1.57434	1.57434	27.0423	17.1769	PI4KA
PI4KB	810722	4.39598e-109	1.81551	1.81551	48.2482	26.5756	PI4KB
PIAS1	568994	1.20335e-59	1.68594	1.68594	31.0165	18.3971	PIAS1
PICALM	2.01583e+06	1.60703e-209	1.85419	1.85419	120.228	64.8413	PICALM
PIGL	678048	5.02523e-230	3.44803	3.44803	52.794	15.3113	PIGL
PIGV	545281	9.57443e-112	2.02869	2.02869	34.6179	17.0642	PIGV
PIK3CD	1.57653e+06	1.20546e-269	2.07719	2.07719	102.325	49.2614	PIK3CD
PIK3IP1	703294	1.14292e-242	2.48381	2.48381	51.3592	20.6776	PIK3IP1
PIK3R1	5.63535e+06	0	2.82942	2.82942	418.9	148.052	PIK3R1
PILRA	5.68323e+06	0	0.0192845	-51.8552	5.27493	273.533	PILRA
PIM3	5.73703e+06	2.66774e-46	0.436538	-2.29075	107.35	245.913	PIM3
PIN4	1.18014e+06	2.99821e-30	0.476231	-2.09982	27.6364	58.0315	PIN4
PIP4P1	865189	1.78225e-129	1.86794	1.86794	52.6627	28.193	PIP4P1
PIP5K1A	669939	1.14215e-182	2.49692	2.49692	45.5185	18.2299	PIP5K1A
PITHD1	588544	2.10059e-69	1.53928	1.53928	35.6021	23.129	PITHD1
PJA2	1.8821e+06	3.48266e-263	2.07184	2.07184	125.15	60.4052	PJA2
PKDCC	1.1835e+06	0	6.61463	6.61463	135.512	20.4867	PKDCC
PKIB	1.59409e+06	7.79947e-98	0.201893	-4.95312	15.6412	77.4725	PKIB
PKN1	2.80877e+06	2.89614e-219	1.57485	1.57485	159.689	101.399	PKN1
PKN2	2.6277e+06	1.00893e-276	1.80252	1.80252	144.46	80.1433	PKN2
PLA2G15	3.56843e+06	0	3.23709	3.23709	300.586	92.8567	PLA2G15
PLA2R1	672439	0	5.95557	5.95557	70.034	11.7594	PLA2R1
PLAC8	4.66904e+07	4.97531e-07	0.548061	-1.82462	1185.72	2163.49	PLAC8
PLAGL2	614985	6.26721e-12	0.518656	-1.92806	13.339	25.7183	PLAGL2
PLAUR	2.25806e+06	3.54975e-153	0.167126	-5.98351	17.6229	105.447	PLAUR
PLBD1	7.29401e+06	0	0.0641464	-15.5893	23.0599	359.489	PLBD1
PLCB2	1.59585e+06	0	2.89256	2.89256	116.634	40.3222	PLCB2
PLCD1	639149	5.22089e-173	2.58814	2.58814	46.6114	18.0096	PLCD1
PLCG2	721307	1.21721e-173	2.23705	2.23705	50.3121	22.4904	PLCG2
PLCL2	558739	1.1428e-76	1.92178	1.92178	32.6641	16.9968	PLCL2
PLD1	803652	0	3.03363	3.03363	66.6172	21.9596	PLD1
PLEC	1.93469e+06	1.4897e-211	0.139204	-7.18372	12.419	89.2148	PLEC
PLEK	1.23541e+07	1.44907e-101	1.52721	1.52721	623.133	408.02	PLEK
PLEKHA1	700363	7.44362e-219	2.66806	2.66806	50.4916	18.9245	PLEKHA1
PLEKHA2	752862	3.87923e-78	1.70393	1.70393	42.082	24.697	PLEKHA2
PLEKHA3	791643	1.50916e-66	1.65136	1.65136	43.5104	26.3482	PLEKHA3
PLEKHB2	1.22492e+06	3.75205e-35	0.457853	-2.18411	26.0414	56.8772	PLEKHB2
PLEKHH2	703370	0	5.22067	5.22067	66.1068	12.6625	PLEKHH2
PLK3	1.52422e+06	5.55293e-85	1.5606	1.5606	76.2177	48.8387	PLK3
PLOD1	1.031e+06	8.85128e-108	1.6243	1.6243	59.7633	36.7931	PLOD1
PLOD3	708446	6.09123e-122	1.87668	1.87668	46.4184	24.7342	PLOD3
PLP2	1.33023e+06	1.05107e-253	0.0439294	-22.7638	2.84041	64.6586	PLP2
PLPP5	843155	1.58335e-206	2.29382	2.29382	54.9813	23.9693	PLPP5
PLSCR1	1.78159e+06	0	2.78327	2.78327	138.704	49.8348	PLSCR2
PLTP	877664	2.865e-07	0.603006	-1.65836	23.7594	39.4017	PLTP
PLXDC2	1.05333e+07	0	3.35138	3.35138	838.412	250.169	PLXDC2
PLXNC1	1.11779e+06	3.69032e-57	0.381867	-2.61871	19.213	50.3133	PLXNC1
PMEPA1	894910	0	5.26344	5.26344	92.221	17.5211	PMEPA1
PML	1.59758e+06	4.9249e-140	1.66345	1.66345	88.9686	53.4844	PML
PMP22	794362	6.43878e-64	0.202433	-4.93989	7.43369	36.7216	PMP22
PMVK	1.73138e+06	1.5468e-17	0.604903	-1.65316	51.1605	84.5763	PMVK
PNISR	7.31529e+06	0	2.80051	2.80051	520.863	185.989	PNISR
PNMA1	1.00975e+06	7.65077e-64	1.54235	1.54235	54.6087	35.4062	PNMA1
PNN	3.83948e+06	0	2.71441	2.71441	271.265	99.9354	PNN
PNPLA6	1.28865e+06	3.33253e-183	1.96969	1.96969	80.3265	40.7814	PNPLA6
PNPT1	535533	2.50079e-58	1.66071	1.66071	31.7987	19.1477	PNPT1
PNRC2	3.52108e+06	3.4234e-303	1.7919	1.7919	203.426	113.526	PNRC2
POGZ	879657	8.20295e-189	2.31289	2.31289	56.1962	24.2969	POGZ
POLB	914252	9.26494e-104	1.66988	1.66988	54.7023	32.7582	POLB
POLE4	2.34755e+06	5.5136e-54	0.498229	-2.00711	57.0503	114.506	POLE4
POLG	516203	8.97274e-86	1.96772	1.96772	31.6925	16.1062	POLG
POLK	821104	9.65127e-127	2.02564	2.02564	49.3322	24.3539	POLK
POLR2B	594989	6.79214e-91	1.86674	1.86674	36.1332	19.3563	POLR2B
POLR2F	2.53869e+06	1.34099e-80	0.452566	-2.20962	56.7352	125.363	POLR2F
POMP	5.78045e+06	1.24368e-23	0.590804	-1.69261	170.293	288.239	POMP
POPDC3	508892	3.00175e-162	1.96377	1.96377	37.3455	19.0173	POPDC3
POR	1.6289e+06	6.42384e-116	1.50859	1.50859	89.5098	59.3333	POR
PPARG	519732	2.03901e-90	1.63379	1.63379	32.8412	20.1013	PPARG
PPDPF	4.32514e+06	6.64556e-145	0.359674	-2.78029	73.3656	203.978	PPDPF
PPFIA4	642495	0	4.82297	4.82297	62.0865	12.8731	PPFIA4
PPIF	673480	4.39296e-93	1.63052	1.63052	43.6794	26.7886	PPIF
PPIG	2.83152e+06	1.26499e-271	1.80972	1.80972	162.973	90.0539	PPIG
PPIL4	846731	3.63861e-167	2.08396	2.08396	54.8346	26.3128	PPIL4
PPIP5K2	1.0501e+06	0	2.89128	2.89128	78.9412	27.3032	PPIP5K2
PPM1M	907064	2.32791e-232	2.34764	2.34764	65.0502	27.7088	PPM1M
PPP1CA	3.19688e+06	1.06878e-11	0.629766	-1.58789	91.1526	144.741	PPP1CA
PPP1CB	3.0856e+06	6.84763e-24	0.576821	-1.73364	78.8072	136.623	PPP1CB
PPP1R10	4.82195e+06	0	2.98835	2.98835	347.274	116.209	PPP1R10
PPP1R12A	3.2195e+06	1.69028e-179	1.53405	1.53405	166.126	108.292	PPP1R12A
PPP1R15B	2.03636e+06	4.63621e-257	2.1126	2.1126	121.943	57.7216	PPP1R15B
PPP1R35	1.81979e+06	0	2.57243	2.57243	127.477	49.5551	PPP1R35
PPP1R3E	564043	6.23461e-86	1.89902	1.89902	32.6623	17.1996	PPP1R3E
PPP2R2D	917957	1.34715e-91	1.69797	1.69797	50.6701	29.8416	PPP2R2D
PPP3CB	523314	1.13458e-75	1.92341	1.92341	31.5366	16.3962	PPP3CB
PPP4R2	1.14158e+06	4.89197e-92	1.62116	1.62116	62.4681	38.5329	PPP4R2
PPP4R3A	842159	5.09377e-75	1.67077	1.67077	46.0897	27.586	PPP4R3A
PPP5C	909315	5.75175e-93	1.71351	1.71351	51.9888	30.3406	PPP5C
PPP6R2	884995	1.29776e-124	1.92305	1.92305	51.5654	26.8143	PPP6R2
PPP6R3	1.10091e+06	3.26444e-162	1.94548	1.94548	66.1812	34.018	PPP6R3
PPT1	5.08033e+06	0	1.7421	1.7421	340.338	195.36	PPT1
PRAM1	507021	3.12035e-50	0.232795	-4.29562	5.42059	23.2848	PRAM1
PRCP	5.64684e+06	0	2.30387	2.30387	432.371	187.672	PRCP
PRDM1	2.57679e+06	4.54665e-275	2.71553	2.71553	177.723	65.4469	PRDM1
PRDM2	1.37985e+06	9.25007e-152	1.70699	1.70699	72.2996	42.355	PRDM2
PRDX5	7.60056e+06	3.48236e-281	0.286226	-3.49374	106.92	373.552	PRDX5
PRELID1	4.0359e+06	1.30039e-19	0.611814	-1.63448	119.308	195.007	PRELID1
PREPL	524736	3.92333e-87	2.03191	2.03191	32.5915	16.0399	PREPL
PREX1	2.36119e+06	1.5421e-196	1.68782	1.68782	132.882	78.7299	PREX1
PRKCD	1.40208e+06	6.20664e-109	1.59857	1.59857	77.57	48.5247	PRKCD
PRKDC	1.29596e+06	1.09328e-128	1.76207	1.76207	77.2543	43.8428	PRKDC
PRMT1	1.2671e+06	9.37319e-169	1.73157	1.73157	79.7697	46.0678	PRMT1
PRNP	1.8623e+06	6.87318e-185	1.67373	1.67373	113.186	67.6252	PRNP
PRPF4	693327	4.02914e-63	1.59637	1.59637	37.6984	23.6151	PRPF4
PRPF4B	7.12315e+06	0	1.50506	1.50506	349.121	231.964	PRPF4B
PRR14L	1.08419e+06	3.34555e-228	2.41879	2.41879	73.2588	30.2874	PRR14L
PRRC2B	940064	4.0853e-110	1.72885	1.72885	54.0813	31.2817	PRRC2B
PRRC2C	7.83466e+06	0	1.53651	1.53651	405.689	264.033	PRRC2C
PRXL2A	1.10494e+06	2.69483e-206	1.6821	1.6821	77.6914	46.1872	PRXL2A
PSMA5	3.60229e+06	2.058e-31	0.573041	-1.74507	99.5034	173.641	PSMA5
PSMA6	3.77038e+06	8.75137e-30	0.580355	-1.72308	109.046	187.895	PSMA6
PSMA7	9.04854e+06	5.63589e-20	0.589282	-1.69698	258.126	438.034	PSMA7
PSMB1	6.99119e+06	5.7284e-17	0.613855	-1.62905	200.414	326.484	PSMB1
PSMB2	3.06408e+06	7.17042e-10	0.650904	-1.53632	94.8931	145.787	PSMB2
PSMB3	3.48122e+06	9.68451e-44	0.550269	-1.81729	92.4054	167.928	PSMB3
PSMB4	1.91789e+06	8.68493e-07	0.653346	-1.53058	59.0367	90.3605	PSMB4
PSMB6	5.95303e+06	1.24991e-24	0.603916	-1.65586	175.192	290.093	PSMB6
PSMB7	5.64969e+06	2.68617e-21	0.600044	-1.66654	162.54	270.88	PSMB7
PSMB9	1.54659e+07	5.8356e-47	0.50671	-1.97352	383.003	755.863	PSMB9
PSMC3	1.39195e+06	2.65857e-05	0.65891	-1.51766	42.2482	64.1184	PSMC3
PSMD9	1.33829e+06	3.11661e-35	0.529039	-1.89022	32.9891	62.3566	PSMD9
PSMG3	552335	2.54752e-50	1.55014	1.55014	32.5648	21.0077	PSMG3
PSPC1	934372	3.39049e-158	2.12503	2.12503	58.5407	27.5481	PSPC1
PSTPIP1	799620	3.03387e-160	0.0805952	-12.4077	3.0686	38.0743	PSTPIP1
PSTPIP2	1.6233e+06	2.13983e-272	0.133965	-7.46462	10.4649	78.1162	PSTPIP2
PTAFR	3.00296e+06	1.26143e-254	1.95077	1.95077	181.287	92.9312	PTAFR
PTAR1	541217	2.86321e-135	2.54713	2.54713	37.0284	14.5373	PTAR1
PTGIR	632210	1.70118e-133	0.0515655	-19.3928	1.56743	30.3968	PTGIR
PTP4A1	2.23137e+06	7.03526e-160	1.65179	1.65179	120.099	72.7087	PTP4A1
PTP4A2	6.08988e+06	2.24055e-18	0.584285	-1.71149	157.362	269.324	PTP4A2
PTPN1	2.63071e+06	1.01743e-147	1.59909	1.59909	142.396	89.0483	PTPN1
PTPN12	1.7089e+06	3.9014e-176	1.7909	1.7909	96.3623	53.8066	PTPN12
PTRHD1	892931	7.34207e-09	0.568568	-1.7588	25.2221	44.3607	PTRHD1
PTS	567757	2.72086e-127	2.05914	2.05914	37.1849	18.0585	PTS
PTX3	7.49499e+06	0	0.0360262	-27.7576	13.0539	362.343	PTX3
PUM1	1.64184e+06	6.71171e-165	1.72692	1.72692	90.0057	52.1192	PUM1
PUM2	932453	3.60756e-64	1.53979	1.53979	47.647	30.9438	PUM2
PUM3	826564	2.40972e-145	2.0298	2.0298	53.0866	26.1537	PUM3
PUS1	595045	1.06962e-127	2.1661	2.1661	39.1382	18.0685	PUS1
PYCARD	1.81849e+07	1.51597e-278	0.321127	-3.11403	286.237	891.349	PYCARD
QKI	5.63937e+06	0	1.89455	1.89455	341.868	180.449	QKI
QRICH1	551469	4.42068e-97	1.97754	1.97754	33.5696	16.9755	QRICH1
QSOX1	1.4776e+06	7.69685e-236	1.93738	1.93738	96.5687	49.8449	QSOX1
RAB11FIP1	1.52931e+06	1.51338e-129	0.204466	-4.89079	14.0293	68.6144	RAB11FIP1
RAB11FIP5	552739	7.34371e-188	2.44715	2.44715	42.1453	17.2222	RAB11FIP5
RAB12	545882	2.99358e-133	2.2007	2.2007	37.7816	17.168	RAB12
RAB14	3.22003e+06	1.34599e-179	1.50524	1.50524	173.189	115.057	RAB14
RAB20	1.75742e+06	2.92394e-246	1.96005	1.96005	119.103	60.7653	RAB20
RAB22A	1.20471e+06	1.03998e-129	1.68119	1.68119	72.2573	42.9799	RAB22A
RAB24	3.61766e+06	0	1.83761	1.83761	212.295	115.527	RAB24
RAB29	690968	2.70801e-198	2.29548	2.29548	50.1952	21.867	SLC41A1
RAB34	536438	4.96461e-133	2.03783	2.03783	38.7017	18.9916	RAB34
RAB39A	882487	1.42914e-131	1.93281	1.93281	56.8204	29.3978	RAB39A
RAB3GAP2	615238	3.43518e-48	1.55347	1.55347	31.9766	20.584	RAB3GAP2
RAB3IL1	1.09709e+06	0	3.17678	3.17678	100.377	31.597	RAB3IL1
RABEP1	1.19344e+06	3.05022e-120	1.73423	1.73423	69.4464	40.0445	RABEP1
RABGAP1	528184	7.14453e-60	1.73725	1.73725	29.6984	17.0951	GPR21
RABGGTB	537967	3.76768e-134	2.37051	2.37051	36.4187	15.3632	RABGGTB
RAC2	5.88299e+06	0	0.146381	-6.83148	42.1885	288.21	RAC2
RACK1	2.35689e+07	1.03509e-11	0.65966	-1.51593	751.804	1139.68	RACK1
RALGAPA2	1.19314e+06	4.63228e-158	1.78769	1.78769	66.6104	37.2605	RALGAPA2
RAP2C	584302	3.03125e-61	1.80673	1.80673	33.7385	18.6737	RAP2C
RAPGEF2	1.88346e+06	3.05101e-280	2.26899	2.26899	117.288	51.6919	RAPGEF2
RAPH1	1.08532e+06	0	2.90529	2.90529	78.0677	26.8709	RAPH1
RARA	1.3691e+06	5.6101e-122	0.228755	-4.37148	13.991	61.1612	RARA
RASAL3	1.2105e+06	0	2.45677	2.45677	90.8168	36.966	RASAL3
RASGRP2	1.23707e+06	2.30304e-277	0.0375398	-26.6384	2.2462	59.8352	RASGRP2
RASSF1	1.6833e+06	9.95045e-272	2.11939	2.11939	114.877	54.2029	RASSF1
RASSF4	1.71227e+06	0	2.4407	2.4407	139.637	57.212	RASSF4
RASSF5	1.63925e+06	2.65597e-12	0.615555	-1.62455	41.9257	68.1105	RASSF5
RASSF8	557257	3.72431e-304	3.6392	3.6392	48.4137	13.3034	RASSF8
RBBP6	2.90937e+06	2.86834e-283	1.90736	1.90736	163.329	85.6308	RBBP6
RBIS	3.62048e+06	1.3032e-18	0.600259	-1.66595	99.7103	166.112	RBIS
RBM17	3.16122e+06	0	2.35646	2.35646	228.242	96.858	RBM17
RBM25	4.38104e+06	0	2.29357	2.29357	279.236	121.747	RBM25
RBM26	1.61503e+06	5.07765e-246	2.12071	2.12071	100.241	47.2676	RBM26
RBM28	627547	2.42216e-58	1.54662	1.54662	35.1594	22.7331	RBM28
RBM33	1.28654e+06	1.39824e-87	1.55685	1.55685	66.1254	42.4739	RBM33
RBM39	8.11038e+06	0	1.55376	1.55376	408.92	263.181	RBM39
RBM41	686713	2.01275e-139	2.43556	2.43556	45.5189	18.6893	RBM41
RBM43	817399	6.95412e-106	1.77833	1.77833	50.1392	28.1945	RBM43
RBM5	1.10525e+06	3.59545e-165	1.99682	1.99682	64.3976	32.2501	RBM5
RBM6	820211	1.06563e-138	2.08162	2.08162	49.967	24.0039	RBM6
RBM7	1.00094e+06	8.95202e-117	1.74677	1.74677	57.2715	32.787	RBM7
RBMXL1	812471	2.05969e-194	2.36217	2.36217	53.4467	22.6261	RBMXL1
RBX1	8.55011e+06	4.00298e-06	0.655963	-1.52448	265.736	405.108	RBX1
RCC1	963810	1.38031e-137	1.91239	1.91239	57.3544	29.991	RCC1
RCC2	1.6046e+06	3.18173e-138	1.60475	1.60475	94.5326	58.9081	RCC2
RCN2	747542	5.67965e-141	1.79313	1.79313	51.4879	28.714	RCN2
RCSD1	2.09658e+06	0	2.24664	2.24664	147.349	65.5861	RCSD1
REPIN1	827225	5.41609e-266	2.74177	2.74177	63.1067	23.0168	REPIN1
RERE	2.26419e+06	0	2.35426	2.35426	146.099	62.0574	RERE
REV1	596431	1.95908e-143	2.49986	2.49986	40.1366	16.0555	REV1
REXO1	505899	1.61478e-69	1.83694	1.83694	29.48	16.0484	REXO1
RFNG	1.08915e+06	3.15922e-132	1.59903	1.59903	65.2993	40.8369	RFNG
RGCC	2.69448e+06	8.50358e-91	0.196276	-5.09487	22.2169	113.192	RGCC
RGL1	1.4846e+06	1.60411e-154	1.74924	1.74924	85.0215	48.6047	RGL1
RGS1	4.2575e+07	0	4.9213	4.9213	3825.49	777.334	RGS1
RGS10	7.19494e+06	0	1.82273	1.82273	507.923	278.66	RGS10
RGS14	876946	4.31402e-87	1.82223	1.82223	53.773	29.5094	RGS14
RGS16	1.04805e+06	3.21986e-202	4.00131	4.00131	91.8259	22.949	RGS16
RGS2	3.52259e+07	0	2.02011	2.02011	2024.25	1002.05	RGS2
RHBDF2	2.49621e+06	0	2.43845	2.43845	179.561	73.6372	RHBDF2
RHOH	989863	3.80681e-221	2.31424	2.31424	66.0967	28.5609	RHOH
RHOT2	819545	1.46838e-175	2.32949	2.32949	56.4647	24.2391	RHOT2
RIC8A	623898	8.8945e-89	1.93298	1.93298	39.9724	20.6791	RIC8A
RICTOR	1.28817e+06	1.38652e-126	1.77241	1.77241	70.4219	39.7322	RICTOR
RIF1	622156	4.24586e-100	2.12822	2.12822	39.1985	18.4185	RIF1
RILPL2	6.71008e+06	6.39594e-35	0.553865	-1.80549	160.82	290.359	RILPL2
RIN2	978208	8.77906e-103	1.83616	1.83616	57.3503	31.2339	RIN2
RIN3	745300	2.26151e-10	0.545043	-1.83472	17.2776	31.6996	RIN3
RING1	998261	9.75095e-175	2.12036	2.12036	64.5131	30.4255	RING1
RIOK1	615095	9.05157e-166	2.46345	2.46345	44.2293	17.9542	RIOK1
RIPK1	615666	1.39516e-60	1.63703	1.63703	34.45	21.0443	RIPK1
RIPOR2	1.77925e+06	0	0.0244729	-40.8615	2.09457	85.5871	RIPOR2
RLF	921645	2.88967e-80	1.60827	1.60827	46.758	29.0735	RLF
RLIM	625940	1.57468e-54	1.62497	1.62497	33.0893	20.3631	RLIM
RMND5A	521112	4.19928e-48	1.54762	1.54762	27.0826	17.4995	RMND5A
RMND5B	515562	2.60397e-92	2.0771	2.0771	33.3835	16.0721	RMND5B
RNASE1	971491	1.40733e-27	0.0597094	-16.7478	2.91225	48.7737	RNASE1
RNASE4	1.50466e+06	2.94834e-57	0.388317	-2.57521	26.4618	68.1448	RNASE4
RNASE6	1.69129e+07	1.72566e-73	0.487736	-2.05029	388.345	796.219	RNASE6
RNASEH2C	3.2731e+06	4.09061e-07	0.644311	-1.55204	106.878	165.88	RNASEH2C
RND3	3.94619e+06	0	2.67818	2.67818	258.929	96.681	RND3
RNF111	597285	4.40569e-55	1.55329	1.55329	30.2765	19.4918	RNF111
RNF113A	1.17225e+06	1.49091e-197	2.19061	2.19061	76.327	34.8428	RNF113A
RNF115	1.55742e+06	2.58313e-272	2.25983	2.25983	105.98	46.8974	RNF115
RNF138	1.1622e+06	3.93551e-82	1.5558	1.5558	58.5914	37.6599	RNF138
RNF144B	872707	3.24759e-26	0.415515	-2.40665	15.6236	37.6005	RNF144B
RNF146	592566	1.26425e-128	2.10339	2.10339	38.8543	18.4722	RNF146
RNF149	6.5643e+06	9.14644e-57	0.435247	-2.29755	125.232	287.726	RNF149
RNF166	698748	2.18398e-124	2.22802	2.22802	46.3961	20.8239	RNF166
RNF167	736881	5.2686e-81	1.58217	1.58217	42.7025	26.9899	RNF167
RNF169	626563	6.12502e-65	1.7733	1.7733	34.5723	19.496	RNF169
RNF170	656444	2.40637e-129	2.14351	2.14351	44.1825	20.6123	RNF170
RNF213	1.61425e+07	0	1.77099	1.77099	932.595	526.597	RNF213
RNF38	667357	3.3336e-90	1.95162	1.95162	39.8614	20.4248	RNF38
RNF4	1.05995e+06	8.18313e-161	1.97206	1.97206	66.9123	33.9301	RNF4
RNFT1	1.20466e+06	1.68873e-120	1.63602	1.63602	71.7608	43.863	RNFT1
RNMT	3.14366e+06	0	1.75957	1.75957	170.815	97.0778	RNMT
RNPC3	621184	1.43778e-59	1.57516	1.57516	31.6836	20.1146	RNPC3
RO60	986018	1.38102e-88	1.61488	1.61488	52.525	32.5257	RO60
ROCK2	879969	2.34454e-123	1.94391	1.94391	55.3085	28.4522	ROCK2
ROGDI	2.13521e+06	5.71073e-206	1.74051	1.74051	133.769	76.8564	ROGDI
RP2	632236	2.04975e-06	0.643097	-1.55497	16.4482	25.5765	RP2
RPA3	1.04124e+06	3.46983e-16	0.521623	-1.91709	28.5216	54.6785	RPA3
RPAP2	648930	1.11563e-83	1.80819	1.80819	37.4637	20.7189	RPAP2
RPLP1	9.58387e+07	5.78976e-73	0.575094	-1.73885	2737.78	4760.59	RPLP1
RPLP2	3.21162e+07	2.09717e-87	0.522627	-1.91341	826.875	1582.15	RPLP2
RPRD2	558147	3.92124e-54	1.67002	1.67002	29.8179	17.8549	RPRD2
RPS6KA1	2.38286e+06	4.50744e-280	1.82413	1.82413	156.815	85.9666	RPS6KA1
RPS6KA4	1.35871e+06	0	2.59327	2.59327	108.092	41.6818	RPS6KA4
RPS6KB1	870614	8.37074e-77	1.5263	1.5263	43.8431	28.7251	RPS6KB1
RPS6KC1	1.07389e+06	6.90927e-80	1.58527	1.58527	55.296	34.8811	RPS6KC1
RRAD	1.33494e+06	4.71953e-47	1.5256	1.5256	62.7072	41.1032	RRAD
RRAGA	2.16299e+06	1.78882e-126	1.50753	1.50753	112.872	74.8722	RRAGA
RRAS	3.95837e+06	1.45813e-148	0.328634	-3.0429	60.3153	183.534	RRAS
RRBP1	5.87259e+06	1.27019e-306	1.58339	1.58339	315.093	198.998	RRBP1
RREB1	1.06344e+06	6.01481e-191	2.29996	2.29996	68.2374	29.669	RREB1
RRNAD1	611261	1.22091e-225	2.78346	2.78346	46.268	16.6224	RRNAD1
RRP1	873086	5.61564e-117	1.83246	1.83246	53.9705	29.4525	RRP1
RRP36	594607	1.85371e-56	1.60762	1.60762	35.9	22.3311	RRP36
RSBN1	844620	3.51548e-85	1.74475	1.74475	46.8976	26.8793	RSBN1
RSBN1L	1.32623e+06	3.37182e-197	2.02305	2.02305	81.8768	40.4719	RSBN1L
RSF1	1.61871e+06	7.45232e-176	1.87471	1.87471	93.336	49.7868	RSF1
RSRC1	1.21677e+06	5.2407e-90	1.55876	1.55876	66.7646	42.8318	RSRC1
RSRP1	8.42566e+06	0	2.50353	2.50353	560.903	224.045	RSRP1
RTCB	2.61102e+06	9.39924e-206	1.67478	1.67478	158.356	94.5532	RTCB
RTN4	6.61352e+06	0	1.81311	1.81311	404.564	223.133	RTN4
RUBCNL	1.12834e+06	0	4.6365	4.6365	101.31	21.8506	RUBCNL
RUNX1	1.49386e+06	1.57703e-245	2.25856	2.25856	96.0696	42.5359	RUNX1
RUSC1	663919	1.35939e-247	3.07704	3.07704	51.966	16.8883	RUSC1
RXRA	874004	4.16651e-68	0.32049	-3.12023	12.8833	40.1989	RXRA
S100A2	2.44451e+06	0	0.0111712	-89.5158	1.31224	117.466	S100A2
S100A4	6.94242e+07	0	0.00557926	-179.235	18.6073	3335.09	S100A4
S100A6	7.36163e+07	0	0.00699083	-143.044	24.7136	3535.15	S100A6
S100A8	5.1543e+07	0	0.0118157	-84.633	29.4262	2490.43	S100A8
S100A9	7.59795e+07	0	0.0100975	-99.0348	37.2	3684.1	S100A9
S100P	7.01733e+06	0	0.0109819	-91.0586	3.7071	337.563	S100P
SAFB	1.20505e+06	9.51319e-139	1.80914	1.80914	69.565	38.4519	SAFB
SAFB2	1.18153e+06	9.56919e-124	1.70828	1.70828	64.6458	37.8427	SAFB2
SALL1	656648	0	4.14263	4.14263	62.6561	15.1247	SALL1
SAMD4A	3.12592e+06	1.53008e-171	1.52829	1.52829	153.338	100.333	SAMD4A
SAMD9	1.09316e+06	2.90411e-25	0.532983	-1.87623	24.4183	45.8145	SAMD9
SAP18	6.0377e+06	3.0715e-93	0.472105	-2.11817	135.714	287.465	SAP18
SAP30BP	831055	2.64393e-64	1.50028	1.50028	42.0166	28.0059	SAP30BP
SAP30L	1.00011e+06	7.2064e-153	1.94922	1.94922	64.5802	33.1313	SAP30L
SASH1	630595	2.29907e-131	0.0424481	-23.5582	1.27939	30.14	SASH1
SAT2	2.21858e+06	0	2.11258	2.11258	162.302	76.8265	SAT2
SATB1	673697	5.04871e-72	1.79713	1.79713	37.5461	20.8922	SATB1
SBF2	513781	6.55797e-42	1.55793	1.55793	26.309	16.8871	SBF2
SBNO1	1.19926e+06	1.76174e-117	1.62339	1.62339	63.4211	39.0671	SBNO1
SBNO2	819061	5.72556e-60	1.60634	1.60634	45.276	28.1858	SBNO2
SC5D	549698	1.70189e-85	1.81429	1.81429	35.6386	19.6432	SC5D
SCAF1	539178	5.54983e-98	1.99865	1.99865	34.2742	17.1487	SCAF1
SCAF8	613574	2.16576e-97	2.07823	2.07823	37.579	18.0822	SCAF8
SCAMP1	902018	9.28345e-147	1.94685	1.94685	56.9127	29.2332	SCAMP1
SCAMP2	4.3393e+06	0	1.91438	1.91438	283.476	148.077	SCAMP2
SCAMP4	543900	5.1972e-127	2.13291	2.13291	36.7425	17.2265	SCAMP4
SCAP	547068	5.14116e-74	1.84694	1.84694	33.1192	17.9319	SCAP
SCAPER	867787	5.9145e-250	2.82665	2.82665	62.414	22.0805	SCAPER
SCCPDH	634795	1.65238e-121	1.67237	1.67237	41.4518	24.7862	SCCPDH
SCLT1	1.26341e+06	0	3.02356	3.02356	95.5392	31.5982	SCLT1
SDAD1	795450	2.25587e-92	1.76794	1.76794	48.2059	27.2667	SDAD1
SDC2	2.00052e+06	2.22178e-16	0.517361	-1.93289	48.0322	92.8408	SDC2
SDCCAG8	1.12006e+06	9.17481e-166	1.81517	1.81517	69.2864	38.1707	SDCCAG8
SDE2	642185	1.69533e-51	1.61525	1.61525	34.2097	21.1791	SDE2
SDHB	2.29209e+06	5.16701e-19	0.606798	-1.648	64.9714	107.073	SDHB
SEC14L1	1.91197e+06	1.602e-15	0.561287	-1.78162	45.5397	81.1344	SEC14L1
SEC61B	9.17061e+06	1.06531e-99	0.470292	-2.12634	213.16	453.249	SEC61B
SEC61G	4.90204e+06	6.12955e-141	0.404924	-2.4696	99.2879	245.201	SEC61G
SEC63	1.1213e+06	5.9282e-118	1.69956	1.69956	63.7705	37.5218	SEC63
SECISBP2	1.21699e+06	5.07486e-174	1.99934	1.99934	72.7478	36.3858	SECISBP2
SEL1L	1.55921e+06	0	2.32591	2.32591	109.066	46.8916	SEL1L
SELENOK	3.59633e+06	1.41583e-36	0.533896	-1.87302	86.6198	162.241	SELENOK
SELENOO	575080	9.02101e-117	2.17224	2.17224	38.9601	17.9354	SELENOO
SELPLG	2.07211e+06	5.61194e-302	2.04147	2.04147	133.582	65.4343	SELPLG
SEMA4D	2.30036e+06	0	2.34971	2.34971	161.031	68.5323	SEMA4D
SENP5	509165	2.45815e-45	1.59884	1.59884	26.7961	16.7597	SENP5
SENP6	1.37455e+06	7.7537e-228	2.11155	2.11155	86.0872	40.7696	SENP6
SERF2	3.56463e+07	2.97734e-190	0.435184	-2.29788	769.357	1767.89	SERF2
SERP1	1.35559e+07	5.77682e-144	0.399823	-2.50111	254.959	637.681	SERP1
SERPINB1	8.88423e+06	0	0.186888	-5.3508	80.6924	431.769	SERPINB1
SERPINB8	577940	1.57041e-15	0.511818	-1.95382	13.2848	25.956	SERPINB8
SERPINF1	7.71837e+06	0	3.63316	3.63316	810.034	222.956	SERPINF1
SERPING1	5.13138e+06	0	1.8395	1.8395	352.54	191.65	SERPING1
SERTAD3	1.48733e+06	5.00779e-116	1.59727	1.59727	78.8257	49.3503	SERTAD3
SESN3	1.71829e+06	0	3.21703	3.21703	147.473	45.8413	SESN3
SETD2	1.13556e+06	1.27436e-93	1.58903	1.58903	58.0873	36.5552	SETD2
SETD5	1.03324e+06	7.01066e-161	2.06792	2.06792	61.9979	29.9808	SETD5
SETDB2	528225	1.62482e-99	2.0692	2.0692	33.3298	16.1076	SETDB2
SETX	1.29012e+06	1.44394e-163	1.84105	1.84105	74.4843	40.4576	SETX
SF1	1.59378e+06	1.21049e-92	1.53088	1.53088	82.5662	53.9337	SF1
SF3B1	3.52977e+06	9.74083e-242	1.63579	1.63579	190.497	116.456	SF3B1
SF3B3	726146	1.12026e-103	1.83878	1.83878	45.6519	24.8272	SF3B3
SF3B6	3.43604e+06	1.18214e-40	0.552253	-1.81076	89.2274	161.57	SF3B6
SFPQ	6.29873e+06	0	1.87855	1.87855	362.241	192.83	SFPQ
SFSWAP	886581	2.11324e-101	1.82393	1.82393	50.3154	27.5863	SFSWAP
SFXN4	625237	5.08771e-72	1.62789	1.62789	38.5334	23.6708	SFXN4
SGK1	8.05034e+06	0	2.0133	2.0133	459.19	228.079	SGK1
SGMS1	524133	1.85719e-37	1.53837	1.53837	26.7736	17.4039	SGMS1
SGPL1	1.75825e+06	0	2.50508	2.50508	126.197	50.3765	SGPL1
SGPP1	878944	0	2.71921	2.71921	70.2271	25.8263	SGPP1
SH2B2	1.31716e+06	1.87373e-07	0.640811	-1.56052	35.1831	54.9041	SH2B2
SH2B3	1.9837e+06	3.47713e-287	2.08765	2.08765	128.238	61.4269	SH2B3
SH3BGRL	8.47928e+06	7.65568e-52	0.515333	-1.94049	210.78	409.017	SH3BGRL
SH3BP1	1.47444e+06	1.77273e-94	1.50713	1.50713	81.5196	54.0894	SH3BP1
SH3BP5	2.85677e+06	2.59916e-225	0.232671	-4.29791	30.2664	130.082	SH3BP5
SH3GL1	755825	1.98974e-109	1.76287	1.76287	45.373	25.7381	SH3GL1
SH3KBP1	1.92151e+06	9.17787e-159	1.56441	1.56441	108.796	69.5442	SH3KBP1
SH3TC1	765310	8.71362e-138	2.20782	2.20782	49.995	22.6445	SH3TC1
SHARPIN	2.00619e+06	2.30833e-199	1.7886	1.7886	122.066	68.2464	SHARPIN
SHMT2	685061	1.07726e-92	1.603	1.603	42.7493	26.6684	SHMT2
SHPRH	582808	1.19659e-103	2.14844	2.14844	37.1427	17.2882	SHPRH
SHTN1	4.24183e+06	0	2.09404	2.09404	279.812	133.623	SHTN1
SIGLEC1	3.04209e+06	3.41915e-270	1.86738	1.86738	181.147	97.006	SIGLEC1
SIGMAR1	536843	1.2338e-61	1.57136	1.57136	31.0666	19.7705	SIGMAR1
SIPA1	2.026e+06	2.44449e-255	1.89584	1.89584	127.389	67.1943	SIPA1
SIPA1L2	2.14462e+06	0	2.86314	2.86314	154.195	53.8551	SIPA1L2
SIRPB2	1.15577e+06	6.12608e-98	1.63372	1.63372	62.2048	38.0754	SIRPB2
SIRT1	746468	7.85845e-108	1.88276	1.88276	42.0619	22.3406	SIRT1
SIV_A	7.45379e+06	2.16399e-14	0.471927	-2.11897	143.447	303.959	N/A
SIV_B	6.57267e+06	1.10576e-17	0.536649	-1.86342	145.777	271.644	N/A
SIV_C	715662	3.57024e-07	0.458591	-2.18059	14.0334	30.6012	N/A
SIV_D	770381	4.2974e-09	0.533774	-1.87345	18.4185	34.5061	N/A
SIV_E	6.87084e+06	2.86069e-34	0.328176	-3.04714	109.616	334.014	N/A
SIVA1	1.20614e+06	8.07462e-29	0.501338	-1.99466	32.6674	65.1604	SIVA1
SKI	956309	1.89709e-174	2.02016	2.02016	57.5717	28.4986	SKI
SKIL	2.56161e+06	8.54262e-250	1.76146	1.76146	143.87	81.6763	SKIL
SLA	2.23901e+06	0	2.27105	2.27105	157.596	69.3935	SLA
SLC11A2	994362	2.23891e-127	1.75554	1.75554	54.6612	31.1364	SLC11A2
SLC12A7	1.45552e+06	6.06255e-94	1.50023	1.50023	76.777	51.1768	SLC12A7
SLC12A9	1.29361e+06	0	3.13659	3.13659	102.188	32.5794	SLC12A9
SLC15A2	1.05568e+06	0	3.04494	3.04494	86.6728	28.4645	SLC15A2
SLC15A4	993535	5.11878e-160	2.04776	2.04776	64.4409	31.4691	SLC15A4
SLC16A5	530495	1.02637e-168	2.62654	2.62654	36.1808	13.7751	SLC16A5
SLC17A5	601547	2.56907e-122	2.09558	2.09558	38.4708	18.3581	SLC17A5
SLC1A3	3.00871e+06	0	2.71881	2.71881	219.968	80.9063	SLC1A3
SLC1A4	744432	2.7712e-100	1.64014	1.64014	44.8218	27.328	SLC1A4
SLC22A18	1.49493e+06	7.49247e-243	1.92991	1.92991	100.611	52.1322	SLC22A18
SLC25A13	563328	1.19964e-82	1.9159	1.9159	32.4517	16.9381	SLC25A13
SLC25A25	535846	2.80646e-67	1.77667	1.77667	28.7244	16.1676	SLC25A25
SLC25A27	627086	1.5021e-159	2.5621	2.5621	42.2139	16.4763	SLC25A27
SLC25A28	1.0289e+06	7.02309e-176	2.2428	2.2428	66.7745	29.7729	SLC25A28
SLC25A29	627505	0	4.95704	4.95704	63.5947	12.8292	SLC25A29
SLC25A30	576561	1.92974e-218	2.83652	2.83652	44.0476	15.5287	SLC25A30
SLC25A33	676489	9.41708e-59	1.5546	1.5546	35.5109	22.8425	TMEM201
SLC25A36	994129	8.81298e-181	2.09423	2.09423	62.322	29.7589	SLC25A36
SLC25A37	2.71836e+06	0	2.09518	2.09518	169.454	80.8779	SLC25A37
SLC2A3	1.56922e+06	4.43858e-260	2.80445	2.80445	109.711	39.1202	SLC2A3
SLC2A5	5.24891e+06	0	3.24772	3.24772	455.343	140.204	SLC2A5
SLC2A6	839036	1.87405e-92	0.201902	-4.95289	7.79215	38.5937	SLC2A6
SLC2A8	1.04604e+06	0	3.36013	3.36013	97.2528	28.9432	SLC2A8
SLC30A5	535133	6.17823e-41	1.50291	1.50291	27.3126	18.1731	SLC30A5
SLC35A2	610559	2.95174e-73	1.67097	1.67097	36.0651	21.5834	SLC35A2
SLC35B2	760908	2.34038e-80	1.55872	1.55872	41.5521	26.6579	SLC35B2
SLC35B3	566407	1.93509e-83	1.83133	1.83133	34.1736	18.6605	SLC35B3
SLC35D2	752938	5.62118e-65	1.5313	1.5313	43.8241	28.6189	SLC35D2
SLC38A10	936491	1.23535e-118	1.68324	1.68324	55.9118	33.2167	SLC38A10
SLC38A2	1.36936e+06	2.63786e-181	1.82841	1.82841	72.2807	39.5319	SLC38A2
SLC38A5	598655	1.05763e-126	1.9637	1.9637	40.8717	20.8136	SLC38A5
SLC38A7	504773	2.12146e-168	2.53868	2.53868	36.7633	14.4813	SLC38A7
SLC39A10	2.39036e+06	0	2.49605	2.49605	161.298	64.621	SLC39A10
SLC39A11	563143	7.07879e-55	1.50111	1.50111	31.777	21.1689	SLC39A11
SLC39A6	546510	1.00088e-85	1.88669	1.88669	35.2307	18.6733	SLC39A6
SLC39A7	1.1967e+06	1.27019e-222	2.15102	2.15102	80.7434	37.5372	SLC39A7
SLC39A8	762222	1.03881e-08	0.543809	-1.83888	19.125	35.1686	SLC39A8
SLC3A2	5.60468e+06	5.10714e-245	1.60026	1.60026	309.44	193.368	SLC3A2
SLC43A2	1.14259e+06	1.8688e-77	1.52108	1.52108	60.0523	39.4799	SLC43A2
SLC46A1	1.25255e+06	1.93063e-303	2.29051	2.29051	92.7921	40.5116	SLC46A1
SLC49A4	717340	1.90486e-271	2.82436	2.82436	56.4273	19.9788	SLC49A4
SLC4A7	1.11085e+06	5.22204e-165	2.03072	2.03072	68.1253	33.5474	SLC4A7
SLC50A1	950226	1.72208e-133	1.83517	1.83517	61.3524	33.4315	SLC50A1
SLC52A2	686367	3.98635e-145	2.11202	2.11202	47.8729	22.6668	SLC52A2
SLC7A6	546269	6.47706e-198	2.82282	2.82282	39.9326	14.1463	SLC7A6
SLC7A7	2.87544e+06	2.92442e-195	1.57474	1.57474	167.355	106.274	SLC7A7
SLC7A8	993883	1.21028e-106	1.86688	1.86688	59.7542	32.0075	SLC7A8
SLC8A1	3.12608e+06	0	2.23418	2.23418	200.633	89.8016	SLC8A1
SLC9A1	895955	1.34062e-86	1.72293	1.72293	47.9014	27.8022	SLC9A1
SLC9A3R1	855683	1.20915e-14	0.550035	-1.81807	21.3113	38.7454	SLC9A3R1
SLC9A9	2.95048e+06	0	3.43801	3.43801	241.241	70.1687	SLC9A9
SLCO2B1	3.18825e+06	0	2.992	2.992	267.281	89.3318	SLCO2B1
SLF2	515463	1.25154e-68	1.73448	1.73448	29.2846	16.8838	SLF2
SLFN5	1.66588e+06	2.17757e-235	1.94045	1.94045	110.399	56.8935	SLFN5
SLIRP	4.8622e+06	2.73982e-29	0.565182	-1.76934	141.989	251.227	SLIRP
SLK	993263	1.69217e-59	1.51881	1.51881	51.4731	33.8904	SLK
SLTM	2.37046e+06	4.47181e-295	1.95908	1.95908	144.144	73.5777	SLTM
SMAD4	552511	1.56183e-78	2.00954	2.00954	34.7412	17.2882	SMAD4
SMAD5	541244	1.82778e-82	1.83903	1.83903	31.0817	16.9011	SMAD5
SMAD7	692065	4.75011e-89	1.80351	1.80351	36.821	20.4162	SMAD7
SMAP2	5.65714e+06	0	2.10292	2.10292	362.398	172.331	SMAP2
SMARCA2	784409	5.59853e-92	1.80014	1.80014	45.3963	25.2182	SMARCA2
SMARCC1	1.08515e+06	9.70328e-73	1.52485	1.52485	57.9594	38.01	SMARCC1
SMARCC2	818459	8.3374e-87	1.68294	1.68294	45.3465	26.9448	SMARCC2
SMC6	1.06846e+06	2.37611e-94	1.72252	1.72252	62.0739	36.0367	SMC6
SMDT1	8.06159e+06	1.92978e-15	0.634926	-1.57499	252.394	397.518	SMDT1
SMG1	1.24067e+06	2.65875e-165	1.9334	1.9334	72.6938	37.599	SMG1
SMG6	976317	5.07787e-95	1.70286	1.70286	51.9765	30.5231	SMG6
SMG7	867016	4.06084e-61	1.52461	1.52461	44.1483	28.9572	SMG7
SMG9	565496	2.30954e-208	2.8358	2.8358	42.4321	14.963	SMG9
SMIM1	872797	1.0911e-112	1.72623	1.72623	56.3065	32.6181	SMIM1
SMIM27	728907	1.93896e-05	0.609979	-1.6394	22.2841	36.5326	SMIM27
SMIM29	1.01034e+06	2.44983e-129	1.54677	1.54677	63.0604	40.769	SMIM29
SMPD1	1.06641e+06	0	2.45003	2.45003	80.4841	32.8503	SMPD1
SMPD2	637240	2.05936e-105	1.95057	1.95057	40.6058	20.8174	SMPD2
SMPDL3A	1.52001e+06	8.19514e-228	0.136888	-7.30527	9.90522	72.3603	SMPDL3A
SNAP23	898160	6.31377e-95	1.66277	1.66277	51.8575	31.1875	SNAP23
SNAPC1	523932	5.68916e-93	2.06546	2.06546	32.6699	15.8172	SNAPC1
SNRNP35	529763	1.55313e-49	1.53463	1.53463	29.7691	19.3982	SNRNP35
SNRNP48	794900	0	3.48377	3.48377	64.839	18.6117	SNRNP48
SNRNP70	2.53983e+06	0	3.00293	3.00293	198.307	66.0379	SNRNP70
SNRPB	4.93981e+06	5.69704e-10	0.656509	-1.52321	149.871	228.285	SNRPB
SNRPD1	2.10869e+06	6.92057e-22	0.566557	-1.76505	58.4012	103.081	SNRPD1
SNRPE	2.23761e+06	4.22039e-16	0.615926	-1.62357	68.4234	111.09	SNRPE
SNRPG	2.5297e+06	1.59798e-50	0.484003	-2.0661	62.7086	129.563	SNRPG
SNU13	4.53885e+06	2.72266e-29	0.585458	-1.70806	123.802	211.461	SNU13
SNX1	2.51121e+06	0	2.09771	2.09771	180.944	86.2579	SNX1
SNX10	2.47162e+06	1.94467e-31	0.523107	-1.91166	57.5989	110.109	SNX10
SNX11	1.06528e+06	9.434e-99	1.66501	1.66501	60.4291	36.2936	SNX11
SNX13	644083	4.47946e-169	2.54054	2.54054	46.1679	18.1725	SNX13
SNX14	815116	5.62503e-222	2.49236	2.49236	58.5871	23.5066	SNX14
SNX18	751581	2.86758e-115	2.01078	2.01078	46.7445	23.2469	SNX18
SNX29	2.45346e+06	0	4.01353	4.01353	209.851	52.2859	SNX29
SNX5	2.42297e+06	1.03345e-235	1.72252	1.72252	142.722	82.8569	SNX5
SOCS1	2.79901e+06	7.60678e-209	2.33269	2.33269	185.423	79.489	SOCS1
SOCS6	1.07445e+06	0	3.23368	3.23368	83.4494	25.8063	SOCS6
SOGA1	883365	8.54543e-274	2.74802	2.74802	64.5512	23.4901	SOGA1
SON	1.38622e+07	0	1.74461	1.74461	741.678	425.125	SON
SORL1	1.74496e+06	0	5.99341	5.99341	188.049	31.376	SORL1
SORT1	1.45706e+06	0	2.25744	2.25744	104.264	46.1871	SORT1
SOWAHD	646120	1.9293e-90	1.67798	1.67798	38.0851	22.6969	SOWAHD
SOX4	1.59031e+06	5.56788e-114	2.07844	2.07844	93.7494	45.1057	SOX4
SP110	6.78805e+06	0	1.99658	1.99658	415.409	208.061	SP110
SPARCL1	8.00919e+06	0	2.33563	2.33563	678.952	290.693	SPARCL1
SPATA6	571982	1.30334e-131	2.26871	2.26871	38.6658	17.0431	SPATA6
SPECC1	572648	1.73173e-140	2.59424	2.59424	40.4184	15.5801	SPECC1
SPG11	936650	1.71441e-152	2.1019	2.1019	57.9284	27.56	SPG11
SPG7	890274	2.59315e-210	2.22651	2.22651	62.8421	28.2245	SPG7
SPHK1	779351	1.75171e-23	0.48624	-2.0566	16.2072	33.3316	SPHK1
SPINT1	1.0843e+06	5.98188e-228	2.15616	2.15616	74.7179	34.6532	SPINT1
SPINT2	716015	8.48227e-189	2.24166	2.24166	55.5488	24.7802	SPINT2
SPN	2.73258e+06	4.06295e-142	0.190924	-5.23767	23.9956	125.681	SPN
SPP1	2.04073e+08	0	1.60057	1.60057	14059.9	8784.29	SPP1
SPPL2A	818840	1.23124e-198	2.32559	2.32559	55.7453	23.9704	TRPM7
SPPL3	511797	2.7931e-55	1.60619	1.60619	28.283	17.6088	SPPL3
SPSB3	799334	4.64426e-127	2.06151	2.06151	49.4001	23.963	SPSB3
SPTLC1	746816	1.06925e-117	1.94441	1.94441	48.3813	24.8823	SPTLC1
SPTLC2	1.97368e+06	0	2.25814	2.25814	137.295	60.8	SPTLC2
SQLE	879846	2.85681e-62	1.94466	1.94466	51.4181	26.4407	SQLE
SREBF1	762714	2.36888e-81	1.66526	1.66526	41.4645	24.8997	SREBF1
SREK1	3.50699e+06	2.15124e-255	1.61239	1.61239	177.914	110.342	SREK1
SRGAP2	5.75361e+06	0	2.72017	2.72017	407.778	149.909	SRGAP2
SRI	7.50294e+06	1.49785e-13	0.632715	-1.58049	210.937	333.383	SRI
SRP9	2.75189e+06	1.94095e-09	0.665872	-1.50179	89.8137	134.881	SRP9
SRPK2	599658	1.92388e-148	2.10582	2.10582	39.9836	18.9871	SRPK2
SRRT	702170	3.01645e-61	1.60889	1.60889	38.9188	24.1899	SRRT
SRSF10	3.72976e+06	7.92211e-245	1.59355	1.59355	193.334	121.323	SRSF10
SRSF11	8.62938e+06	0	2.45763	2.45763	580.577	236.234	SRSF11
SRSF2	6.34444e+06	0	2.19117	2.19117	415.313	189.539	SRSF2
SRSF6	2.96679e+06	3.27129e-284	1.81798	1.81798	166.691	91.6904	SRSF6
SRSF7	6.71653e+06	0	1.68061	1.68061	360.867	214.724	SRSF7
SRSF8	725408	1.15929e-228	2.64793	2.64793	54.6024	20.6208	SRSF8
SRSF9	4.69127e+06	3.50316e-18	0.609278	-1.64129	137.249	225.265	SRSF9
SRXN1	528218	1.34624e-51	0.318067	-3.14399	7.76881	24.425	SRXN1
SSBP4	1.92724e+06	3.20822e-172	1.72068	1.72068	111.309	64.6887	SSBP4
SSH1	1.14267e+06	2.27469e-304	2.65965	2.65965	80.2543	30.1747	SSH1
SSH2	1.96154e+06	1.1449e-238	1.92263	1.92263	111.845	58.1729	SSH2
SSH3	560187	1.22971e-104	2.06078	2.06078	37.1538	18.029	SSH3
SSR4	9.01895e+06	6.37059e-16	0.638146	-1.56704	279.917	438.641	SSR4
ST14	663638	8.00688e-140	1.92115	1.92115	45.725	23.8009	ST14
ST3GAL1	1.19812e+06	3.19557e-83	1.54789	1.54789	61.994	40.0507	ST3GAL1
ST3GAL6	2.01572e+06	0	3.38166	3.38166	158.559	46.8879	ST3GAL6
ST6GALNAC3	1.18472e+06	0	10.2257	10.2257	141.551	13.8427	ST6GALNAC3
ST7L	612084	9.83075e-104	2.01469	2.01469	37.6517	18.6886	ST7L
ST8SIA4	1.29456e+06	6.22205e-78	1.63839	1.63839	67.7955	41.3793	ST8SIA4
[truncated: 399 more rows]

## Sheet: Cluster 2
Gene ID	Total counts	FDR step up (2 vs. 1 and 3 and 4 and 5)	Ratio (2 vs. 1 and 3 and 4 and 5)	Fold change (2 vs. 1 and 3 and 4 and 5)	LSMean(2) (2 vs. 1 and 3 and 4 and 5)	LSMean(1 + 3 + 4 + 5) (2 vs. 1 and 3 and 4 and 5)	Human
AAK1	2.65877e+06	1.02267e-11	2.08838	2.08838	161.418	77.293	AAK1
AAMP	1.10458e+06	1.85438e-116	0.61378	-1.62925	31.0758	50.6301	AAMP
AATF	836289	1.6084e-81	0.613016	-1.63128	22.5603	36.8022	AATF
ABCA1	1.21386e+06	0.0180363	1.95975	1.95975	73.1484	37.3255	ABCA1
ABHD17A	1.5935e+06	1.63651e-141	0.584566	-1.71067	42.2249	72.2329	ABHD17A
ABI2	571805	1.04345e-11	2.86001	2.86001	42.2733	14.7808	ABI2
ABI3	5.08678e+06	7.10473e-270	0.586047	-1.70635	127.527	217.606	ABI3
ACAA1	1.7516e+06	7.33947e-222	0.418406	-2.39002	34.0372	81.3496	ACAA1
ACAP3	560545	2.62063e-43	0.519761	-1.92396	12.3131	23.69	ACAP3
ACAT2	635189	3.23511e-58	0.629758	-1.58791	19.0218	30.205	ACAT2
ACBD6	668971	6.71e-65	0.600878	-1.66423	17.8755	29.749	ACBD6
ACOT8	724191	2.98142e-66	0.642369	-1.55674	20.7827	32.3532	ACOT8
ACSL3	889749	2.96123e-66	0.622704	-1.6059	23.1181	37.1254	ACSL3
ACSL5	736542	2.25436e-71	0.583965	-1.71243	19.3261	33.0947	ACSL5
ACTB	2.65281e+06	6.01816e-202	0.602234	-1.66048	71.9276	119.435	ACTB
ACTG1	3.42802e+07	0	0.498526	-2.00592	851.228	1707.49	ACTG1
ACTN1	530351	8.06596e-66	0.407818	-2.45207	9.73075	23.8605	ACTN1
ACTR3	6.32711e+06	0	0.440883	-2.26818	131.675	298.662	ACTR3
ADA	3.01733e+06	0	0.0882776	-11.3279	12.9602	146.812	ADA
ADAMDEC1	2.01664e+06	3.81492e-266	0.0568559	-17.5883	5.64839	99.3456	ADAMDEC1
ADAP1	954860	1.84617e-74	0.632438	-1.58118	25.366	40.1084	ADAP1
ADGRE2	893893	2.43598e-141	0.0973954	-10.2674	4.1186	42.2874	ADGRE2
ADGRE5	4.17904e+06	2.74306e-171	0.611549	-1.63519	104.803	171.373	ADGRE5
ADGRG1	1.92798e+06	3.67702e-45	2.33907	2.33907	136.353	58.2938	ADGRG1
ADH5	1.3134e+06	4.61047e-170	0.524573	-1.90631	34.8253	66.388	ADH5
ADI1	839139	3.11215e-79	0.594054	-1.68335	23.8901	40.2153	ADI1
ADM	3.18777e+06	1.74492e-152	0.238	-4.20168	34.0392	143.022	ADM
ADNP	527721	0.0481398	1.50994	1.50994	26.4743	17.5334	ADNP
ADPGK	970568	1.91736e-85	0.619978	-1.61296	25.4973	41.1262	ADPGK
AFF1	1.72805e+06	6.40268e-11	2.16677	2.16677	104.31	48.1408	AFF1
AFF4	4.526e+06	3.57809e-69	2.47666	2.47666	294.963	119.097	AFF4
AGA	1.79542e+06	3.14251e-216	0.48948	-2.04299	41.639	85.068	AGA
AGPAT2	1.36205e+06	9.9602e-135	0.493552	-2.02613	30.9878	62.7854	AGPAT2
AGPAT3	2.01213e+06	6.55761e-166	0.626596	-1.59592	55.9968	89.3666	AGPAT3
AGTRAP	3.11537e+06	7.55174e-227	0.582948	-1.71542	86.5782	148.518	AGTRAP
AHI1	919488	1.94601e-50	3.33913	3.33913	73.7202	22.0777	AHI1
AHNAK	4.7292e+06	0	0.246555	-4.0559	52.1035	211.326	AHNAK
AIDA	635538	2.06289e-54	0.660956	-1.51296	19.0996	28.897	AIDA
AIF1	2.92543e+07	0	0.434248	-2.30283	628.093	1446.39	AIF1
AKAP13	5.99533e+06	2.4437e-06	1.74664	1.74664	324.875	186	AKAP13
AKNA	1.2163e+06	4.85436e-73	0.574711	-1.74	28.6078	49.7777	AKNA
AKT1	902631	3.56411e-114	0.50053	-1.99788	21.8567	43.6671	AKT1
ALAS1	1.34474e+06	0.007518	1.8862	1.8862	83.5011	44.2695	ALAS1
ALDH16A1	590496	3.57842e-60	0.599907	-1.66692	16.2462	27.0812	ALDH16A1
ALDH1A1	1.03222e+06	3.57212e-254	0.0561449	-17.8111	2.82481	50.3128	ALDH1A1
ALDH3A2	725096	3.69985e-84	0.495326	-2.01887	16.1795	32.6643	ALDH3A2
ALDH9A1	1.80903e+06	1.15619e-259	0.44829	-2.2307	38.5411	85.9736	ALDH9A1
ALKBH5	675323	1.25474e-51	0.659664	-1.51592	19.6087	29.7253	ALKBH5
ALOX5AP	6.22399e+06	1.25774e-35	1.6608	1.6608	410.159	246.964	ALOX5AP
AMD1	2.60675e+06	4.18855e-19	2.45694	2.45694	177.654	72.3071	AMD1
ANAPC13	2.32051e+06	9.01038e-215	0.580738	-1.72195	65.9115	113.496	ANAPC13
ANAPC15	652549	4.4348e-58	0.63016	-1.5869	20.1428	31.9645	LAMTOR1
ANKRD13D	1.0665e+06	2.64499e-74	0.608812	-1.64254	25.7468	42.2902	ANKRD13D
ANKRD28	505957	2.33851e-56	0.332478	-3.00772	7.37374	22.1782	ANKRD28
ANO6	546557	1.64995e-59	0.484836	-2.06255	11.5401	23.8021	ANO6
ANXA2	1.33781e+07	0	0.209806	-4.76632	132.93	633.584	ANXA2
ANXA3	1.03787e+06	1.05141e-117	0.535274	-1.8682	27.8307	51.9935	ANXA3
ANXA4	3.51369e+06	0	0.428749	-2.33237	74.6193	174.04	ANXA4
ANXA5	8.69839e+06	0	0.376706	-2.65459	160.805	426.871	ANXA5
ANXA7	2.35981e+06	1.33793e-296	0.477558	-2.09399	55.5267	116.272	ANXA7
AP1S1	1.22024e+06	1.29536e-179	0.481721	-2.07589	30.9299	64.207	AP1S1
AP2B1	1.63722e+06	0.02516	1.50197	1.50197	90.7391	60.4135	AP2B1
AP2M1	3.56009e+06	7.03242e-302	0.587176	-1.70307	103.572	176.391	AP2M1
AP2S1	3.80171e+06	0	0.389636	-2.5665	71.4263	183.315	AP2S1
APCDD1	566743	0.037631	1.8134	1.8134	38.0198	20.966	APCDD1
APLP2	1.38895e+07	0	0.66218	-1.51016	392.697	593.036	APLP2
APOBEC3B	558873	2.03414e-32	0.358945	-2.78594	9.81674	27.3489	APOBEC3B
APOBR	746547	1.20435e-62	0.353687	-2.82736	11.4045	32.2447	APOBR
APOL2	6.14486e+06	0	0.395509	-2.52839	126.193	319.065	APOL2
APOL4	967238	1.8808e-54	0.666399	-1.5006	27.5021	41.2696	APOL4
APOOL	524798	1.62492e-52	0.659653	-1.51595	15.3554	23.278	APOOL
APPL2	542509	0.000225252	2.35656	2.35656	36.3796	15.4376	APPL2
APRT	4.44568e+06	1.70344e-280	0.590928	-1.69225	132.119	223.578	GALNS
ARAP1	2.09404e+06	6.36513e-167	0.453967	-2.2028	40.6932	89.6391	ARAP1
AREG	2.65625e+06	1.90579e-36	0.379837	-2.63271	44.1929	116.347	AREG
ARF1	7.55908e+06	0	0.637685	-1.56817	216.119	338.912	ARF1
ARF5	4.56631e+06	0	0.554761	-1.80258	119.95	216.22	ARF5
ARFRP1	1.40459e+06	2.45268e-127	0.626086	-1.59722	40.2341	64.2628	ARFRP1
ARGLU1	7.52391e+06	1.86734e-07	1.69791	1.69791	391.404	230.521	ARGLU1
ARHGAP10	542223	6.81531e-56	0.442628	-2.25923	10.4146	23.529	ARHGAP10
ARHGAP21	1.93431e+06	0.000955971	1.50353	1.50353	92.396	61.4525	ARHGAP21
ARHGAP24	707626	0.000738115	2.2295	2.2295	44.5042	19.9615	ARHGAP24
ARHGAP30	2.50957e+06	9.64004e-188	0.540465	-1.85026	57.1359	105.716	ARHGAP30
ARHGAP5	632866	0.0362045	1.5631	1.5631	32.7066	20.9242	ARHGAP5
ARHGDIB	1.08214e+07	0	0.490993	-2.03669	262.631	534.898	ARHGDIB
ARID5B	5.04993e+06	1.008e-141	3.2979	3.2979	393.25	119.242	ARID5B
ARL1	1.14594e+06	1.7183e-107	0.653144	-1.53106	35.3219	54.0797	ARL1
ARL4A	927399	2.04987e-09	2.33165	2.33165	58.3645	25.0314	ARL4A
ARL5B	793287	4.77858e-07	2.34568	2.34568	51.76	22.0661	ARL5B
ARPC3	2.51113e+07	0	0.518742	-1.92774	637.467	1228.87	ARPC3
ARRDC2	652281	2.94672e-81	0.393421	-2.54181	11.3532	28.8576	ARRDC2
ARRDC3	3.78143e+06	2.30382e-12	2.00264	2.00264	210.023	104.873	ARRDC3
ARRDC4	512387	7.31718e-26	0.662551	-1.50932	13.685	20.6549	ARRDC4
ARSA	980036	8.48266e-85	0.630324	-1.58649	26.0471	41.3234	ARSA
ASCL2	949425	2.87933e-84	0.574322	-1.74118	24.9464	43.4362	ASCL2
ASTN2	1.76931e+06	0.0041912	1.77664	1.77664	103.601	58.3129	ASTN2
ATF5	2.77012e+06	0	0.241614	-4.13883	32.9479	136.366	ATF5
ATG16L2	1.04487e+06	2.27937e-99	0.537748	-1.85961	23.3464	43.415	ATG16L2
ATG3	4.54406e+06	0	0.489526	-2.04279	102.797	209.993	ATG3
ATL3	1.32716e+06	4.45819e-117	0.626916	-1.59511	36.1475	57.6593	ATL3
ATM	1.14697e+06	0.0155784	1.55988	1.55988	56.1314	35.9845	ATM
ATP2C1	935637	9.83024e-16	2.6664	2.6664	68.0621	25.5259	ATP2C1
ATP5PO	3.98057e+06	1.0767e-277	0.611937	-1.63415	122.135	199.588	DONSON
ATP6AP2	4.45217e+06	0	0.599043	-1.66933	127.166	212.281	ATP6AP2
ATP6V0A1	3.68073e+06	2.02194e-78	2.73799	2.73799	264.308	96.5337	ATP6V0A1
ATP6V0E1	1.01123e+07	0	0.651372	-1.53522	321.359	493.357	ATP6V0E1
ATXN10	968182	1.71664e-101	0.632184	-1.58182	28.9056	45.7234	ATXN10
AURKAIP1	2.29765e+06	2.47968e-269	0.503602	-1.9857	56.6952	112.579	AURKAIP1
AZIN2	602102	0.00020867	2.33288	2.33288	37.64	16.1346	AZIN2
AZU1	3.51215e+06	0	0.0246115	-40.6315	4.10369	166.739	AZU1
B4GALT1	2.12151e+06	4.8819e-06	1.50274	1.50274	109.366	72.7781	B4GALT1
BAG3	1.25083e+06	0	11.9902	11.9902	161.732	13.4887	BAG3
BAIAP2	1.73251e+06	8.03273e-46	3.26234	3.26234	141.578	43.3978	BAIAP2
BAK1	1.89635e+06	2.16719e-221	0.496074	-2.01583	43.9305	88.5564	BAK1
BANP	1.08692e+06	7.78955e-69	0.662288	-1.50992	28.5175	43.0591	BANP
BASP1	2.4524e+06	5.31964e-32	2.14719	2.14719	177.232	82.5412	BASP1
BCAS2	1.61514e+06	1.73894e-08	1.6011	1.6011	91.9972	57.4588	BCAS2
BCL2	1.0292e+06	0.0380637	1.83545	1.83545	59.2657	32.2894	BCL2
BCL2A1	2.07899e+07	1.2074e-91	0.589188	-1.69725	507.847	861.945	BCL2A1
BCL2L14	624351	7.7022e-77	0.4436	-2.25428	13.0184	29.3472	BCL2L14
BCLAF1	2.95734e+06	1.36517e-08	1.98279	1.98279	176.156	88.8428	BCLAF1
BHLHE41	1.00272e+07	0	2.86872	2.86872	777.392	270.989	BHLHE41
BID	4.71054e+06	0	0.500775	-1.9969	110.127	219.913	BID
BIRC3	2.18625e+06	9.14204e-236	0.155042	-6.44988	15.6728	101.087	BIRC3
BLNK	2.29057e+06	8.55102e-51	2.29364	2.29364	155.78	67.918	BLNK
BLOC1S1	9.67866e+06	0	0.453566	-2.20475	211.032	465.273	RDH5
BLOC1S6	3.57173e+06	0.000105094	1.81712	1.81712	206.355	113.562	BLOC1S6
BLVRA	507762	5.04463e-75	0.371653	-2.69068	8.6248	23.2066	BLVRA
BLVRB	3.4812e+06	2.8543e-212	0.585215	-1.70877	94.5305	161.531	BLVRB
BNIP3	914613	2.82738e-106	0.226476	-4.41548	10.5892	46.7563	BNIP3
BORCS8	775367	9.98788e-93	0.548345	-1.82367	19.9299	36.3456	BORCS8-MEF2B
BRD2	6.6406e+06	4.79032e-73	2.17887	2.17887	400.729	183.916	BRD2
BRD9	2.31377e+06	1.27439e-39	2.46374	2.46374	159.994	64.9393	BRD9
BRMS1	1.36523e+06	8.83223e-153	0.536732	-1.86313	33.3347	62.1068	BRMS1
BST2	2.08317e+07	0	0.64435	-1.55195	642.743	997.507	BST2
BUD23	3.12181e+06	3.18058e-270	0.590174	-1.69442	83.0724	140.759	BUD23
BZW2	860489	9.56462e-121	0.376767	-2.65416	14.9773	39.7522	BZW2
C10H20orf24	7.00782e+06	0	0.544229	-1.83746	183.521	337.212	TGIF2
C14H11orf96	1.65742e+06	0	26.1622	26.1622	246.604	9.42595	C11orf96
C15H9orf16	2.38892e+06	1.74461e-183	0.63033	-1.58647	70.071	111.166	C9orf16
C15H9orf78	779935	1.84717e-65	0.582657	-1.71627	19.3687	33.242	C9orf72
C18H18orf32	2.52881e+06	0	0.424712	-2.35453	54.0705	127.311	C18orf25
C19H19orf38	4.47995e+06	0	0.234451	-4.26528	50.6213	215.914	C19orf33
C1GALT1C1	680867	8.48775e-83	0.531157	-1.88268	16.8956	31.8089	C1GALT1
C1H1orf43	2.00298e+06	5.5335e-206	0.571813	-1.74882	53.581	93.7037	C1orf232
C20H16orf87	679534	0.0011728	2.25172	2.25172	44.5964	19.8055	C16orf86
C2CD4B	2.22823e+06	9.79681e-175	0.197418	-5.06539	17.21	87.1753	C2CD4A
C2H3orf38	602266	1.89688e-14	3.16026	3.16026	48.7888	15.4383	C3orf33
C3	2.09459e+07	0	2.28481	2.28481	1484.8	649.857	C3orf85
C4H6orf52	578019	2.07099e-06	1.83701	1.83701	39.8546	21.6953	ENSG00000181577
C7H15orf39	1.20472e+06	7.02275e-117	0.373364	-2.67835	19.437	52.0591	C14orf93
C8H8orf82	586078	2.05906e-54	0.59217	-1.6887	14.9422	25.2329	C8orf76
CALB2	583807	6.13307e-39	0.628777	-1.59039	18.1035	28.7917	CALB2
CALHM2	711688	9.05764e-60	0.647571	-1.54423	19.6288	30.3114	CALHM2
CALM3	3.44216e+06	0	0.449402	-2.22518	76.7607	170.807	CALM3
CAMP	1.24556e+06	7.01726e-159	0.098166	-10.1868	5.83599	59.4502	CAMP
CAP1	5.23399e+06	0	0.584411	-1.71113	143.723	245.928	CAP1
CAPG	7.23226e+06	0	0.365574	-2.73542	125.146	342.327	CAPG
CAPN1	1.83311e+06	2.29633e-172	0.611526	-1.63525	50.3091	82.2681	CAPN1
CAPN2	842518	1.03247e-159	0.255227	-3.91808	10.3752	40.6509	CAPN2
CAPZA2	3.60733e+06	0	0.528081	-1.89365	89.487	169.457	CAPZA2
CASP12	4.48368e+06	0	0.328286	-3.04612	70.5599	214.934	CASP12
CASP4	3.01361e+06	0	0.221887	-4.5068	32.0746	144.553	CASP4
CASP5	1.18622e+06	3.49562e-17	2.53667	2.53667	86.0981	33.9414	CASP5
CASP9	821086	2.09979e-75	0.618742	-1.61618	21.3764	34.5482	CASP9
CAST	3.82694e+06	1.95429e-238	0.606408	-1.64906	100.56	165.829	CAST
CAT	2.7489e+06	2.10723e-281	0.424728	-2.35445	53.1435	125.124	CAT
CCDC115	542489	6.30606e-59	0.615661	-1.62427	16.0153	26.0132	CCDC115
CCDC124	625783	5.39591e-50	0.650036	-1.53838	19.7026	30.31	CCDC124
CCDC22	545430	4.95188e-69	0.53403	-1.87255	13.8433	25.9223	CCDC22
CCDC32	1.17022e+06	4.36435e-08	1.54942	1.54942	61.122	39.4483	CCDC32
CCDC56	1.8977e+06	2.60892e-165	0.638431	-1.56634	58.1489	91.0809	COA3
CCDC69	947978	2.80258e-179	0.10976	-9.11076	4.95185	45.1151	CCDC69
CCDC85B	3.06402e+06	1.43714e-213	0.633167	-1.57936	87.9319	138.876	CCDC85B
CCDC91	835129	2.14729e-71	0.632851	-1.58015	22.9981	36.3406	CCDC91
CCL2	838868	1.06984e-51	3.43822	3.43822	70.7214	20.5692	CCL2
CCL3	4.68759e+06	0	7.02172	7.02172	504.157	71.7996	CCL3
CCL5	9.27e+06	0	3.33241	3.33241	767.805	230.406	CCL5
CCM2	1.49802e+06	2.36423e-132	0.665237	-1.50322	45.2949	68.0884	CCM2
CCND3	1.77779e+06	1.98682e-214	0.409592	-2.44145	33.2428	81.1607	CCND3
CCNDBP1	989760	3.73415e-92	0.625603	-1.59846	26.7449	42.7506	CCNDBP1
CCNH	1.41903e+06	1.11852e-26	2.81041	2.81041	105.042	37.3759	CCNH
CCNL1	1.81515e+07	1.53444e-214	1.86419	1.86419	995.576	534.054	CCNL1
CCNQ	1.38699e+06	8.46312e-174	0.527904	-1.89429	35.0139	66.3264	CCNQ
CCT3	3.10992e+06	1.42382e-278	0.573568	-1.74347	86.2303	150.34	CCT3
CCT5	2.51616e+06	6.03081e-252	0.555813	-1.79917	67.9509	122.255	CCT5
CCT7	1.61015e+06	6.81772e-162	0.587281	-1.70276	45.4438	77.38	CCT7
CCT8	2.07154e+06	3.61701e-238	0.555097	-1.80149	55.4267	99.8504	CCT8
CD163	1.72494e+07	4.23396e-49	1.7893	1.7893	1020.05	570.081	CD163
CD2BP2	907936	2.90614e-112	0.538298	-1.85771	23.2961	43.2773	CD2BP2
CD300C	724781	8.07026e-103	0.360357	-2.77503	11.8163	32.7904	CD300C
CD300H	1.05236e+06	8.77957e-113	0.299681	-3.33688	14.0781	46.9769	CD300H
CD300LG	1.24683e+06	0	5.60665	5.60665	163.464	29.1553	CD300LG
CD36	554649	2.5581e-57	0.463118	-2.15927	11.7573	25.3873	CD36
CD47	4.54135e+06	0	0.413252	-2.41983	86.8198	210.089	CD47
CD48	2.26599e+07	0	0.591715	-1.69	624.501	1055.41	CD48
CD52	2.90875e+07	0	0.39377	-2.53956	530.619	1347.54	CD52
CD5L	712214	6.50294e-111	0.17018	-5.87615	6.50775	38.2405	CD5L
CD68	1.20282e+07	0	0.566167	-1.76626	315.69	557.592	CD68
CD69	2.84426e+06	1.16956e-134	3.70095	3.70095	238.897	64.5502	CD69
CD83	2.10704e+07	0	2.30614	2.30614	1339.77	580.959	CD83
CD84	2.16612e+06	2.97847e-07	1.97583	1.97583	132.039	66.8271	CD84
CD93	789897	4.00897e-93	0.425218	-2.35174	15.4704	36.3823	CD93
CDA	542743	6.04186e-63	0.471161	-2.12242	13.648	28.9667	CDA
CDC14B	508667	0.0174886	2.1772	2.1772	32.2707	14.8221	CDC14B
CDC34	1.02351e+06	2.73517e-116	0.543941	-1.83843	25.9696	47.7434	CDC34
CDC42SE2	2.92864e+06	1.83396e-05	1.62819	1.62819	162.507	99.8082	CDC42SE2
CDK5RAP3	846133	6.47346e-80	0.657406	-1.52113	25.4307	38.6835	CDK5RAP3
CDK6	704483	0.0240001	1.51566	1.51566	34.1239	22.5142	CDK6
CDKN1C	2.78613e+07	0	0.0328836	-30.4103	43.9313	1335.97	CDKN1C
CDKN2D	913326	5.13158e-161	0.167703	-5.96291	7.27718	43.3932	CDKN2D
CEACAM3	1.17739e+06	6.2426e-144	0.423649	-2.36044	23.9424	56.5148	CEACAM5
CEBPB	1.99231e+07	2.30008e-265	0.653166	-1.531	544.178	833.138	CEBPB
CENPB	712538	2.13326e-64	0.62181	-1.60821	20.3789	32.7735	CENPB
CENPF	654590	1.01795e-07	2.33486	2.33486	55.0578	23.5807	CENPF
CEP85L	952773	1.70805e-05	2.33515	2.33515	61.2541	26.2313	CEP85L
CERK	1.29612e+06	6.86357e-96	0.54905	-1.82133	29.4605	53.6572	CERK
CFD	1.44592e+08	0	0.126275	-7.91921	857.559	6791.19	CFD
CFP	9.15736e+06	0	0.0294989	-33.8996	13.0997	444.075	CFP
CGAS	1.51329e+06	0.000176045	1.63218	1.63218	78.8385	48.3026	CGAS
CHD6	977374	0.0296823	1.61711	1.61711	49.6796	30.7212	CHD6
CHD7	1.23219e+06	6.273e-10	2.22509	2.22509	75.11	33.756	CHD7
CHKA	1.10876e+06	0.0049128	2.03781	2.03781	64.6812	31.7405	CHKA
CHMP2A	3.90731e+06	0	0.539393	-1.85393	101.125	187.479	CHMP2A
CHMP5	4.79256e+06	0	0.573213	-1.74455	128.032	223.359	CHMP5
CHMP6	926029	2.71058e-84	0.641553	-1.55872	26.4854	41.2833	CHMP6
CHORDC1	1.80254e+06	5.05125e-08	1.57257	1.57257	95.8699	60.9637	CHORDC1
CHRNA1	780530	2.13061e-80	3.09599	3.09599	76.0708	24.5707	CHRNA1
CHST15	544369	6.40025e-50	0.417866	-2.39311	9.93913	23.7855	CHST15
CIAO1	937399	9.29543e-83	0.655038	-1.52663	28.0143	42.7674	CIAO1
CIAO2B	4.57021e+06	4.6038e-283	0.662422	-1.50961	142.883	215.698	CIAO2B
CIB1	3.16433e+06	2.80338e-302	0.519698	-1.92419	76.4028	147.014	CIB1
CITED2	1.30593e+07	4.85068e-72	1.72521	1.72521	658.236	381.54	CITED2
CKS1B	1.73661e+06	4.81535e-108	0.584173	-1.71182	55.9714	95.8131	CKS1B
CKS2	3.5858e+06	1.29427e-20	2.15135	2.15135	262.102	121.831	CKS2
CLEC2B	4.88184e+06	0	0.248052	-4.03141	57.1475	230.385	CLEC2B
CLIP1	990555	4.56758e-72	0.657228	-1.52154	27.8371	42.3553	CLIP1
CLK1	3.30114e+06	3.27761e-39	2.39632	2.39632	210.555	87.8659	CLK1
CLNS1A	1.35552e+06	1.38091e-164	0.566446	-1.76539	37.5854	66.353	CLNS1A
CLPP	718629	2.75432e-63	0.666499	-1.50038	23.3002	34.9591	CLPP
CLPTM1L	929914	8.58837e-87	0.652001	-1.53374	27.8214	42.6708	CLPTM1L
CLTB	2.1198e+06	2.90939e-282	0.437545	-2.28548	44.6785	102.112	CLTB
CMPK1	1.04473e+06	3.08195e-104	0.593894	-1.6838	29.5045	49.6797	CMPK1
CMPK2	1.83925e+06	0	0.207867	-4.81077	19.0076	91.4411	CMPK2
CMTM3	2.7539e+06	2.33242e-222	0.591481	-1.69067	73.4759	124.224	CMTM3
CNIH4	5.57687e+06	0	0.483695	-2.06742	126.528	261.587	CNIH4
COMMD10	942700	1.55235e-93	0.64937	-1.53995	28.8276	44.3932	COMMD10
COMMD2	843140	1.33905e-83	0.63088	-1.58509	23.5652	37.353	COMMD2
COMMD7	1.352e+06	1.30553e-133	0.626256	-1.59679	38.2472	61.0728	COMMD7
COMT	5.37541e+06	1.16089e-288	0.64989	-1.53872	166.779	256.626	COMT
COPE	6.36492e+06	0	0.473228	-2.11315	147.475	311.636	COPE
COPS4	637113	1.7551e-72	0.61753	-1.61935	18.6282	30.1656	COPS4
COPS5	1.88477e+06	6.97951e-185	0.600688	-1.66476	51.3315	85.4545	COPS5
COPZ1	1.64664e+06	2.75644e-167	0.581814	-1.71876	47.5389	81.7081	COPZ1
CORO1A	8.48366e+06	0	0.572448	-1.74688	221.54	387.004	CORO1A
CORO1B	4.12011e+06	0	0.403522	-2.47818	77.7642	192.714	CORO1B
COTL1	1.54984e+07	0	0.39972	-2.50175	301.905	755.292	COTL1
COX6B1	8.16146e+06	0	0.655648	-1.52521	261.309	398.551	COX6B1
CPD	544602	8.89599e-44	0.471263	-2.12196	11.1147	23.5849	CPD
CPEB4	1.51717e+06	0.000333606	2.09704	2.09704	93.8313	44.7446	CPEB4
CPNE2	527402	0.00210525	2.01586	2.01586	35.3712	17.5464	CPNE2
CPPED1	1.24934e+06	1.21063e-287	0.181384	-5.51317	10.9006	60.0968	CPPED1
CPVL	2.52285e+06	0	0.077399	-12.9201	9.4081	121.553	CPVL
CREB3	630236	3.34298e-57	0.61758	-1.61922	17.8708	28.9368	CREB3
CREG1	1.70062e+07	0	0.401725	-2.48926	358.188	891.624	CREG1
CRYBG1	807417	1.3742e-64	0.5608	-1.78317	19.0713	34.0073	CRYBG1
CSF1	2.22244e+06	1.78581e-255	5.46584	5.46584	216.992	39.6997	CSF1
CSF2RB	1.22869e+06	1.83529e-110	0.49198	-2.0326	25.9506	52.7472	CSF2RB
CSKMT	553218	2.87871e-27	2.98705	2.98705	44.4731	14.8886	CSKMT
CSNK1G2	1.49083e+06	4.53765e-140	0.495305	-2.01896	31.2193	63.0304	CSNK1G2
CSRNP2	868054	2.56594e-09	2.3885	2.3885	54.7975	22.9423	CSRNP2
CSRP1	558188	2.72418e-69	0.492617	-2.02997	13.5889	27.585	CSRP1
CSTA	1.9142e+06	0	0.181589	-5.50693	16.383	90.22	CSTA
CSTB	1.85745e+07	0	0.476116	-2.10033	421.228	884.716	CSTB
CTBP1	1.33327e+06	0.0326662	1.5434	1.5434	69.6636	45.1365	CTBP1
CTBS	1.30131e+06	5.74539e-115	0.659209	-1.51697	38.1552	57.8802	CTBS
CTNNBL1	1.24077e+06	2.63785e-116	0.63511	-1.57453	36.1233	56.8771	CTNNBL1
CTNND1	1.57456e+06	0.00906755	1.58772	1.58772	80.0467	50.4162	CTNND1
CTNS	593120	0.0102019	1.56916	1.56916	32.2156	20.5305	CTNS
CTSL	5.3244e+06	0	0.268711	-3.72148	68.1082	253.463	CTSL
CTSS	1.59784e+07	0	0.565612	-1.768	408.747	722.663	CTSS
CTTNBP2	3.66223e+06	4.06862e-15	1.75902	1.75902	188.697	107.274	CTTNBP2
CTTNBP2NL	681613	5.92392e-09	2.46068	2.46068	48.3218	19.6376	CTTNBP2NL
CWC22	1.02285e+06	0.000200231	1.57744	1.57744	53.4989	33.915	CWC22
CX3CR1	3.44485e+06	1.40473e-171	0.545121	-1.83445	80.8285	148.276	CX3CR1
CXCL11	3.09483e+06	4.43783e-13	0.523182	-1.91138	96.8445	185.107	CXCL11
CXCL14	608169	2.02206e-58	0.0571133	-17.5091	1.69645	29.7032	CXCL14
CXCL8	6.96503e+06	0	6.88049	6.88049	735.588	106.909	CXCL8
CYB5D2	1.02329e+06	7.62884e-32	3.12543	3.12543	78.0866	24.9843	CYB5D2
CYB5R3	624663	5.60592e-61	0.536031	-1.86556	15.5184	28.9505	CYB5R3
CYB5R4	756465	1.60628e-61	0.659039	-1.51736	20.9899	31.8493	CYB5R4
CYBB	1.04967e+07	0	0.4798	-2.0842	226.16	471.363	CYBB
CYC1	4.01702e+06	7.00561e-268	0.658123	-1.51947	127.431	193.628	CYC1
CYCS	2.23722e+06	0.0299539	2.04343	2.04343	144.912	70.9157	CYCS
CYTH4	2.37508e+06	2.12139e-165	0.637904	-1.56763	62.0166	97.2193	CYTH4
DAB2	1.26865e+06	6.18557e-07	1.96013	1.96013	84.9337	43.3306	DAB2
DALRD3	850647	0.0252037	1.68854	1.68854	46.4393	27.5026	DALRD3
DAPK1	500385	1.81655e-79	0.178171	-5.61258	4.14453	23.2615	DAPK1
DAPP1	595202	8.42799e-51	0.641967	-1.55771	15.8972	24.7633	DAPP1
DBF4	716650	0.000672443	2.11318	2.11318	45.1901	21.3849	DBF4
DBNL	3.71634e+06	0	0.490279	-2.03965	85.9474	175.303	DBNL
DCTN2	1.61205e+06	3.27895e-193	0.555997	-1.79857	43.3059	77.8888	DCTN2
DCTN3	2.52761e+06	3.36763e-178	0.645203	-1.5499	78.1043	121.054	DCTN3
DCTN4	634730	0.000274149	2.13205	2.13205	41.6626	19.541	DCTN4
DCTPP1	790819	2.0432e-64	0.645978	-1.54804	28.2371	43.7122	DCTPP1
DDIT3	1.01239e+07	0	4.19259	4.19259	888.102	211.826	DDIT3
DDIT4	6.37998e+06	3.38338e-150	0.651519	-1.53488	159.553	244.894	DDIT4
DDX21	3.04152e+06	0.00798917	1.5856	1.5856	166.323	104.896	DDX21
DDX3X	8.10309e+06	3.89551e-15	1.68493	1.68493	419.115	248.743	DDX3X
DDX3Y	3.09002e+06	2.33678e-05	1.97642	1.97642	175.994	89.047	DDX3Y
DDX5	2.21102e+07	1.71992e-88	1.6127	1.6127	1124.86	697.502	DDX5
DDX58	2.58001e+06	1.69831e-239	0.504544	-1.98199	55.8002	110.595	DDX58
DDX60	3.4704e+06	5.13443e-240	0.62739	-1.59391	87.9898	140.247	DDX60
DECR1	1.2373e+06	4.09725e-127	0.624021	-1.60251	38.749	62.0956	DECR1
DEDD2	1.19772e+06	7.17783e-77	0.621624	-1.60869	30.9521	49.7923	DEDD2
DEF6	1.24011e+06	8.66152e-121	0.581405	-1.71997	31.4593	54.1091	DEF6
DENND1B	727493	0.00816031	1.58573	1.58573	38.3616	24.1918	DENND1B
DENND4A	894385	2.1751e-06	2.28733	2.28733	57.7542	25.2497	DENND4A
DES	1.77507e+06	2.6823e-257	0.0306065	-32.6728	2.62109	85.6384	DES
DESI1	624975	7.89995e-76	0.532381	-1.87835	16.1761	30.3845	DESI1
DGUOK	1.04106e+06	6.29245e-89	0.663599	-1.50693	30.4854	45.9396	DGUOK
DHX58	3.8784e+06	4.84929e-257	0.653034	-1.53131	98.9474	151.52	DHX58
DIAPH1	1.64123e+06	9.11072e-97	0.640471	-1.56135	44.0805	68.8251	DIAPH1
DMAP1	884798	7.87918e-94	0.578561	-1.72843	23.1665	40.0416	DMAP1
DMXL2	1.25348e+06	5.86838e-124	0.370408	-2.69973	19.884	53.6812	DMXL2
DNAJA1	8.99816e+06	9.27912e-08	1.65541	1.65541	505.714	305.491	DNAJA1
DNAJB1	6.25028e+06	0	9.23948	9.23948	740.849	80.183	DNAJB1
DNAJB4	1.32538e+06	9.5528e-45	3.4822	3.4822	106.021	30.4466	DNAJB4
DNAJB6	1.01905e+06	1.98877e-68	3.87927	3.87927	92.8471	23.9342	DNAJB6
DNAJC2	1.2694e+06	0.000872736	1.56678	1.56678	66.053	42.1583	DNAJC2
DNASE1L1	1.01392e+06	1.85884e-137	0.407358	-2.45484	19.3267	47.4442	DNASE1L1
DNLZ	1.11784e+06	6.95642e-85	0.666364	-1.50068	33.9695	50.9774	DNLZ
DNPEP	2.81593e+06	1.2123e-232	0.551573	-1.813	69.5911	126.169	DNPEP
DOCK10	1.62896e+06	1.18396e-06	1.50843	1.50843	82.3011	54.5607	DOCK10
DOCK5	569512	1.90547e-88	0.0735819	-13.5903	1.9799	26.9075	DOCK5
DOK2	1.07513e+06	1.1716e-128	0.468728	-2.13343	22.0999	47.1486	DOK2
DOK3	574306	7.1985e-45	0.579167	-1.72662	14.5367	25.0993	DOK3
DOP1B	862801	5.53976e-23	2.90844	2.90844	66.9164	23.0077	DOP1B
DPYD	507883	4.63323e-82	0.236583	-4.22685	5.46576	23.1029	DPYD
DRAM1	1.32517e+06	1.47269e-127	0.487988	-2.04923	29.3712	60.1882	DRAM1
DRAP1	4.48327e+06	0	0.538894	-1.85565	114.464	212.406	DRAP1
DST	1.82254e+06	0.000541492	1.87231	1.87231	100.96	53.9226	DST
DUS1L	567315	2.51335e-50	0.657476	-1.52097	17.0374	25.9133	DUS1L
DUSP10	1.09412e+06	6.52749e-88	4.13411	4.13411	94.4727	22.852	DUSP10
DYNLT1	5.86025e+06	0	0.527806	-1.89464	148.061	280.521	DYNLT1
EAF2	850165	1.87116e-117	0.412856	-2.42215	15.5003	37.544	EAF2
EBP	1.2464e+06	4.2885e-96	0.661454	-1.51182	38.2264	57.7915	TBC1D25
ECH1	1.62117e+06	1.6762e-189	0.493513	-2.02629	37.9915	76.9818	HNRNPL
ECHS1	2.17117e+06	4.20387e-211	0.596185	-1.67733	63.6594	106.778	ECHS1
ECI1	1.06037e+06	4.17546e-122	0.544965	-1.83498	30.0138	55.0747	ECI1
EED	800542	0.00103944	1.5433	1.5433	42.362	27.449	EED
EFCAB2	1.03983e+06	6.30865e-06	2.20847	2.20847	69.8407	31.624	EFCAB2
EGR1	2.27831e+06	4.25875e-271	5.49707	5.49707	218.326	39.7168	EGR1
EGR2	1.64357e+06	3.92491e-127	4.43706	4.43706	144.004	32.4549	EGR2
EGR3	886175	3.91626e-71	4.19269	4.19269	76.5866	18.2667	EGR3
EHBP1L1	2.35953e+06	8.13533e-212	0.426597	-2.34413	43.3427	101.601	EHBP1L1
EHD1	1.8287e+06	1.1678e-261	0.182301	-5.48545	15.693	86.0831	EHD1
EIF2S1	1.06999e+06	2.61074e-116	0.593473	-1.685	30.0674	50.6635	EIF2S1
EIF3E	3.54865e+06	0	0.561599	-1.78063	98.8105	175.945	EIF3E
EIF3H	4.39156e+06	6.49837e-300	0.622872	-1.60547	127.91	205.355	EIF3H
EIF3I	2.19457e+06	1.56842e-211	0.584696	-1.71029	64.8413	110.897	EIF3I
EIF3L	2.63938e+06	1.60836e-211	0.659516	-1.51626	83.3091	126.318	EIF3L
EIF4EBP1	2.2376e+06	6.15877e-150	0.642501	-1.55642	69.3196	107.89	EIF4EBP1
EIF5	1.02497e+07	7.94815e-14	1.82022	1.82022	586.346	322.129	EIF5
EIF5B	2.76318e+06	0.000492618	1.51715	1.51715	149.492	98.5352	EIF5B
EIPR1	927070	8.83668e-91	0.606486	-1.64884	26.3046	43.3721	EIPR1
ELF1	3.29639e+06	2.73411e-06	1.54896	1.54896	166.759	107.658	ELF1
ELK3	740963	0.000238558	1.52825	1.52825	38.1091	24.9364	ELK3
ELOF1	563545	9.28245e-64	0.602229	-1.6605	16.0565	26.6618	ELOF1
EMILIN2	1.44471e+06	4.42031e-206	0.271375	-3.68493	17.9467	66.1323	EMILIN2
EMP3	2.09021e+07	0	0.47956	-2.08525	453.462	945.579	EMP3
ENO1	1.21198e+07	0	0.561241	-1.78177	331.201	590.123	ENO1
EPB41L2	2.61494e+06	3.02356e-39	2.27209	2.27209	175.26	77.136	EPB41L2
EPN1	1.26726e+06	4.09133e-112	0.607671	-1.64563	35.3279	58.1365	EPN1
EPS8	1.19214e+06	1.33309e-98	0.644294	-1.55209	32.7466	50.8256	EPS8
EREG	4.36081e+06	0	0.0360916	-27.7072	7.56382	209.573	EREG
ERGIC2	1.40447e+06	3.36475e-162	0.539842	-1.8524	34.3745	63.6752	ERGIC2
ERH	3.7345e+06	0	0.553203	-1.80765	101.816	184.047	ERH
ERO1A	1.65399e+06	1.51155e-198	0.452042	-2.21218	33.7601	74.6835	ERO1A
ESCO1	1.74838e+06	0.000200769	1.56035	1.56035	87.558	56.1142	ESCO1
ESD	933234	2.45277e-90	0.650587	-1.53707	28.9319	44.4704	ESD
ESF1	1.84079e+06	0.0104063	1.66323	1.66323	100.234	60.2645	ESF1
ESRRA	1.51631e+06	5.55367e-126	0.634576	-1.57586	41.0754	64.7289	ESRRA
ETFA	1.04374e+06	1.43135e-99	0.645618	-1.5489	32.015	49.5882	ETFA
ETFB	2.84362e+06	6.40344e-202	0.661896	-1.51081	91.8177	138.719	ETFB
ETV5	1.13495e+06	9.35539e-24	2.48064	2.48064	83.5635	33.6862	ETV5
EVI2B	1.52063e+06	1.22112e-94	0.609034	-1.64194	39.648	65.0998	EVI2B
EXOSC5	954938	1.21177e-99	0.55559	-1.79989	24.9249	44.8621	EXOSC5
EXOSC7	1.1397e+06	2.56994e-105	0.640331	-1.56169	33.0166	51.5618	EXOSC7
EZH2	549348	6.35413e-05	2.0289	2.0289	36.4907	17.9855	EZH2
EZR	2.67087e+06	1.50554e-127	0.624359	-1.60164	69.546	111.388	EZR
FABP7	1.27069e+06	1.18917e-145	0.029898	-33.4471	1.85	61.8771	FABP7
FAM110A	971735	1.2952e-84	0.445607	-2.24413	18.7644	42.1098	FAM110A
FAM120AOS	1.58546e+06	7.23724e-175	0.527656	-1.89517	38.6703	73.2869	FAM120AOS
FAM126A	502087	0.0113032	1.5988	1.5988	25.8593	16.1742	FAM126A
FAM133B	998597	2.61533e-12	2.4898	2.4898	69.4668	27.9006	FAM133B
FAM13A	831181	3.23082e-74	4.81852	4.81852	76.1422	15.802	FAM13A
FAM162A	1.64352e+06	1.81956e-135	0.641678	-1.55841	52.5839	81.9475	FAM162A
FAM53C	2.44642e+06	0.00225746	1.77649	1.77649	127.394	71.7109	FAM53C
FAM89B	1.14008e+06	1.20264e-158	0.387936	-2.57775	21.4029	55.1713	FAM89B
FBRS	945500	0.000497186	1.51062	1.51062	47.1125	31.1875	FBRS
FBXO34	1.16038e+06	0.0171704	1.64623	1.64623	60.5374	36.7733	FBXO34
FBXO6	680661	2.67638e-85	0.513574	-1.94714	16.3281	31.7931	FBXO6
FBXW11	1.73224e+06	3.5918e-49	2.94617	2.94617	135.177	45.8821	FBXW11
FBXW5	1.20983e+06	1.96267e-118	0.627053	-1.59476	33.5438	53.4943	FBXW5
FCER1G	6.50264e+07	0	0.573439	-1.74386	1740.31	3034.87	FCER1G
FCHSD2	762797	0.0408983	2.04145	2.04145	44.7114	21.9017	FCHSD2
FDPS	1.52686e+06	3.32784e-127	0.552459	-1.81009	38.4311	69.5636	FDPS
FERMT3	4.89893e+06	0	0.541474	-1.84681	118.657	219.137	FERMT3
FFAR2	775456	3.46198e-115	0.152875	-6.54129	5.57337	36.457	FFAR2
FGD4	1.71089e+06	0.0352439	1.88596	1.88596	97.2095	51.5438	FGD4
FGFR1	2.04054e+06	3.17249e-10	1.82803	1.82803	117.909	64.5004	FGFR1
FGR	5.38289e+06	0	0.0968284	-10.3275	24.8203	256.332	FGR
FH	727431	1.43317e-117	0.410051	-2.43872	15.5783	37.9911	FH
FIBP	1.97572e+06	1.74976e-188	0.598669	-1.67037	58.412	97.5697	FIBP
FIS1	6.74558e+06	0	0.645884	-1.54827	210.462	325.851	FIS1
FKBP1A	4.63806e+06	0	0.479944	-2.08358	115.275	240.184	FKBP1A
FKBP5	3.77636e+06	5.74217e-23	2.35158	2.35158	271.836	115.597	FKBP5
FKBP8	2.34096e+06	0	0.448807	-2.22813	52.0881	116.059	FKBP8
FLII	1.64518e+06	9.49421e-146	0.605903	-1.65043	44.2052	72.9575	FLII
FLNA	3.11864e+06	0	0.118648	-8.42829	17.2328	145.243	FLNA
FN1	6.21589e+06	0	0.0338874	-29.5095	10.2364	302.072	FN1
FNIP2	1.05175e+06	0.000225501	2.16428	2.16428	65.9437	30.4691	FNIP2
FNTA	824370	5.927e-76	0.664761	-1.5043	25.3314	38.106	HOOK3
FOS	1.94494e+07	0	3.12582	3.12582	1464.82	468.621	FOS
FOSB	1.45179e+07	0	3.39911	3.39911	1143.12	336.299	FOSB
FOXJ2	862491	0.0134786	2.03436	2.03436	52.5954	25.8536	FOXJ2
FOXN2	1.40837e+06	1.68987e-06	2.14883	2.14883	90	41.8834	FOXN2
FPR1	816780	1.78581e-34	3.02229	3.02229	66.6099	22.0395	FPR1
FRMD4A	1.91411e+06	4.99714e-33	2.42265	2.42265	127.032	52.4353	FRMD4A
FRMD4B	1.17314e+06	8.39076e-31	2.9776	2.9776	89.3329	30.0016	FRMD4B
FUCA1	3.73728e+06	4.06968e-287	0.565657	-1.76786	101.07	178.678	FUCA1
FUCA2	1.4204e+06	1.61132e-128	0.651514	-1.53489	43.2881	66.4422	FUCA2
FUOM	8.32978e+06	0	0.329826	-3.0319	131.014	397.223	FUOM
FURIN	1.06051e+06	5.52535e-92	0.543737	-1.83912	25.2579	46.4523	FURIN
G0S2	4.77178e+07	2.43754e-210	0.254962	-3.92216	551.488	2163.02	G0S2
G6PD	2.15236e+06	0	0.32752	-3.05325	33.7525	103.055	G6PD
GAA	819474	3.06134e-91	0.586318	-1.70556	21.523	36.7088	GAA
GABARAPL2	6.23859e+06	0	0.506183	-1.97557	151.041	298.392	GABARAPL2
GADD45B	1.42687e+07	0	3.59139	3.59139	1149.94	320.195	GADD45B
GALK1	1.06435e+06	4.33913e-101	0.611753	-1.63465	29.3547	47.9846	GALK1
GALNT11	633620	1.27501e-43	0.657332	-1.5213	17.1799	26.1358	GALNT11
GAPDH	2.89386e+07	0	0.48883	-2.0457	716.952	1466.67	GAPDH
GAS7	1.40221e+06	3.72894e-07	2.13299	2.13299	90.413	42.3878	GAS7
GATM	1.0401e+06	4.50834e-89	0.601487	-1.66255	32.3527	53.7879	GATM
GCH1	1.61862e+06	1.67177e-162	0.423228	-2.36279	31.6084	74.6841	GCH1
GCNT2	734848	2.91488e-26	3.45986	3.45986	58.1106	16.7956	GCNT2
GDI2	2.57814e+06	6.20993e-283	0.506118	-1.97583	62.8445	124.17	GDI2
GGA3	777062	0.000295804	1.55177	1.55177	39.1376	25.2212	GGA3
GGCX	645925	0.0303438	1.57093	1.57093	34.3433	21.8617	GGCX
GIMAP1	5.41131e+06	0	0.600944	-1.66405	150.468	250.386	GIMAP1
GIMAP4	8.1263e+06	0	0.598124	-1.67189	223.049	372.915	GIMAP4
GLDN	854949	2.40797e-12	2.01125	2.01125	58.6881	29.18	GLDN
GLIPR2	7.26117e+06	0	0.24541	-4.07481	86.6001	352.879	GLIPR2
GLO1	694215	6.89202e-85	0.583545	-1.71366	20.8048	35.6523	GLO1
GLRX	5.17201e+06	0	0.503793	-1.98494	124.707	247.537	GLRX
GMFG	2.07954e+07	0	0.477304	-2.0951	474.458	994.036	GMFG
GMPR2	1.7147e+06	3.21225e-148	0.656714	-1.52273	49.7659	75.7801	GMPR2
GNA13	3.18491e+06	0.0133797	1.52309	1.52309	154.928	101.719	GNA13
GNAI3	1.42846e+06	9.25662e-149	0.614765	-1.62664	40.3951	65.7083	GNAI3
GNB1	2.93852e+06	8.46733e-244	0.622108	-1.60744	85.7352	137.814	GNB1
GNB2	4.6462e+06	0	0.513866	-1.94603	108.09	210.346	GNB2
GNG11	921676	2.84342e-177	0.065962	-15.1602	2.95497	44.7981	GNG11
GOLGA1	650084	0.00260458	1.50413	1.50413	32.5941	21.6697	GOLGA1
GOLGA2	1.04313e+06	0.0132241	1.54448	1.54448	56.6411	36.6733	GOLGA2
GON7	1.1172e+06	3.81774e-114	0.636857	-1.57021	33.8019	53.0761	GON7
GOT2	537484	1.88895e-05	2.02792	2.02792	37.593	18.5377	GOT2
GPN1	647386	1.04879e-64	0.66407	-1.50586	20.1478	30.3398	GPN1
GPR183	2.96439e+06	3.63216e-20	2.15665	2.15665	189.717	87.9686	GPR183
GPS1	1.17351e+06	4.49266e-120	0.590083	-1.69468	31.6005	53.5527	GPS1
GPSM3	4.82144e+06	0	0.545012	-1.83482	124.098	227.698	GPSM3
GRAMD1A	2.32653e+06	3.66904e-178	0.591088	-1.6918	57.7431	97.6895	GRAMD1A
GRASP	3.18194e+06	3.27215e-06	1.74873	1.74873	169.872	97.1407	GRASP
GRK2	2.3499e+06	1.15865e-215	0.452589	-2.20951	46.9586	103.756	GRK2
GRK6	1.33852e+06	7.01698e-226	0.173284	-5.77088	10.9439	63.1559	GRK6
GRN	9.51576e+06	0	0.61781	-1.61862	261.666	423.538	GRN
GSAP	963640	0.00136449	1.50818	1.50818	50.7346	33.6396	GSAP
GSDMD	3.02952e+06	7.82061e-240	0.629353	-1.58893	83.8363	133.21	GSDMD
GSTK1	2.02658e+06	6.01412e-179	0.606538	-1.6487	57.4046	94.6431	TMEM139
GSTP1	1.69238e+07	0	0.635292	-1.57408	548.992	864.158	GSTP1
GTF2E2	571841	3.14314e-69	0.558334	-1.79104	15.2014	27.2263	GTF2E2
GTF2H5	4.39239e+06	0	0.585483	-1.70799	125.22	213.875	GTF2H5
GTF3C6	2.39959e+06	1.67583e-201	0.598869	-1.66981	73.0227	121.934	GTF3C6
GUCY1B1	1.1993e+06	5.07944e-176	0.148835	-6.71884	8.45984	56.8403	GUCY1B1
GYG1	856764	3.4805e-99	0.567515	-1.76207	22.8567	40.2751	GYG1
H2AFY	5.42855e+06	0	0.620974	-1.61037	150.901	243.006	MACROH2A1
HADHB	1.4691e+06	3.66517e-146	0.648615	-1.54175	46.2028	71.233	HADHB
HAGH	1.36157e+06	1.49386e-119	0.606451	-1.64894	39.3386	64.8669	HAGH
HAMP	1.89757e+07	2.54702e-96	2.06923	2.06923	1381.02	667.41	HAMP
HAT1	713322	1.30436e-83	0.618462	-1.61691	20.5471	33.2229	HAT1
HAUS4	503479	4.18909e-54	0.604518	-1.65421	15.3266	25.3535	HAUS4
HAVCR2	1.49576e+06	0.0481153	1.58956	1.58956	83.3523	52.4374	HAVCR2
HAX1	1.50997e+06	2.16691e-149	0.599712	-1.66747	43.5319	72.588	HAX1
HBA1	1.70209e+06	3.49145e-111	0.291126	-3.43494	22.1711	76.1565	HBA1
HCK	3.47083e+06	0	0.263645	-3.79298	42.3733	160.721	HCK
HDAC1	826166	3.40167e-101	0.524002	-1.90839	20.1285	38.4131	HDAC1
HDAC5	784213	6.50897e-54	0.650761	-1.53666	22.0476	33.8798	HDAC5
HDDC3	560990	7.60574e-59	0.592475	-1.68783	17.1378	28.9258	HDDC3
HEBP1	1.76518e+06	1.97038e-151	0.581903	-1.7185	48.0591	82.5896	HEBP1
HEBP2	1.47289e+06	2.61057e-138	0.524762	-1.90562	39.5691	75.4039	HEBP2
HELZ2	1.88637e+06	1.90868e-136	0.580275	-1.72332	44.0349	75.8863	HELZ2
HERPUD1	1.20346e+07	5.53069e-175	2.17433	2.17433	735.264	338.156	HERPUD1
HES1	1.39956e+06	3.5207e-56	0.393496	-2.54132	23.4703	59.6457	HES1
HES4	2.54503e+06	0	0.0602812	-16.5889	7.30574	121.194	HES4
HIPK1	1.19167e+06	0.0112957	2.03672	2.03672	72.7804	35.7342	HIPK1
HIST2H2AC	2.32631e+06	4.89082e-103	3.36956	3.36956	191.352	56.7885	H2AC20
HK2	1.59607e+06	0.00954818	1.59751	1.59751	87.0783	54.5088	HK2
HK3	2.31816e+06	3.75593e-286	0.281855	-3.54792	28.52	101.187	HK3
HMG20A	733411	4.09384e-05	2.44215	2.44215	49.6537	20.332	HMG20A
HNRNPF	4.15881e+06	0	0.578634	-1.72821	111.812	193.235	HNRNPF
HNRNPH1	7.39782e+06	5.58077e-31	1.94763	1.94763	427.448	219.471	HNRNPH1
HNRNPLL	519258	0.0447144	2.0178	2.0178	32.5612	16.137	HNRNPLL
HPCAL1	1.9753e+06	3.0047e-238	0.46142	-2.16722	43.8792	95.0962	HPCAL1
HPRT1	691163	3.63781e-74	0.599419	-1.66828	20.5155	34.2256	HPRT1
HS1BP3	567544	9.74266e-48	0.621142	-1.60994	15.47	24.9057	HS1BP3
HS6ST1	525530	9.67232e-52	0.460838	-2.16996	10.8402	23.5228	HS6ST1
HSBP1	9.59591e+06	0	0.434214	-2.30301	212.835	490.163	HSBP1
HSD17B10	1.79258e+06	7.50536e-169	0.611144	-1.63628	53.9952	88.3511	HSD17B10
HSF1	1.39815e+06	3.64538e-114	0.64783	-1.54362	38.251	59.0448	HSF1
HSP90AA1	3.78734e+07	1.49394e-86	3.07603	3.07603	3161.18	1027.68	HSP90AA1
HSP90AB1	1.86926e+07	5.2372e-73	2.0871	2.0871	1255.32	601.469	HSP90AB1
HSPA5	1.4099e+07	3.86028e-07	1.81046	1.81046	812.255	448.646	HSPA5
HSPB1	4.05728e+06	1.95592e-190	10.4064	10.4064	512.201	49.22	HSPB1
HSPD1	3.01269e+06	0.00324693	1.74851	1.74851	197.457	112.929	HSPD1
HSPE1	7.94126e+06	4.07897e-09	1.62119	1.62119	522.789	322.472	HSPE1-MOB4
HSPH1	3.91993e+06	7.3791e-181	5.12471	5.12471	399.253	77.9074	HSPH1
HTATIP2	1.06006e+06	1.11103e-112	0.597242	-1.67436	30.8652	51.6795	PRMT3
HTATSF1	674751	1.1201e-63	0.664012	-1.506	19.9175	29.9957	HTATSF1
HVCN1	1.82593e+06	0.0083352	1.55073	1.55073	103.723	66.8869	HVCN1
ICAM2	729441	1.54998e-65	0.549185	-1.82088	17.1834	31.2889	ICAM2
ICAM3	1.69953e+06	2.74892e-289	0.121707	-8.21648	10.0827	82.8445	RAVER1
ID1	952198	3.58229e-106	4.94109	4.94109	89.5288	18.1192	ID1
ID2	1.00603e+07	1.19313e-37	1.80697	1.80697	560.411	310.138	ID2
ID3	504259	0.00293484	2.05283	2.05283	30.9216	15.0629	ID3
IDH2	2.10271e+06	2.18842e-180	0.595412	-1.67951	62.0326	104.184	IDH2
IDI1	670814	1.00952e-57	0.633119	-1.57948	18.6719	29.492	IDI1
IDO1	1.39839e+07	5.40173e-190	0.608547	-1.64326	365.165	600.061	IDO1
IER5	3.667e+06	5.69932e-76	2.86092	2.86092	261.699	91.4737	IER5
IFI30	3.5933e+07	0	0.432927	-2.30986	712.78	1646.42	IFI30
IFI35	3.09736e+06	2.84151e-240	0.582597	-1.71645	80.5513	138.263	IFI35
IFIH1	1.88976e+06	1.79195e-196	0.44642	-2.24004	37.6172	84.2641	KCNH7
IFIT1	7.76453e+06	0	0.401138	-2.49291	143.016	356.526	IFIT1
IFIT2	2.02886e+07	8.81533e-253	0.634528	-1.57597	489.73	771.801	IFIT2
IFIT3	1.59394e+07	0	0.378751	-2.64026	274.119	723.745	IFIT3
IFIT5	1.4207e+06	1.56585e-180	0.432654	-2.31132	28.3979	65.6366	IFIT5
IFRD1	3.86892e+06	3.69521e-230	3.65257	3.65257	310.879	85.1126	IFRD1
IFT20	993790	3.7257e-92	0.625473	-1.59879	28.3682	45.3548	IFT20
IFT57	546906	8.19156e-70	0.416883	-2.39875	10.1227	24.282	IFT57
IGBP1	1.87583e+06	9.9572e-161	0.622953	-1.60526	55.4998	89.0915	IGBP1
IGF2R	967886	2.25609e-147	0.143883	-6.95011	6.47637	45.0115	IGF2R
IL15	976582	2.43074e-93	0.526628	-1.89887	22.3061	42.3565	IL15
IL18	3.22333e+06	2.36306e-66	2.32023	2.32023	240.72	103.749	IL18
IL1RN	3.43678e+06	5.79186e-97	0.664285	-1.50538	95.6249	143.952	IL1RN
IL23A	614196	1.31874e-43	0.217485	-4.59803	6.17432	28.3897	IL23A
IL6ST	1.22252e+06	0.0127852	1.99363	1.99363	75.4907	37.8659	IL6ST
ILRUN	500073	2.13089e-38	0.648858	-1.54117	14.1392	21.7909	ILRUN
IMPAD1	833073	4.95254e-100	0.595653	-1.67883	22.4796	37.7395	IMPAD1
IMPDH1	552334	5.51165e-57	0.532253	-1.87881	13.3937	25.1642	IMPDH1
ING2	969340	0.00930799	1.65031	1.65031	53.6164	32.4886	ING2
ING4	623332	2.10895e-56	0.631325	-1.58397	16.2201	25.6922	ING4
INPP5F	800759	6.61588e-28	3.28913	3.28913	63.8742	19.4198	INPP5F
INSIG1	1.84842e+06	1.59221e-90	0.521966	-1.91583	39.6973	76.0533	INSIG1
INTS11	595821	3.61935e-54	0.64463	-1.55128	16.2783	25.2522	INTS11
INTS3	588851	4.93565e-09	2.57224	2.57224	42.2133	16.4111	INTS3
INTS6	1.92043e+06	6.86787e-10	2.25373	2.25373	118.954	52.781	INTS6
IPCEF1	1.24889e+06	1.13956e-22	2.49514	2.49514	85.5645	34.2924	IPCEF1
IQGAP1	2.73702e+06	2.15682e-176	0.613181	-1.63084	70.1656	114.429	IQGAP1
IRAK2	629042	1.01314e-12	2.73448	2.73448	44.984	16.4507	IRAK2
IRF3	2.2512e+06	8.11107e-273	0.493064	-2.02813	54.2658	110.058	IRF3
IRF7	7.06519e+06	0	0.423566	-2.36091	137.607	324.877	IRF7
IRF8	4.61045e+06	2.47669e-07	1.89339	1.89339	278.92	147.312	IRF8
IRS2	803615	2.95009e-36	3.0918	3.0918	61.1341	19.773	IRS2
ISG15	4.73196e+07	0	0.350595	-2.85229	822.771	2346.78	ISG15
ISG20	9.95876e+06	0	0.224423	-4.45588	107.927	480.911	ISG20
ITGA4	1.87391e+06	9.78263e-167	0.479186	-2.08687	39.2381	81.8848	ITGA4
ITGA6	747684	1.32119e-08	2.27203	2.27203	50.7957	22.3569	ITGA6
ITGAL	2.9417e+06	1.95198e-222	0.34079	-2.93436	44.8066	131.479	ITGAL
ITGAM	3.50624e+06	1.88031e-225	0.561275	-1.78166	85.8203	152.902	ITGAM
ITGB2	1.39292e+07	0	0.243846	-4.10096	157.925	647.644	ITGB2
ITPA	1.24031e+06	2.80725e-106	0.661257	-1.51227	37.2805	56.3782	ITPA
ITSN1	615781	2.06727e-51	0.593767	-1.68416	15.6906	26.4255	ITSN1
JADE2	722970	1.9193e-43	0.539678	-1.85296	16.4364	30.4559	JADE2
JMJD1C	6.75619e+06	2.82837e-41	2.06119	2.06119	392.501	190.424	JMJD1C
JOSD2	2.30539e+06	8.41136e-295	0.427971	-2.33661	47.9905	112.135	JOSD2
JTB	5.63108e+06	0	0.490377	-2.03925	140.899	287.327	JTB
JUN	4.96017e+07	0	1.50652	1.50652	2241.94	1488.15	JUN
KANSL2	779596	1.08406e-05	2.29607	2.29607	49.695	21.6435	KANSL2
KAT6A	1.83564e+06	0.000572506	1.88279	1.88279	103.284	54.857	KAT6A
KBTBD8	1.1249e+06	2.51716e-10	2.43886	2.43886	71.8507	29.4608	KBTBD8
KCNAB2	517412	3.69085e-54	0.495738	-2.01719	11.2189	22.6307	KCNAB2
KCNJ2	652458	4.04428e-32	0.666598	-1.50015	17.166	25.7517	KCNJ2
KCNMB1	1.13908e+06	0.000529691	1.54052	1.54052	63.1973	41.0235	KCNMB1
KCNQ1	833685	4.93133e-76	0.649826	-1.53887	23.3219	35.8895	KCNQ1
KCTD14	560300	1.2284e-129	0.085107	-11.7499	2.28622	26.8628	KCTD14
KCTD5	678618	2.8855e-77	0.441503	-2.26499	13.1598	29.8069	KCTD5
KDM6B	2.26875e+06	1.17624e-09	2.10613	2.10613	135.579	64.3733	KDM6B
KIAA0355	550951	4.2885e-12	2.75203	2.75203	39.7448	14.442	KIAA0355
KIAA2013	1.21333e+06	2.91586e-109	0.612349	-1.63306	33.9307	55.4107	KIAA2013
KIF16B	689224	0.00152185	2.19238	2.19238	43.7669	19.9632	KIF16B
KLF10	2.63406e+06	4.8547e-12	2.10047	2.10047	157.479	74.9733	KLF10
KLF13	2.02115e+06	8.2103e-167	0.44161	-2.26444	38.164	86.4202	KLF13
KLF2	2.51341e+07	0	2.36026	2.36026	1578.58	668.816	KLF2
KLF4	1.61207e+07	2.78497e-186	2.05614	2.05614	946.073	460.12	KLF4
KLF6	5.73093e+07	0	2.10257	2.10257	3316.27	1577.25	KLF6
KLHL15	507171	0.000212603	2.23628	2.23628	31.6184	14.1388	KLHL15
KLHL18	512744	0.00188303	2.18446	2.18446	32.668	14.9548	KLHL18
KMT2E	4.14044e+06	8.58852e-10	1.96143	1.96143	238.699	121.696	KMT2E
KTN1	5.18422e+06	0.0352239	1.54942	1.54942	275.873	178.049	KTN1
KXD1	1.36865e+06	6.54372e-128	0.589733	-1.69568	37.7888	64.0779	KXD1
LAMTOR2	4.80837e+06	0	0.526767	-1.89837	125.833	238.877	LAMTOR2
LAMTOR4	6.34919e+06	0	0.614722	-1.62675	182.41	296.735	LAMTOR4
LARP4	921411	0.0426398	1.64194	1.64194	48.4637	29.5161	LARP4
LCN2	562779	1.0315e-25	0.0824826	-12.1238	2.3068	27.9671	LCN2
LCP2	1.68095e+06	0.00031582	1.50138	1.50138	85.4974	56.946	LCP2
LDHA	1.24283e+07	0	0.492359	-2.03104	294.273	597.679	LDHA
LDLRAD3	637496	9.7307e-86	0.286125	-3.49497	8.29531	28.9919	LDLRAD3
LENG1	1.23153e+06	0.00308344	1.65224	1.65224	66.3139	40.1357	LENG1
LFNG	2.10261e+06	1.95499e-266	0.255323	-3.91661	24.1372	94.5361	LFNG
LGALS3	9.48552e+06	1.86066e-250	0.503323	-1.98679	227.317	451.631	LGALS3
LGALS3BP	1.28206e+07	0	0.658892	-1.5177	372.255	564.971	LGALS3BP
LHFPL1	588704	4.68994e-05	2.25594	2.25594	37.9214	16.8096	LHFPL1
LIG1	1.37155e+06	4.66362e-123	0.492182	-2.03177	30.1531	61.2641	LIG1
LILRA5	1.65497e+06	0	0.0422045	-23.6942	3.41399	80.8916	LILRA5
LILRB3	1.15311e+06	9.74911e-110	0.548217	-1.8241	26.1978	47.7872	LILRB3
LIMD2	5.02311e+06	0	0.574099	-1.74186	128.286	223.456	LIMD2
LIPA	3.05953e+06	3.87416e-230	0.573816	-1.74272	82.9392	144.54	LIPA
LITAF	1.79923e+06	1.19617e-05	2.00175	2.00175	114.092	56.9959	LITAF
LMAN2	5.65825e+06	0	0.556547	-1.79679	148.531	266.88	LMAN2
LMO2	4.01584e+06	1.81349e-306	0.604507	-1.65424	108.072	178.776	LMO2
LOC100426537	6.86345e+07	0	2.36981	2.36981	4437.67	1872.59	CCL3L1
LOC100426632	4.81035e+07	0	3.27947	3.27947	3795.83	1157.45	CCL4
LOC100427967	5.59335e+06	0	0.637598	-1.56839	158.802	249.062	LGALS9
LOC107000378	503427	3.55033e-58	0.555628	-1.79976	14.7731	26.588	CENPS-CORT
LOC114669765	1.08536e+06	1.62614e-119	0.442091	-2.26198	22.0981	49.9855	SULT1A2
LOC694580	1.48735e+06	2.57371e-06	2.0911	2.0911	89.9146	42.9987	TGIF1
LOC695533	1.5439e+07	1.25414e-299	1.83093	1.83093	975.105	532.575	LAIR1
LOC696959	4.62353e+06	0	0.391972	-2.5512	93.5392	238.637	PGAM4
LOC697689	2.93857e+06	1.67836e-05	1.52482	1.52482	184.962	121.301	MS4A6A
LOC697790	1.42723e+06	2.2988e-08	1.79317	1.79317	84.906	47.3497	MAP1LC3B
LOC706568	6.81197e+06	0	0.437736	-2.28448	143.11	326.931	CASP1
LOC706619	2.67969e+06	0.000138981	1.57089	1.57089	135.164	86.0431	TLE4
LOC709083	874399	0.0176953	1.60447	1.60447	44.2624	27.5869	MLLT10
LOC712324	3.4393e+06	2.74512e-300	0.565728	-1.76764	94.2272	166.559	COMMD4
LOC712405	1.58674e+07	0	0.01579	-63.3314	12.1601	770.118	FCN1
LOC715912	677879	6.38192e-138	0.174604	-5.72724	5.6212	32.194	SIRPB1
LOC718510	1.87582e+06	5.3121e-131	0.538014	-1.85869	43.7381	81.2955	PLA2G4C
LOC719351	921964	4.40992e-80	0.587939	-1.70086	23.4574	39.8976	PRPF6
LOC720399	617447	2.8454e-06	1.58504	1.58504	32.8253	20.7094	HSD17B7
LPIN2	3.69428e+06	2.42573e-17	1.93747	1.93747	214.44	110.68	LPIN2
LRCH1	1.20084e+06	1.29108e-07	2.17923	2.17923	74.484	34.1791	LRCH1
LRPAP1	2.64635e+06	1.0761e-232	0.6211	-1.61005	74.609	120.124	LRPAP1
LRRC25	6.86256e+06	0	0.229173	-4.36351	72.7199	317.314	LRRC25
LRRFIP1	3.20109e+06	5.10756e-270	0.472597	-2.11597	66.2882	140.264	LRRFIP1
LSM10	2.96343e+06	1.69086e-227	0.621541	-1.60891	86.6354	139.388	LSM10
LSM4	2.19377e+06	2.61563e-208	0.559102	-1.78858	60.6266	108.436	LSM4
LSM5	1.27103e+06	1.5854e-115	0.603871	-1.65598	40.9136	67.7523	LSM5
LSP1	4.50794e+06	0	0.25464	-3.92712	54.1368	212.602	LSP1
LST1	1.54146e+07	0	0.364617	-2.7426	264.847	726.37	LST1
LTA4H	1.97678e+06	3.13597e-199	0.197411	-5.06558	18.0725	91.5478	LTA4H
LTBR	2.31957e+06	6.69607e-216	0.583152	-1.71482	58.513	100.339	LTBR
LTC4S	3.37266e+06	1.76165e-41	1.81025	1.81025	220.162	121.62	LTC4S
LY96	1.42957e+06	2.99732e-169	0.493887	-2.02475	34.5409	69.9368	LY96
LYPLA2	630537	1.23568e-51	0.605672	-1.65106	17.4785	28.858	LYPLA2
LYZ	2.95169e+06	2.53125e-210	0.409477	-2.44214	54.2593	132.509	LYZ
MAD2L2	633192	3.82181e-60	0.614164	-1.62823	19.0366	30.9959	MAD2L2
MAF	1.24923e+06	1.0416e-17	2.30918	2.30918	89.4509	38.7371	MAF
MAF1	2.04281e+06	1.26179e-204	0.596163	-1.67739	56.0224	93.9716	MAF1
MAFF	1.09474e+06	4.59644e-23	2.9177	2.9177	82.846	28.3943	MAFF
MAGOHB	516422	1.27762e-52	0.636879	-1.57016	15.3954	24.1732	MAGOHB
MAML2	762545	2.50187e-12	2.64919	2.64919	53.2209	20.0895	MAML2
MAMU-DPA	596076	8.40065e-112	4.2535	4.2535	59.7334	14.0434	HLA-DPA1
MAN2B1	6.43377e+06	0	0.418351	-2.39034	122.942	293.874	MAN2B1
MAP3K8	9.22879e+06	3.30371e-100	2.11569	2.11569	548.067	259.049	MAP3K8
MAP4K2	548637	6.42833e-76	0.207664	-4.81547	5.30169	25.5301	MAP4K2
MAPKAPK3	1.62108e+06	9.21064e-233	0.365321	-2.73732	28.4819	77.964	MAPKAPK3
MAPRE2	1.95631e+06	7.33391e-53	2.83237	2.83237	146.246	51.6337	MAPRE2
MARCHF2	1.58412e+06	2.58218e-196	0.524578	-1.90629	42.5132	81.0426	N/A
MBD2	2.88626e+06	0	0.424518	-2.35561	56.6556	133.459	MBD2
MBD4	876470	0.000417697	1.56464	1.56464	44.0584	28.1588	MBD4
MCOLN1	720486	1.98062e-77	0.547699	-1.82582	17.1199	31.2579	MCOLN1
MCTS1	1.67411e+06	8.69898e-154	0.634943	-1.57494	51.1773	80.6015	MCTS1
MCUB	1.90342e+06	4.21022e-241	0.446019	-2.24206	40.3265	90.4142	MCUB
MDFIC	614441	9.04216e-122	0.217904	-4.58917	6.16004	28.2695	MDFIC
MDH2	2.38136e+06	4.66912e-181	0.652377	-1.53286	77.859	119.347	MDH2
MDM4	1.37796e+06	0.0280877	1.6234	1.6234	69.1663	42.6057	MDM4
MED31	1.41832e+06	0.000111218	1.57912	1.57912	79.946	50.6269	MED31
MEF2A	5.28886e+06	8.92829e-46	2.19361	2.19361	330.301	150.574	MEF2A
MEF2C	1.06095e+07	1.71766e-261	2.62814	2.62814	757.418	288.196	MEF2C
MEGF9	1.08092e+06	6.73668e-155	0.155908	-6.41402	7.82874	50.2137	MEGF9
MERTK	2.15558e+06	3.45343e-14	2.06108	2.06108	129.721	62.9384	MERTK
METAP2	1.56754e+06	3.05419e-06	2.10964	2.10964	107.549	50.9795	METAP2
METRNL	6.44341e+06	0	0.419137	-2.38585	123.618	294.934	METRNL
METTL21A	1.17468e+06	9.96993e-67	0.649195	-1.54037	32.1531	49.5277	METTL21A
METTL7A	510606	4.85509e-06	2.26105	2.26105	33.1206	14.6483	METTL7A
MFSD10	1.6461e+06	6.1306e-155	0.635314	-1.57402	45.317	71.3301	MFSD10
MGA	730631	0.000370729	1.53341	1.53341	36.7339	23.9558	MGA
MGST3	1.42401e+07	0	0.490489	-2.03878	355.41	724.604	MGST3
MICU2	814024	6.57722e-78	0.661416	-1.51191	24.0545	36.3681	MICU2
MIF	8.97823e+06	0	0.594827	-1.68116	263.292	442.636	SLC2A11
MIS12	580944	0.00596044	1.58038	1.58038	29.6126	18.7377	MIS12
MKKS	1.88388e+06	2.46684e-144	0.649024	-1.54077	60.4107	93.0792	MKKS
MKRN1	1.18524e+06	1.73605e-129	0.548821	-1.82209	28.482	51.8967	MKRN1
MLX	1.33447e+06	3.89356e-141	0.54694	-1.82836	33.7323	61.6746	MLX
MOB2	1.09852e+06	1.23827e-107	0.571592	-1.7495	26.9771	47.1964	MOB2
MOCOS	520760	2.40472e-52	0.595149	-1.68025	13.3356	22.4072	MOCOS
MPDU1	1.86342e+06	1.31588e-168	0.61924	-1.61488	52.9562	85.5181	MPDU1
MPG	1.1351e+06	4.89495e-105	0.624532	-1.6012	31.6445	50.6691	MPG
MRFAP1	3.5927e+06	1.70309e-275	0.618721	-1.61624	103.114	166.656	MRFAP1
MRPL10	627997	1.87607e-53	0.664589	-1.50469	19.4038	29.1967	SCRN2
MS4A4A	1.84849e+06	1.57097e-09	1.778	1.778	131.054	73.7086	MS4A4A
MSMO1	682923	3.88166e-57	0.630396	-1.5863	18.9969	30.1348	MSMO1
MSRA	1.98813e+06	0	0.237487	-4.21075	23.7644	100.066	PRSS55
MT1X	7.06278e+06	5.40567e-112	0.553481	-1.80675	168.585	304.591	MT1X
MTCH2	1.95503e+06	3.97034e-215	0.499989	-2.00005	46.3334	92.6689	MTCH2
MTFR1L	599211	3.75126e-65	0.588375	-1.6996	16.0914	27.349	MTFR1L
MTIF3	947507	0.0163607	1.53787	1.53787	49.428	32.1406	MTIF3
MTPN	3.06651e+06	1.23735e-245	0.590469	-1.69357	80.1594	135.755	LUZP6
MTREX	1.23933e+06	0.00102588	2.21793	2.21793	81.9821	36.9633	MTREX
MTSS2	517872	2.35729e-72	0.0971309	-10.2954	2.37735	24.4758	MTSS2
MTUS1	882728	1.14619e-65	3.61864	3.61864	78.6363	21.7309	MTUS1
MVD	1.20647e+06	7.11752e-165	0.373917	-2.67439	21.0709	56.3517	MVD
MVP	3.27959e+06	0	0.447938	-2.23245	68.2043	152.263	MVP
MX1	3.12854e+07	0	0.58554	-1.70783	814.445	1390.93	MX1
MYADM	1.97169e+06	9.69776e-84	3.37449	3.37449	157.822	46.7693	MYADM
MYC	1.50591e+06	1.38366e-09	2.03165	2.03165	87.276	42.9582	MYC
MYLIP	2.0487e+06	8.67167e-51	2.95654	2.95654	152.884	51.7105	MYLIP
MYO1G	1.74422e+06	1.41844e-275	0.124291	-8.0456	10.0719	81.0344	MYO1G
N4BP1	1.48924e+06	1.25895e-92	0.661797	-1.51104	39.8569	60.2254	N4BP1
NAA25	590511	0.00322107	1.61911	1.61911	30.366	18.7547	NAA25
NAGA	683477	2.25424e-76	0.530953	-1.88341	16.9916	32.002	NAGA
NAGK	4.95909e+06	7.55431e-291	0.659394	-1.51654	144.715	219.467	NAGK
NAPA	3.30253e+06	1.06198e-237	0.644835	-1.55078	94.4917	146.536	NAPA
NASP	1.6952e+06	2.1939e-05	1.50292	1.50292	90.3087	60.0887	NASP
NAV3	873742	1.78703e-28	3.10703	3.10703	64.8813	20.8821	NAV3
NAXE	1.01192e+06	2.93359e-95	0.642231	-1.55707	32.1077	49.994	NAXE
NBN	1.17295e+06	3.53285e-132	0.472477	-2.1165	24.9209	52.7453	NBN
NCBP2	4.95764e+06	0	0.591163	-1.69158	144.934	245.168	NCBP2
NCF4	4.10497e+06	3.44538e-263	0.653446	-1.53035	122.115	186.879	NCF4
NDRG1	817387	9.14864e-98	0.286525	-3.4901	10.475	36.5588	NDRG1
NDRG2	500839	1.30539e-113	0.137111	-7.29336	3.3313	24.2963	NDRG2
NDUFA12	3.1007e+06	2.8714e-270	0.553477	-1.80676	84.793	153.2	NDUFA12
NDUFA5	1.77904e+06	1.78411e-208	0.51961	-1.92452	44.73	86.0838	NDUFA5
NDUFAF4	1.19565e+06	0.000259978	1.57008	1.57008	69.2499	44.1059	NDUFAF4
NDUFB5	2.14276e+06	7.21437e-211	0.586888	-1.7039	62.2587	106.083	NDUFB5
NDUFB7	6.16751e+06	0	0.656538	-1.52314	193.338	294.48	NDUFB7
NDUFV1	1.57083e+06	7.38372e-136	0.66135	-1.51206	47.5136	71.8433	NDUFV1
NEDD9	2.38128e+06	1.33566e-58	2.92338	2.92338	174.703	59.7604	NEDD9
NELFE	1.15097e+06	1.58054e-106	0.626433	-1.59634	33.5748	53.5969	NELFE
NFAM1	726250	3.67348e-63	0.511417	-1.95535	16.3068	31.8856	NFAM1
NFATC1	522716	2.26886e-28	3.55201	3.55201	44.7173	12.5893	NFATC1
NFIC	2.35837e+06	2.36972e-10	2.17951	2.17951	155.112	71.1685	NFIC
NFKBID	604315	0.0029406	2.22624	2.22624	37.5859	16.8831	NFKBID
NFYA	534174	0.0182039	1.5605	1.5605	27.3771	17.5438	NFYA
NGRN	1.25527e+06	2.09547e-113	0.656882	-1.52234	38.2052	58.1615	NGRN
NINJ1	1.0106e+07	0	0.59321	-1.68574	269.852	454.902	NINJ1
NIP7	568397	0.014088	1.61382	1.61382	31.8442	19.7322	NIP7
NLRP1	948594	0.00177533	1.52737	1.52737	45.9926	30.1123	NLRP1
NLRP3	2.85491e+06	2.13554e-120	0.641022	-1.56001	72.5902	113.241	NLRP3
NMT1	3.03579e+06	8.89768e-27	2.21262	2.21262	205.712	92.9721	NMT1
NOC4L	500732	1.03354e-54	0.547043	-1.82801	12.677	23.1736	NOC4L
NOCT	966960	1.49764e-64	0.444529	-2.24957	18.2519	41.0588	NOCT
NOP58	1.19607e+06	0.00908669	1.61017	1.61017	65.8803	40.9151	NOP58
NOTCH2	1.13141e+06	1.11823e-108	0.452311	-2.21087	21.9341	48.4935	NOTCH2
NPL	1.62314e+06	9.20214e-162	0.565353	-1.76881	44.4893	78.693	NPL
NPTN	2.57662e+06	5.53845e-196	0.662729	-1.50891	74.0164	111.684	NPTN
NR1H2	2.72476e+06	0	0.479317	-2.0863	59.1211	123.345	NR1H2
NR2F6	1.03162e+06	3.38527e-120	0.339916	-2.9419	15.8167	46.5311	NR2F6
NR4A1	1.03722e+07	1.45447e-23	1.62289	1.62289	520.178	320.526	NR4A1
NR4A2	4.43628e+06	3.73401e-245	3.74571	3.74571	360.823	96.3297	NR4A2
NR4A3	2.31703e+06	1.7408e-98	3.36392	3.36392	181.441	53.9374	NR4A3
NRARP	1.41296e+06	4.16803e-22	2.51538	2.51538	95.2617	37.8717	NRARP
NRIP1	3.74501e+06	0.000311285	1.82009	1.82009	207.926	114.24	NRIP1
NSL1	726995	7.93908e-73	0.599113	-1.66914	20.7663	34.6618	NSL1
NT5C3A	2.50019e+06	1.51748e-232	0.506147	-1.97571	55.9199	110.482	NT5C3A
NTAN1	1.06086e+06	1.14573e-95	0.635862	-1.57267	30.0537	47.2645	NTAN1
NUCB1	3.48246e+06	0	0.46537	-2.14883	74.8909	160.928	NUCB1
NUDT2	706730	1.88993e-116	0.45057	-2.21941	17.015	37.7634	NUDT2
NUFIP1	964631	5.60225e-25	3.06979	3.06979	73.5018	23.9436	NUFIP1
NUFIP2	2.57497e+06	1.12914e-20	2.28663	2.28663	164.284	71.8454	NUFIP2
NXF1	1.30194e+06	3.5926e-10	2.34271	2.34271	83.1476	35.4921	NXF1
OAS1	4.18978e+06	0	0.155252	-6.44113	31.8584	205.204	OAS1
OAS2	4.62439e+06	8.18911e-288	0.596014	-1.67781	122.591	205.684	OAS2
OAS3	1.43053e+06	4.26107e-109	0.581692	-1.71912	35.1504	60.4278	OAS3
OASL	3.77468e+06	0	0.334826	-2.98662	58.7334	175.415	OASL
OAZ1	6.16817e+07	0	0.325592	-3.07133	970.101	2979.5	OAZ1
OCEL1	531658	1.57841e-45	0.644561	-1.55144	15.4905	24.0327	OCEL1
OFD1	670831	0.00218554	1.53944	1.53944	33.6692	21.8712	OFD1
OGFR	1.18582e+06	1.34817e-139	0.500259	-1.99897	26.6835	53.3394	OGFR
OLR1	4.04884e+06	1.17418e-127	2.84359	2.84359	310.397	109.157	OLR1
OPA1	623939	0.000423149	1.55646	1.55646	33.711	21.6588	OPA1
OPTN	1.17593e+06	1.40899e-111	0.605087	-1.65265	32.4039	53.5524	OPTN
OSGEP	883297	1.71544e-93	0.536506	-1.86391	22.1938	41.3673	OSGEP
OSTF1	4.92967e+06	0	0.543389	-1.8403	128.349	236.202	OSTF1
OSTM1	1.20129e+06	3.98438e-96	0.641632	-1.55853	32.8754	51.2372	OSTM1
OTUD1	1.41007e+07	0	1.93949	1.93949	754.829	389.19	OTUD1
OTULIN	644080	0.0234683	1.61881	1.61881	34.5709	21.3558	OTULIN
OXNAD1	696662	6.07488e-10	2.66945	2.66945	50.4722	18.9074	OXNAD1
P2RX7	702475	0.0481153	1.58782	1.58782	37.8723	23.8517	P2RX7
P4HA1	2.16357e+06	2.6435e-09	2.27552	2.27552	147.497	64.8189	P4HA1
PABPC1	1.15486e+07	1.4504e-220	2.87123	2.87123	896.729	312.315	PABPC1
PABPC4	2.44928e+06	3.65629e-81	3.05402	3.05402	196.343	64.2901	PABPC4
PADI2	1.78515e+06	4.94887e-60	2.68484	2.68484	138.456	51.5694	PADI2
PAFAH1B3	876890	1.30549e-72	0.642614	-1.55614	27.8064	43.2707	PAFAH1B3
PAGR1	974788	5.28692e-130	0.451454	-2.21507	21.6301	47.912	PAGR1
PAK1	1.41923e+06	0.0300397	1.75263	1.75263	89.2541	50.9259	PAK1
PAK1IP1	935420	5.82164e-05	1.5846	1.5846	51.2243	32.3263	PAK1IP1
PALD1	1.40294e+06	2.71332e-21	2.37556	2.37556	94.229	39.666	PALD1
PAN2	541437	0.0141832	1.56122	1.56122	26.2972	16.844	PAN2
PANX1	1.88074e+06	1.14709e-09	2.06317	2.06317	123.309	59.7668	PANX1
PARK7	4.32381e+06	4.45777e-273	0.661212	-1.51238	146.077	220.924	PARK7
PARP8	740237	0.000366563	2.32104	2.32104	48.082	20.7157	PARP8
PARVB	729327	1.04736e-105	0.413417	-2.41887	13.818	33.4238	PARVB
PARVG	1.78146e+06	2.04989e-197	0.528642	-1.89164	43.866	82.9788	PARVG
PCF11	1.2633e+06	0.0330353	2.03088	2.03088	73.8245	36.3509	PCF11
PCOLCE2	1.37982e+06	7.2826e-126	0.429843	-2.32643	32.0434	74.5468	PCOLCE2
PCYOX1	2.57788e+06	0.0346476	1.59157	1.59157	139.218	87.4721	PCYOX1
PCYT2	554219	2.60111e-62	0.606548	-1.64867	15.4819	25.5246	PCYT2
PDCD1LG2	718230	2.00226e-54	0.610875	-1.637	20.0883	32.8844	PDCD1LG2
PDCD5	3.74592e+06	1.28662e-245	0.660893	-1.5131	118.832	179.805	PDCD5
PDE4B	3.80145e+06	2.58147e-17	2.04936	2.04936	225.254	109.914	PDE4B
PDGFB	1.82091e+06	3.19355e-232	5.0877	5.0877	182.235	35.8188	PDGFB
PDPN	1.27526e+06	5.66241e-30	2.54621	2.54621	95.5218	37.5152	PDPN
PDSS1	1.94581e+06	1.42434e-108	0.307626	-3.2507	27.3738	88.9839	PDSS1
PDZD11	1.23626e+06	2.15251e-138	0.559921	-1.78596	35.2701	62.9911	PDZD11
PECAM1	4.13125e+06	0	0.155928	-6.41323	30.149	193.353	PECAM1
PELI1	4.06067e+06	3.43713e-08	1.82375	1.82375	221.706	121.566	PELI1
PEPD	2.61625e+06	3.52602e-285	0.509832	-1.96143	65.4023	128.282	PEPD
PER1	2.77517e+06	0.00554112	1.84564	1.84564	150.687	81.6453	PER1
PFKL	1.69979e+06	2.69707e-237	0.4699	-2.12811	39.6708	84.4238	PFKL
PFN1	1.97787e+07	0	0.478191	-2.09122	439.047	918.143	PFN1
PGK1	4.4071e+06	0	0.306001	-3.26796	70.0651	228.97	PGK1
PGLS	2.34098e+06	5.6272e-241	0.546915	-1.82844	63.2436	115.637	PGLS
PGM2	1.34122e+06	8.65494e-134	0.63695	-1.56998	39.19	61.5276	PGM2
PGS1	629645	1.39839e-55	0.607449	-1.64623	15.8938	26.1649	PGS1
PHTF1	733392	0.000133232	1.51708	1.51708	37.0627	24.4303	PHTF1
PI4K2B	879223	9.28242e-75	0.660157	-1.51479	24.1609	36.5988	PI4K2B
PIH1D1	1.39547e+06	8.42967e-138	0.555765	-1.79932	34.9791	62.9387	PIH1D1
PIK3AP1	2.4864e+06	1.487e-187	0.573278	-1.74436	60.6582	105.809	PIK3AP1
PIK3IP1	703294	3.75034e-05	2.14177	2.14177	46.7529	21.8291	PIK3IP1
PILRA	5.68323e+06	0	0.0453924	-22.0301	12.3362	271.767	PILRA
PIM3	5.73703e+06	0	0.402499	-2.48448	99.7449	247.814	PIM3
PIN1	2.04432e+06	1.15163e-260	0.458708	-2.18004	47.0852	102.647	PIN1
PINK1	812928	1.86718e-76	0.641245	-1.55947	24.0692	37.5352	PINK1
PKN1	2.80877e+06	9.44123e-236	0.574247	-1.74141	70.9655	123.58	PKN1
PLAAT4	9.34806e+06	1.14499e-246	0.46172	-2.16581	252.882	547.695	PLAAT4
PLAC8	4.66904e+07	4.02422e-265	0.51395	-1.94571	1120.33	2179.83	PLAC8
PLAUR	2.25806e+06	2.48822e-127	0.333922	-2.99471	33.8559	101.388	PLAUR
PLBD1	7.29401e+06	0	0.132899	-7.52454	46.9808	353.509	PLBD1
PLCB2	1.59585e+06	0.00623573	1.6899	1.6899	82.5433	48.845	PLCB2
PLCB3	676662	5.21096e-50	0.583995	-1.71234	16.7086	28.6109	PLCB3
PLD4	2.3226e+06	1.733e-120	0.457428	-2.18614	46.9198	102.573	PLD4
PLEC	1.93469e+06	1.71923e-194	0.261594	-3.82271	22.6678	86.6526	PLEC
PLEKHA1	700363	8.82532e-05	1.53758	1.53758	35.0381	22.7879	PLEKHA1
PLEKHH2	703370	0.000401328	2.30347	2.30347	42.6663	18.5226	PLEKHH2
PLEKHO1	3.7069e+06	3.13905e-291	0.59863	-1.67048	98.6868	164.854	PLEKHO1
PLP2	1.33023e+06	1.82439e-216	0.122891	-8.13727	7.79379	63.4202	PLP2
PLTP	877664	4.20099e-82	0.537095	-1.86187	21.4699	39.9741	PLTP
PLXDC2	1.05333e+07	0	2.60368	2.60368	725.111	278.495	PLXDC2
PMP22	794362	5.95088e-41	0.59434	-1.68254	19.9634	33.5892	PMP22
PMVK	1.73138e+06	1.85474e-252	0.404767	-2.47055	35.7892	88.4192	PMVK
PNPLA6	1.28865e+06	3.25558e-101	0.574087	-1.7419	30.5553	53.2242	PNPLA6
POLDIP2	762793	1.48712e-84	0.584385	-1.7112	22.4661	38.4441	POLDIP2
POLE4	2.34755e+06	4.21616e-256	0.478117	-2.09154	54.9932	115.02	POLE4
POLK	821104	0.000120667	1.54373	1.54373	40.864	26.471	POLK
POMP	5.78045e+06	0	0.631836	-1.58269	180.506	285.686	POMP
POU2F2	3.6066e+06	1.04777e-132	0.628609	-1.59081	91.8102	146.053	POU2F2
PPDPF	4.32514e+06	3.2569e-293	0.51246	-1.95137	100.991	197.071	PPDPF
PPIH	1.12774e+06	7.43334e-113	0.599333	-1.66852	33.8152	56.4213	PPIH
PPIL3	792100	2.23815e-86	0.627472	-1.5937	24.5233	39.0827	PPIL3
PPM1G	1.58692e+06	7.22702e-156	0.575873	-1.73649	43.4327	75.4206	PPM1G
PPP1CA	3.19688e+06	0	0.482091	-2.0743	72.0772	149.509	PPP1CA
PPP1CB	3.0856e+06	2.74998e-219	0.569463	-1.75604	77.9272	136.843	PPP1CB
PPP1R10	4.82195e+06	1.90645e-22	2.02885	2.02885	273.295	134.704	PPP1R10
PPP1R15B	2.03636e+06	0.000129828	2.04438	2.04438	119.337	58.3731	PPP1R15B
PPP2CB	630189	1.566e-77	0.566717	-1.76455	17.1223	30.2132	PPP2CB
PPT1	5.08033e+06	0	0.554314	-1.80403	136.534	246.311	PPT1
PRADC1	690617	4.38963e-64	0.64145	-1.55897	22.4709	35.0314	PRADC1
PRAM1	507021	2.40916e-42	0.459283	-2.17731	10.1511	22.1021	PRAM1
PRCP	5.64684e+06	2.6375e-295	0.595782	-1.67847	153.368	257.423	PRCP
PRDM1	2.57679e+06	1.14933e-11	1.95796	1.95796	144.436	73.7686	PRDM1
PRDM2	1.37985e+06	3.10829e-07	2.24621	2.24621	86.9252	38.6986	PRDM2
PRDX5	7.60056e+06	0	0.307962	-3.24716	114.459	371.668	PRDX5
PRELID1	4.0359e+06	0	0.497258	-2.01103	99.4387	199.974	PRELID1
PREPL	524736	0.023316	1.50684	1.50684	26.474	17.5692	PREPL
PRKACB	744079	6.6566e-05	2.39917	2.39917	54.942	22.9004	PRKACB
PRMT9	696621	0.0130286	2.15381	2.15381	42.9372	19.9354	PRMT9
PRPF31	708439	5.91294e-125	0.379143	-2.63753	13.501	35.6093	PRPF31
PRPF4B	7.12315e+06	1.2026e-05	1.7927	1.7927	395.194	220.446	PRPF4B
PRPS2	533862	6.2828e-72	0.550901	-1.81521	15.0022	27.2322	PRPS2
PRXL2C	878592	0.0349679	1.78505	1.78505	49.831	27.9157	PRXL2C
PSAP	3.22851e+07	0	0.594883	-1.681	838.268	1409.13	PSAP
PSMA4	3.99799e+06	1.37418e-288	0.607357	-1.64648	113.575	186.998	PSMA4
PSMA5	3.60229e+06	0	0.456107	-2.19247	81.2771	178.197	PSMA5
PSMA6	3.77038e+06	1.57864e-298	0.557754	-1.7929	105.319	188.827	PSMA6
PSMA7	9.04854e+06	0	0.606726	-1.64819	264.76	436.375	PSMA7
PSMB10	6.06706e+06	0	0.625334	-1.59914	181.827	290.767	PSMB10
PSMB3	3.48122e+06	0	0.529971	-1.8869	89.3955	168.68	PSMB3
PSMB5	2.99547e+06	1.23002e-225	0.64971	-1.53915	92.1855	141.887	PSMB5
PSMB6	5.95303e+06	0	0.556088	-1.79828	163.011	293.138	PSMB6
PSMB7	5.64969e+06	0	0.571086	-1.75105	155.676	272.596	PSMB7
PSMB8	1.05012e+07	0	0.396403	-2.52269	206.702	521.444	TAP1
PSMB9	1.54659e+07	0	0.450138	-2.22154	344.568	765.472	PSMB9
PSMC1	1.13318e+06	3.2034e-107	0.654738	-1.52733	34.2969	52.3825	PSMC1
PSMC2	1.80372e+06	2.55729e-179	0.61789	-1.61841	53.3357	86.3191	PSMC2
PSMC5	3.12038e+06	6.6627e-242	0.648099	-1.54297	90.395	139.477	PSMC5
PSMD13	1.86628e+06	1.68598e-205	0.573696	-1.74308	50.8668	88.6651	PSMD13
PSMD2	1.90284e+06	8.35779e-151	0.660882	-1.51313	57.6327	87.2057	PSMD2
PSMD3	982944	2.68285e-97	0.57632	-1.73515	26.5231	46.0214	PSMD3
PSMD4	2.42648e+06	8.22765e-246	0.568442	-1.7592	64.9032	114.177	PSMD4
PSMD8	3.40852e+06	0	0.557507	-1.7937	91.9154	164.869	PSMD8
PSMD9	1.33829e+06	6.91592e-178	0.455892	-2.1935	28.8946	63.3802	PSMD9
PSME1	1.06174e+07	0	0.627597	-1.59338	316.828	504.827	PSME1
PSME2	1.67031e+07	0	0.550145	-1.8177	452.138	821.852	PSME2
PSMF1	1.28923e+06	4.45211e-121	0.614953	-1.62614	39.59	64.3789	PSMF1
PSTPIP1	799620	1.79378e-160	0.0840275	-11.9009	3.1966	38.0423	PSTPIP1
PSTPIP2	1.6233e+06	7.38656e-296	0.163821	-6.10422	12.7053	77.5561	PSTPIP2
PTGER4	6.25543e+06	0	4.93	4.93	596.073	120.907	PTGER4
PTGIR	632210	2.88579e-132	0.0544015	-18.3818	1.65248	30.3756	PTGIR
PTGS2	1.92207e+06	1.46487e-48	2.9225	2.9225	142.076	48.6145	PTGS2
PTP4A2	6.08988e+06	0	0.639193	-1.56447	170.112	266.136	PTP4A2
PTPN12	1.7089e+06	3.29577e-05	1.58384	1.58384	88.3811	55.8019	PTPN12
PTPN6	6.00127e+06	0	0.529468	-1.88869	138.405	261.404	PTPN6
PTS	567757	0.011747	1.52444	1.52444	30.1935	19.8063	PTS
PTX3	7.49499e+06	0	0.0956934	-10.45	34.1687	357.065	PTX3
PUM1	1.64184e+06	0.00297058	1.54217	1.54217	83.056	53.8566	PUM1
PYCARD	1.81849e+07	0	0.425212	-2.35177	370.098	870.384	PYCARD
PYROXD1	522193	0.0336606	1.61045	1.61045	27.5866	17.1297	PYROXD1
QDPR	859498	8.09805e-102	0.60725	-1.64677	26.1749	43.104	QDPR
RAB10	2.93001e+06	0	0.439708	-2.27424	58.8389	133.814	RAB10
RAB1A	2.99265e+06	2.08509e-07	1.54123	1.54123	164.233	106.56	RAB1A
RAB24	3.61766e+06	2.91546e-223	0.661749	-1.51115	95.7337	144.668	RAB24
RAB39A	882487	3.77727e-71	0.651377	-1.53521	24.4245	37.4968	RAB39A
RABGGTB	537967	0.011132	1.57978	1.57978	27.71	17.5404	RABGGTB
RABL6	1.49865e+06	1.46404e-119	0.651486	-1.53495	43.3326	66.5135	RABL6
RAC2	5.88299e+06	0	0.349758	-2.85912	96.0908	274.735	RAC2
RALGAPA2	1.19314e+06	2.37714e-06	2.24099	2.24099	77.4356	34.5542	RALGAPA2
RALY	2.23405e+06	9.32784e-164	0.648917	-1.54103	66.2787	102.137	RALY
RAMAC	1.21414e+06	0.00367578	1.60118	1.60118	68.5498	42.812	RAMAC
RANBP9	1.13176e+06	0.00689457	1.67831	1.67831	60.852	36.2579	RANBP9
RAPGEF2	1.88346e+06	5.81665e-62	3.1774	3.1774	143.458	45.1495	RAPGEF2
RAPH1	1.08532e+06	4.57128e-13	2.55159	2.55159	72.2651	28.3216	RAPH1
RARA	1.3691e+06	4.21981e-118	0.447313	-2.23557	26.0137	58.1555	RARA
RASGEF1B	4.45475e+06	5.85018e-34	2.20501	2.20501	277.807	125.989	RASGEF1B
RASGRP2	1.23707e+06	5.11531e-247	0.0895662	-11.1649	5.29103	59.074	RASGRP2
RASSF1	1.6833e+06	5.49352e-147	0.603283	-1.6576	43.4694	72.0547	RASSF1
RASSF2	814780	2.48725e-89	0.583438	-1.71398	21.1945	36.327	RASSF2
RASSF5	1.63925e+06	1.47183e-125	0.587131	-1.7032	40.2376	68.5325	RASSF5
RBBP6	2.90937e+06	0.0334585	1.90777	1.90777	163.353	85.6248	RBBP6
RBM25	4.38104e+06	0.0157411	1.76072	1.76072	234.19	133.008	RBM25
RBM39	8.11038e+06	0.0442141	1.60548	1.60548	418.633	260.753	RBM39
RBM47	1.25778e+06	0.00022879	1.57306	1.57306	64.6607	41.1049	RBM47
RBX1	8.55011e+06	0	0.644998	-1.55039	261.911	406.065	RBX1
REL	2.9103e+06	0.00052165	1.53691	1.53691	144.266	93.8672	REL
RELL1	691461	3.69093e-86	4.75915	4.75915	69.7368	14.6532	RELL1
RERE	2.26419e+06	1.46094e-10	2.07695	2.07695	134.772	64.8892	RERE
RFK	1.24333e+06	1.95086e-103	0.662463	-1.50952	36.1369	54.5493	RFK
RGCC	2.69448e+06	8.21424e-155	4.86036	4.86036	260.554	53.608	RGCC
RGL1	1.4846e+06	0.0063674	1.93962	1.93962	91.253	47.0468	RGL1
RGS1	4.2575e+07	0	2.71073	2.71073	2801.25	1033.39	RGS1
RGS14	876946	8.3361e-83	0.617063	-1.62058	22.9622	37.212	RGS14
RGS16	1.04805e+06	2.29398e-07	1.88014	1.88014	58.712	31.2275	RGS16
RGS19	7.71226e+06	0	0.471976	-2.11875	166.639	353.066	RGS19
RGS2	3.52259e+07	0	2.75663	2.75663	2461.17	892.818	RGS2
RHEX	1.24902e+06	1.45619e-48	2.75205	2.75205	104.866	38.1048	RHEX
RHOT2	819545	1.12009e-63	0.657639	-1.52059	21.6624	32.9396	RHOT2
RIC8A	623898	3.29694e-59	0.619346	-1.61461	16.4497	26.5598	RIC8A
RIN2	978208	3.02533e-05	1.54175	1.54175	50.713	32.8932	RIN2
RIPOR1	597199	1.49527e-34	0.650872	-1.5364	16.0915	24.723	RIPOR1
RIPOR2	1.77925e+06	0	0.037762	-26.4816	3.2213	85.3054	RIPOR2
RMDN1	733904	9.63662e-78	0.64618	-1.54756	22.4006	34.6661	RMDN1
RMND5A	521112	0.000318173	1.61528	1.61528	27.9261	17.2887	RMND5A
RNASE1	971491	2.63333e-28	0.0748584	-13.3586	3.63754	48.5923	RNASE1
RNASE4	1.50466e+06	7.58264e-143	0.434474	-2.30163	29.299	67.4355	RNASE4
RNASE6	1.69129e+07	0	0.610689	-1.63749	473.276	774.987	RNASE6
RND3	3.94619e+06	0	5.38889	5.38889	370.582	68.7678	RND3
RNF111	597285	0.0358789	1.51481	1.51481	29.7324	19.6278	RNF111
RNF130	6.58416e+06	0	0.551167	-1.81433	170.818	309.92	RNF130
RNF138	1.1622e+06	0.0348247	1.69077	1.69077	62.1641	36.7667	RNF138
RNF141	517231	8.99019e-47	0.648168	-1.54281	15.5408	23.9765	RNF141
RNF144B	872707	1.99139e-44	0.6076	-1.64582	21.8937	36.033	RNF144B
RNF149	6.5643e+06	0	0.368854	-2.7111	107.742	292.099	RNF149
RNF187	1.20596e+06	4.63866e-112	0.633996	-1.5773	34.5446	54.4872	RNF187
RNF20	501744	3.97379e-39	0.643739	-1.55343	13.7083	21.2949	RNF20
RNF5	1.32252e+06	6.49187e-154	0.567095	-1.76337	36.7308	64.7701	RNF5
RNMT	3.14366e+06	0.00196	1.55061	1.55061	156.196	100.732	RNMT
RNPEPL1	1.66144e+06	3.23805e-172	0.537279	-1.86123	40.2309	74.879	RNPEPL1
RO60	986018	3.92826e-05	1.53617	1.53617	50.6753	32.9881	RO60
ROGDI	2.13521e+06	6.02701e-168	0.643549	-1.55388	61.1452	95.0125	ROGDI
RPIA	658497	3.30786e-73	0.52187	-1.91619	15.1396	29.0103	RPIA
RPRD2	558147	0.00361479	1.53998	1.53998	28.1415	18.274	RPRD2
RRAD	1.33494e+06	5.48126e-58	3.59833	3.59833	107.557	29.8908	RRAD
RRAGA	2.16299e+06	0.000942742	1.82168	1.82168	129.033	70.8319	RRAGA
RRAS	3.95837e+06	0	0.230075	-4.34641	43.2103	187.81	RRAS
RRBP1	5.87259e+06	0.00293607	1.73263	1.73263	335.815	193.818	RRBP1
RRP15	1.08352e+06	1.41061e-09	2.27237	2.27237	75.7235	33.3236	RRP15
RSRC2	4.67578e+06	1.03831e-26	2.22797	2.22797	301.223	135.2	RSRC2
RTCB	2.61102e+06	2.18323e-225	0.611779	-1.63458	71.1789	116.347	RTCB
RTRAF	3.69793e+06	2.01293e-256	0.652017	-1.5337	115.49	177.127	RTRAF
RUBCNL	1.12834e+06	1.73076e-13	2.27711	2.27711	68.4581	30.0636	RUBCNL
RUFY1	703466	1.42872e-59	0.636389	-1.57137	19.0738	29.9719	RUFY1
RUNX1	1.49386e+06	0.0010161	2.0216	2.0216	89.3743	44.2097	RUNX1
RXRA	874004	3.36993e-128	0.290014	-3.4481	11.7411	40.4844	RXRA
S100A2	2.44451e+06	0	0.134092	-7.45759	15.2829	113.974	S100A2
S100A4	6.94242e+07	0	0.0314044	-31.8427	104.065	3313.73	S100A4
S100A6	7.36163e+07	0	0.0537213	-18.6146	187.723	3494.39	S100A6
S100A8	5.1543e+07	0	0.0183551	-54.4807	45.6377	2486.38	S100A8
S100A9	7.59795e+07	0	0.0142591	-70.1307	52.4774	3680.28	S100A9
S100P	7.01733e+06	0	0.0141802	-70.521	4.78289	337.294	S100P
SAE1	604791	9.95422e-62	0.606846	-1.64786	17.4626	28.7761	SAE1
SAMD4A	3.12592e+06	5.38755e-12	2.15464	2.15464	194.182	90.1224	SAMD4A
SAMD9	1.09316e+06	2.93747e-127	0.372409	-2.68522	17.6883	47.497	SAMD9
SAMD9L	5.13105e+06	0	0.496726	-2.01318	113.924	229.351	SAMD9L
SAMHD1	6.78647e+06	0	0.474774	-2.10627	146.291	308.128	SAMHD1
SAP30	670680	0.000707334	1.50847	1.50847	36.1374	23.9563	SAP30
SAR1B	1.46217e+06	4.40441e-123	0.599525	-1.66799	39.364	65.6587	SAR1B
SART1	581943	2.15074e-50	0.588036	-1.70058	15.2266	25.8939	SART1
SASH1	630595	1.88846e-107	0.146497	-6.82606	4.30464	29.3837	SASH1
SAT1	7.55132e+07	0	2.30215	2.30215	5033.62	2186.49	SAT1
SBNO1	1.19926e+06	6.53789e-05	1.56875	1.56875	61.8878	39.4505	SBNO1
SCARB2	4.06886e+06	7.10447e-249	0.612911	-1.63156	108.505	177.033	SCARB2
SCP2	2.95256e+06	0	0.531783	-1.88047	78.6143	147.832	SCP2
SDC2	2.00052e+06	1.43179e-09	1.59355	1.59355	119.482	74.9784	SDC2
SDC3	2.16427e+06	0	0.300308	-3.32992	32.2861	107.51	SDC3
SDHA	1.7016e+06	5.10084e-193	0.544477	-1.83663	44.3802	81.5098	SDHA
SDHB	2.29209e+06	1.91025e-176	0.639564	-1.56357	67.9961	106.316	SDHB
SEC11A	3.12535e+06	3.00606e-223	0.636096	-1.57209	91.5471	143.92	SEC11A
SEC14L1	1.91197e+06	2.7117e-114	0.637682	-1.56818	50.8857	79.7979	SEC14L1
SELENOF	3.19142e+06	1.06096e-263	0.624128	-1.60224	96.1772	154.099	SELENOF
SELENOT	2.46195e+06	1.33433e-262	0.555782	-1.79927	66.4057	119.482	SELENOT
SENP7	592758	0.0353576	1.50776	1.50776	30.711	20.3686	SENP7
SERP1	1.35559e+07	1.05211e-306	0.645449	-1.54931	389.828	603.964	SERP1
SERPINB1	8.88423e+06	0	0.219103	-4.56406	93.8797	428.472	SERPINB1
SERTAD2	768633	0.0186215	1.89806	1.89806	44.3353	23.3582	SERTAD2
SESN1	572725	1.60404e-05	2.38346	2.38346	39.4129	16.536	SESN1
SF3B2	1.50162e+06	5.81974e-117	0.637294	-1.56914	43.0695	67.5819	SF3B2
SFPQ	6.29873e+06	0.0174122	1.51591	1.51591	311.53	205.507	SFPQ
SGK1	8.05034e+06	3.44307e-128	2.47836	2.47836	524.683	211.705	SGK1
SH2B2	1.31716e+06	3.59402e-167	0.336924	-2.96803	19.7947	58.7512	SH2B2
SH3BGRL	8.47928e+06	0	0.419899	-2.38153	175.454	417.849	SH3BGRL
SHARPIN	2.00619e+06	5.53524e-168	0.645403	-1.54942	54.8859	85.0413	SHARPIN
SHISA5	6.68955e+06	0	0.533282	-1.87518	176.791	331.515	SHISA5
SHKBP1	1.34772e+06	6.85938e-153	0.517473	-1.93247	31.875	61.5975	SHKBP1
SHTN1	4.24183e+06	6.05196e-20	1.91887	1.91887	263.994	137.578	SHTN1
SIL1	966151	0.000372372	1.57015	1.57015	53.5312	34.093	SIL1
SINHCAF	659954	0.00527282	1.62928	1.62928	34.9676	21.4619	SINHCAF
SIPA1L2	2.14462e+06	7.09501e-108	3.19747	3.19747	164.201	51.3535	SIPA1L2
SIRPB2	1.15577e+06	0.0173506	2.01737	2.01737	71.9151	35.6479	SIRPB2
SIRT7	865947	1.75601e-94	0.565837	-1.76729	21.2898	37.6254	SIRT7
SIV_A	7.45379e+06	2.64541e-59	8.43346	8.43346	921.985	109.325	N/A
SIV_B	6.57267e+06	1.20409e-25	5.83679	5.83679	731.233	125.28	N/A
SIV_C	715662	2.5421e-50	6.23323	6.23323	83.1067	13.3329	N/A
SIV_D	770381	5.13124e-36	4.20417	4.20417	80.168	19.0687	N/A
SIV_E	6.87084e+06	2.92724e-23	4.68728	4.68728	780.023	166.413	N/A
SIVA1	1.20614e+06	3.99935e-103	0.617125	-1.62042	39.2037	63.5263	SIVA1
SKI	956309	2.43381e-21	2.73129	2.73129	69.6147	25.4878	SKI
SKIL	2.56161e+06	5.7399e-05	1.96988	1.96988	155.275	78.8249	SKIL
SLC11A2	994362	1.73863e-21	2.67316	2.67316	71.7873	26.8549	SLC11A2
SLC12A6	522480	7.31091e-30	0.610941	-1.63682	12.9117	21.134	SLC12A6
SLC16A3	4.00878e+06	3.26516e-301	0.528261	-1.89301	92.5379	175.175	SLC16A3
SLC17A5	601547	0.00286213	1.53038	1.53038	30.966	20.2342	SLC17A5
SLC1A3	3.00871e+06	4.43464e-173	3.05938	3.05938	235.581	77.003	SLC1A3
SLC25A11	1.07052e+06	5.70275e-110	0.607882	-1.64506	30.9262	50.8753	SLC25A11
SLC25A13	563328	0.0101009	1.50298	1.50298	27.3678	18.2091	SLC25A13
SLC25A24	860737	1.27498e-78	0.613978	-1.62872	23.0279	37.506	SLC25A24
SLC25A25	535846	2.78286e-21	3.19165	3.19165	41.4484	12.9865	SLC25A25
SLC2A3	1.56922e+06	1.06167e-07	2.04152	2.04152	89.95	44.0603	SLC2A3
SLC2A6	839036	2.14924e-143	0.117535	-8.50811	4.62905	39.3845	SLC2A6
SLC35A5	667301	1.58171e-63	0.650051	-1.53834	18.5051	28.4671	SLC35A5
SLC35B2	760908	0.0316301	1.58474	1.58474	42.049	26.5337	SLC35B2
SLC35C2	1.3645e+06	1.51842e-144	0.550998	-1.81489	33.5951	60.9713	SLC35C2
SLC38A2	1.36936e+06	6.82992e-97	4.22517	4.22517	118.358	28.0126	SLC38A2
SLC38A7	504773	0.00190469	1.56017	1.56017	26.5693	17.0298	SLC38A7
SLC39A1	3.18009e+06	0	0.441094	-2.26709	67.4875	153	SLC39A1
SLC39A10	2.39036e+06	5.54556e-19	2.18927	2.18927	148.485	67.8241	SLC39A10
SLC39A13	996255	4.67886e-112	0.428416	-2.33418	19.5691	45.6777	SLC39A13
SLC39A6	546510	1.45841e-53	0.580927	-1.72139	13.9399	23.996	SLC39A6
SLC4A7	1.11085e+06	0.00663267	1.98534	1.98534	67.1081	33.8018	SLC4A7
SLCO2B1	3.18825e+06	1.44821e-16	1.75843	1.75843	190.734	108.468	SLCO2B1
SLFN5	1.66588e+06	6.39581e-154	0.610759	-1.63731	44.7692	73.3009	SLFN5
SMAD7	692065	1.38302e-41	3.64373	3.64373	56.4816	15.5011	SMAD7
SMC6	1.06846e+06	4.80878e-102	0.5426	-1.84298	24.6325	45.3971	SMC6
SMCHD1	3.21822e+06	6.0839e-168	0.658978	-1.5175	84.6516	128.459	SMCHD1
SMPDL3A	1.52001e+06	2.09923e-294	0.11072	-9.0318	8.06273	72.8209	SMPDL3A
SNF8	2.42919e+06	3.10636e-241	0.578068	-1.7299	67.3623	116.53	SNF8
SNRNP48	794900	0.000764598	1.5327	1.5327	38.5857	25.175	SNRNP48
SNRPB	4.93981e+06	5.93889e-275	0.666572	-1.50021	151.84	227.793	SNRPB
SNX10	2.47162e+06	3.15106e-211	0.49079	-2.03753	54.4293	110.902	SNX10
SNX15	550517	6.33463e-72	0.541621	-1.84631	14.0851	26.0055	SNX15
SNX17	1.26399e+06	1.62869e-171	0.51415	-1.94496	31.5755	61.413	SNX17
SNX2	2.9496e+06	1.52398e-276	0.549901	-1.81851	73.6259	133.889	SNX2
SNX29	2.45346e+06	0.0287909	1.65721	1.65721	122.74	74.0638	SNX29
SNX5	2.42297e+06	7.96332e-09	1.52097	1.52097	130.624	85.8816	SNX5
SOCS6	1.07445e+06	5.02529e-31	2.73816	2.73816	75.8583	27.7041	SOCS6
SOGA1	883365	0.00978416	2.01443	2.01443	53.0908	26.3552	SOGA1
SON	1.38622e+07	1.42545e-142	2.03591	2.03591	823.745	404.608	SON
SOX4	1.59031e+06	3.36498e-06	2.07713	2.07713	93.7107	45.1154	SOX4
SP100	4.94789e+06	0	0.643031	-1.55513	135.173	210.212	SP100
SPAG7	1.68057e+06	4.54731e-133	0.639383	-1.56401	49.2709	77.06	SPAG7
SPATS2L	4.30347e+06	2.8242e-249	0.665818	-1.50191	124.383	186.813	SPATS2L
SPG21	783431	1.45005e-72	0.609886	-1.63965	22.2128	36.4213	SPG21
SPHK1	779351	9.71953e-83	0.410975	-2.43324	13.9322	33.9004	SPHK1
SPI1	9.8092e+06	0	0.488269	-2.04805	218.121	446.722	SPI1
SPINT1	1.0843e+06	4.54225e-89	0.647037	-1.54551	29.7034	45.9068	SPINT1
SPINT2	716015	4.27558e-79	0.589981	-1.69497	19.8807	33.6972	SPINT2
SPN	2.73258e+06	9.23533e-248	0.185501	-5.3908	23.3442	125.844	SPN
SPTSSA	1.49294e+06	5.26455e-168	0.546256	-1.83064	39.7919	72.8447	SPTSSA
SQSTM1	6.36634e+06	0.000998864	1.53389	1.53389	342.011	222.97	SQSTM1
SREBF2	576853	8.10576e-34	0.661885	-1.51084	15.4886	23.4007	SREBF2
SRGAP2	5.75361e+06	0.000461948	1.67531	1.67531	297.381	177.508	SRGAP2
SRP54	966631	1.69392e-100	0.639819	-1.56294	28.2025	44.0789	SRP54
SRP9	2.75189e+06	0	0.423323	-2.36226	60.2294	142.277	SRP9
SRPK2	599658	0.00290835	1.57901	1.57901	32.8119	20.7801	SRPK2
SRRM1	5.38536e+06	0.000879052	1.56512	1.56512	283.354	181.043	SRRM1
SRSF6	2.96679e+06	6.51489e-05	1.5574	1.5574	149.494	95.9896	SRSF6
SRSF7	6.71653e+06	4.98585e-18	2.11123	2.11123	421.388	199.594	SRSF7
SRSF9	4.69127e+06	0	0.522877	-1.9125	120.036	229.568	SRSF9
SRXN1	528218	5.66611e-78	0.293063	-3.41223	7.19977	24.5673	SRXN1
SSH1	1.14267e+06	2.42164e-23	2.60041	2.60041	79.171	30.4456	SSH1
ST3GAL6	2.01572e+06	0.000486597	1.83731	1.83731	108.939	59.2928	ST3GAL6
STAB1	3.83762e+06	0.00196101	1.64995	1.64995	201.717	122.256	STAB1
STK11	1.04328e+06	1.57893e-92	0.629113	-1.58954	28.2627	44.9246	STK11
STK16	531914	1.54519e-51	0.664834	-1.50414	16.4229	24.7023	STK16
STK24	1.1121e+06	1.48582e-120	0.509864	-1.96131	25.2162	49.4568	STK24
STK25	922114	1.12631e-103	0.582104	-1.71791	25.396	43.628	STK25
STK38	748352	1.31887e-66	0.435006	-2.29882	14.0119	32.2109	STK38
STK38L	542433	0.00820961	1.59303	1.59303	29.1624	18.3062	STK38L
STK40	965528	4.11162e-90	0.551404	-1.81355	23.2623	42.1873	STK40
STUB1	1.84502e+06	1.96024e-214	0.541963	-1.84515	47.8084	88.2135	STUB1
STX3	630387	0.000320626	2.21178	2.21178	41.0168	18.5447	STX3
STX4	1.73201e+06	7.4294e-109	0.574372	-1.74103	43.3547	75.4819	STX4
STXBP2	2.06807e+06	2.42127e-155	0.633307	-1.57901	54.7738	86.4886	STXBP2
SUCNR1	550847	2.06843e-33	0.566819	-1.76423	14.0156	24.7267	SUCNR1
SUN2	1.52269e+06	1.00396e-90	0.616584	-1.62184	39.7332	64.4409	SUN2
SYK	1.54725e+06	9.6755e-119	0.568409	-1.7593	38.2008	67.2065	SYK
SYP	524809	0.000224957	3.42789	3.42789	40.7669	11.8927	SYP
TAB2	725388	0.00433072	1.58529	1.58529	37.7421	23.8078	TAB2
TACO1	568098	4.12001e-62	0.6297	-1.58806	17.0356	27.0535	TACO1
TADA3	1.07099e+06	2.8022e-111	0.625641	-1.59836	30.5859	48.8873	TADA3
TAF10	5.34049e+06	0	0.610068	-1.63916	155.764	255.323	TAF10
TAF12	1.44099e+06	2.59916e-132	0.650152	-1.5381	43.1367	66.3487	TAF12
TAF1D	3.60823e+06	5.72379e-68	2.58757	2.58757	242.063	93.5485	TAF1D
TAGAP	2.68316e+06	5.159e-117	3.5362	3.5362	215.085	60.8237	TAGAP
TAGLN2	7.83798e+06	0	0.474202	-2.1088	167.592	353.418	TAGLN2
TALDO1	7.61754e+06	0	0.438837	-2.27875	164.6	375.084	TALDO1
TANK	1.92576e+06	1.56323e-05	1.5945	1.5945	101.389	63.5869	TANK
TATDN3	630092	3.62945e-74	0.474359	-2.10811	13.449	28.352	TATDN3
TAX1BP3	1.7138e+06	2.82151e-251	0.437547	-2.28547	36.2326	82.8084	TAX1BP3
TBC1D10C	825951	1.24117e-110	0.180776	-5.53172	6.95996	38.5005	TBC1D10C
TBC1D12	666018	7.98557e-06	1.52827	1.52827	33.0273	21.6109	TBC1D12
TBC1D9	1.63771e+06	1.51965e-06	1.50876	1.50876	81.4447	53.9814	TBC1D9
TBC1D9B	1.02686e+06	1.91911e-80	0.650747	-1.5367	30.3593	46.6529	TBC1D9B
TCF4	1.25907e+06	0.000968822	1.67223	1.67223	68.0175	40.6747	TCF4
TCF7L2	3.69236e+06	8.209e-157	0.485758	-2.05864	74.7783	153.942	TCF7L2
TCIRG1	7.61772e+06	0	0.493971	-2.02441	163.425	330.84	TCIRG1
TEDC1	601441	5.70808e-68	0.533033	-1.87606	14.2281	26.6928	TEDC1
TENT5A	2.75177e+06	2.61254e-112	0.618831	-1.61595	67.7398	109.464	TENT5A
TENT5C	698905	3.0804e-23	2.87119	2.87119	48.9642	17.0536	TENT5C
TEX14	1.88925e+06	7.12419e-06	1.84887	1.84887	97.0296	52.4805	TEX14
TFG	1.38487e+06	1.60112e-146	0.626559	-1.59602	39.4013	62.8852	TFG
TFPI2	948416	4.02125e-137	0.0348565	-28.689	1.61912	46.451	TFPI2
TGFBI	1.75235e+06	3.95788e-258	0.0914967	-10.9294	7.69321	84.0819	TGFBI
TGM2	711103	4.07445e-54	0.278569	-3.58977	9.50697	34.1279	TGM2
TGS1	2.20786e+06	0.00220826	1.5502	1.5502	114.045	73.5675	TGS1
THAP3	576754	8.51642e-56	0.66	-1.51515	16.8899	25.5907	THAP3
THAP9	1.04299e+06	0.0382645	1.50833	1.50833	48.6166	32.2321	THAP9
THBD	866975	2.234e-141	0.0682848	-14.6445	2.82563	41.3801	THBD
THBS1	1.30842e+06	1.1795e-121	0.0515174	-19.4109	3.21426	62.3917	THBS1
THOC5	697304	1.91005e-74	0.603795	-1.65619	19.1398	31.6991	THOC5
THOC7	1.14562e+06	1.47388e-95	0.664174	-1.50563	36.883	55.5322	THOC7
TIMP1	3.86473e+07	0	0.0146732	-68.1513	27.7114	1888.57	TIMP1
TKT	9.20396e+06	0	0.295088	-3.38881	130.799	443.254	TKT
TLN1	7.2323e+06	0	0.523351	-1.91076	168.971	322.863	TLN1
TLN2	1.47231e+06	8.73268e-16	2.19307	2.19307	99.9848	45.5913	TLN2
TLR4	5.83239e+06	0.00113159	1.53374	1.53374	295.834	192.885	TLR4
TLR9	4.94895e+06	0	0.647138	-1.54527	150.547	232.634	TWF2
TMC6	514026	4.10629e-38	0.624622	-1.60097	13.1237	21.0107	TMC6
TMED2	2.29512e+06	8.94957e-182	0.66396	-1.50611	71.3872	107.517	TMED2
TMEM123	1.34038e+06	4.64625e-124	0.555518	-1.80012	32.0913	57.7682	TMEM123
TMEM134	1.53275e+06	7.03487e-139	0.600952	-1.66403	43.7515	72.8037	TMEM134
TMEM144	696157	3.4859e-79	3.49993	3.49993	67.5499	19.3004	TMEM144
TMEM167A	3.11093e+06	0	0.495533	-2.01803	76.9163	155.219	TMEM167A
TMEM203	753328	2.05801e-87	0.564079	-1.7728	20.945	37.1314	TMEM203
TMEM208	2.10394e+06	5.99074e-188	0.605175	-1.65241	60.2561	99.568	TMEM208
TMEM218	679228	1.75431e-55	0.654493	-1.5279	20.9202	31.9639	TMEM218
TMEM230	1.87145e+06	1.43994e-151	0.660706	-1.51353	61.7824	93.5096	TMEM230
TMEM30A	1.17482e+06	1.30106e-89	0.641993	-1.55765	32.3818	50.4394	TMEM30A
TMEM50A	4.78388e+06	0	0.631936	-1.58244	143.656	227.327	TMEM50A
TMEM51	2.26265e+06	3.05357e-157	0.621276	-1.60959	59.3295	95.4962	TMEM51
TMEM59	6.99729e+06	0	0.527891	-1.89433	177.004	335.304	TMEM59
TMEM70	1.09948e+06	2.97797e-101	0.660469	-1.51408	34.0741	51.5907	TMEM70
TMOD3	2.91556e+06	1.11262e-247	0.567375	-1.7625	71.6768	126.331	TMOD3
TNF	1.14075e+07	4.54754e-41	1.63864	1.63864	566.019	345.42	TNF
TNFAIP3	8.30071e+06	1.75542e-19	1.7411	1.7411	452.112	259.671	TNFAIP3
TNFAIP8L2	1.50479e+06	2.73693e-122	0.653832	-1.52944	49.6788	75.9809	TNFAIP8L2
TNFRSF1B	1.18825e+07	0	0.507335	-1.97108	251.347	495.426	TNFRSF1B
TNFSF10	2.05431e+06	3.68011e-272	0.178083	-5.61535	17.4139	97.7853	TNFSF10
TNFSF13B	7.45015e+06	0	0.527648	-1.8952	179.293	339.796	TNFSF13B
TNIP1	1.46233e+06	2.153e-142	0.378331	-2.64319	25.2507	66.7423	TNIP1
TNIP2	1.21123e+06	4.39012e-188	0.352746	-2.8349	19.6051	55.5784	TNIP2
TNNI2	1.21086e+06	2.84898e-150	0.308622	-3.24021	18.0287	58.4168	TNNI2
TNS3	852693	0.0308265	1.86237	1.86237	53.4408	28.695	TNS3
TOLLIP	530200	1.05263e-53	0.634998	-1.57481	15.7324	24.7756	TOLLIP
TOR1B	926753	1.39114e-81	0.64059	-1.56106	25.2986	39.4926	TOR1B
TPCN2	691761	1.95392e-54	0.590814	-1.69258	17.0384	28.8389	TPCN2
TPD52L2	2.64545e+06	0	0.401246	-2.49223	48.7744	121.557	TPD52L2
TPI1	7.47298e+06	0	0.52748	-1.89581	190.267	360.709	TPI1
TPM3	1.09121e+07	0	0.643725	-1.55346	309.289	480.467	TPM3
TRA2A	1.4692e+07	4.90742e-264	2.28683	2.28683	912.748	399.132	TRA2A
TRA2B	1.50025e+07	0	4.76174	4.76174	1395.72	293.11	TRA2B
TRAF3IP1	1.72206e+06	4.45199e-79	3.62497	3.62497	141.652	39.0766	TRAF3IP1
TRAPPC12	699329	5.51123e-91	0.534848	-1.86969	17.2996	32.3449	TRAPPC12
TRAPPC4	2.33584e+06	1.98531e-238	0.577782	-1.73076	63.6655	110.189	TRAPPC4
TRAPPC5	4.21619e+06	2.19558e-242	0.654062	-1.52891	128.53	196.511	TRAPPC5
TREM2	8.40472e+06	1.20021e-190	1.67647	1.67647	520.573	310.517	TREM2
TREX1	1.58661e+06	2.03568e-173	0.461661	-2.16609	33.9461	73.5305	TREX1
TRIB1	2.61649e+06	2.0354e-94	3.16231	3.16231	195.552	61.8384	TRIB1
TRIR	6.79434e+06	0	0.646128	-1.54768	202.239	313.001	TRIR
TRPV2	1.19462e+06	6.53554e-148	0.415653	-2.40585	22.3517	53.7749	TRPV2
TSC22D1	1.64117e+06	2.17233e-116	0.380001	-2.63157	26.7078	70.2835	TSC22D1
TSC22D2	1.3182e+06	1.49621e-20	2.55587	2.55587	87.4092	34.1994	TSC22D2
TSC22D3	7.4044e+06	3.44439e-28	1.77657	1.77657	395.874	222.83	TSC22D3
TSKS	516710	3.11042e-104	0.0507072	-19.7211	1.24765	24.6049	TSKS
TSPAN4	1.47855e+06	9.05526e-214	0.198727	-5.03204	14.2398	71.6552	TSPAN4
TSPO	1.73611e+07	0	0.415159	-2.40872	358.777	864.192	TSPO
TSPYL4	764535	0.0020854	2.15769	2.15769	45.4582	21.068	TSPYL4
TSR3	564984	7.21701e-55	0.633813	-1.57775	16.8716	26.6193	TSR3
TSSC4	1.02031e+06	5.7959e-86	0.663752	-1.50659	28.5494	43.0122	TSSC4
TTC7A	657909	1.55632e-78	0.33344	-2.99904	9.78505	29.3457	TTC7A
TUBB6	881523	7.0655e-53	3.48877	3.48877	76.6847	21.9804	TUBB6
TUFM	1.48245e+06	7.58116e-132	0.638189	-1.56694	45.2994	70.9812	TUFM
TUSC2	679333	2.89279e-96	0.457305	-2.18673	15.2151	33.2714	TUSC2
TXNDC15	837680	9.13932e-98	0.615984	-1.62342	23.6506	38.3948	TXNDC15
TXNIP	1.33023e+07	7.18184e-25	1.82327	1.82327	730.463	400.633	TXNIP
TXNL4A	2.36991e+06	2.30542e-225	0.564388	-1.77183	67.5166	119.628	TXNL4A
TYMS	837728	1.53591e-78	0.397184	-2.51773	21.6116	54.412	TYMS
UBALD2	2.78257e+06	0.00138583	1.61054	1.61054	153.436	95.2698	UBALD2
UBB	2.77605e+07	1.18892e-06	1.53687	1.53687	1571.01	1022.21	UBB
UBE2B	4.25867e+06	3.51491e-259	0.655825	-1.5248	122.801	187.247	UBE2B
UBE2E3	771214	2.71713e-129	0.397505	-2.51569	15.7064	39.5125	UBE2E3
UBE2I	3.76905e+06	0	0.56407	-1.77283	103.281	183.099	UBE2I
UBE2L6	4.08138e+06	0	0.477612	-2.09375	97.1107	203.325	UBE2L6
UBE2V2	896149	2.70558e-82	0.655245	-1.52615	27.5267	42.0098	UBE2V2
UBXN1	6.91311e+06	0	0.655471	-1.52562	194.602	296.889	UBXN1
UBXN2B	832446	0.0159112	1.68733	1.68733	46.0171	27.2721	UBXN2B
UBXN6	777088	3.53211e-82	0.548192	-1.82418	19.4525	35.4848	UBXN6
UFC1	2.53191e+06	1.2747e-198	0.659574	-1.51613	82.0324	124.372	UFC1
UFD1	1.2527e+06	1.22671e-107	0.63473	-1.57547	36.6962	57.8139	UFD1
UHRF2	1.30823e+06	1.72007e-05	2.20995	2.20995	82.0211	37.1144	UHRF2
ULK2	908863	1.9484e-78	0.425348	-2.35101	16.4656	38.7107	ULK2
UNC119	1.05397e+06	5.02631e-134	0.459949	-2.17415	22.0327	47.9025	UNC119
UNC13D	575536	5.38689e-76	0.263309	-3.79782	6.82808	25.9318	UNC13D
UNC93B1	7.0471e+06	0	0.589563	-1.69617	183.564	311.356	UNC93B1
UPF2	2.79621e+06	8.28966e-14	2.04383	2.04383	169.859	83.1082	UPF2
UPF3A	1.23276e+06	3.6444e-14	2.33619	2.33619	86.3543	36.9637	UPF3A
UPK3A	625794	1.73041e-39	2.44881	2.44881	58.4105	23.8526	UPK3A
UPP1	736587	5.36194e-158	0.0496161	-20.1547	1.77033	35.6806	UPP1
UQCRC1	3.18278e+06	8.80856e-284	0.551488	-1.81328	83.7035	151.778	UQCRC1
URI1	990491	6.26124e-100	0.602513	-1.65971	27.3675	45.4223	URI1
URM1	969554	4.97563e-117	0.538511	-1.85697	24.8193	46.0888	URM1
USP16	2.01114e+06	4.43463e-05	1.54136	1.54136	102.132	66.2606	USP16
USP46	528238	0.0444193	1.53707	1.53707	26.0883	16.9728	USP46
USPL1	613078	1.23133e-10	2.6395	2.6395	42.2092	15.9914	USPL1
VASP	3.18385e+06	0	0.271593	-3.68198	40.8322	150.343	VASP
VAV1	850814	5.16738e-61	0.656057	-1.52426	23.3071	35.526	VAV1
VAV3	1.81699e+06	0.00215647	2.07789	2.07789	109.252	52.5782	VAV3
VCAN	7.36293e+06	0	0.0431328	-23.1842	15.2278	353.046	VCAN
VDAC3	2.63211e+06	3.01839e-280	0.53864	-1.85653	70.3561	130.618	VDAC3
VEGFA	1.87578e+06	3.80295e-39	0.627132	-1.59456	46.914	74.8072	VEGFA
VIM	3.18397e+07	0	0.213262	-4.68906	315.448	1479.16	VIM
VPS16	730190	1.92457e-69	0.577182	-1.73256	18.2372	31.5969	VPS16
VPS26B	597704	1.30595e-83	0.517735	-1.93149	15.9088	30.7278	VPS26B
VPS28	3.91076e+06	2.28225e-259	0.661399	-1.51195	117.006	176.906	VPS28
VPS29	4.05013e+06	6.10492e-301	0.618532	-1.61673	118.899	192.228	VPS29
VPS39	1.07765e+06	7.67838e-10	2.33357	2.33357	74.446	31.9022	VPS39
VPS4B	1.74596e+06	0.000105545	1.5566	1.5566	92.4589	59.3981	VPS4B
VRK3	583973	2.5405e-81	0.458179	-2.18255	12.3377	26.9277	VRK3
WAS	2.86112e+06	2.50977e-180	0.64841	-1.54224	79.5372	122.665	WAS
WASHC1	559489	7.09932e-43	0.566586	-1.76496	13.8557	24.4546	WASHC1
WASHC3	2.85511e+06	2.71007e-289	0.559749	-1.78651	77.9476	139.254	WASHC3
WBP4	1.98151e+06	0.00222093	1.6167	1.6167	107.999	66.802	WBP4
WDR74	1.71295e+06	2.56512e-10	1.50327	1.50327	87.5379	58.2317	WDR74
WDR82	628125	0.00509349	1.59705	1.59705	33.2589	20.8252	WDR82
YBX1	9.53897e+06	0	0.479964	-2.08349	240.891	501.893	YBX1
YIPF5	1.89974e+06	1.3849e-06	1.51796	1.51796	103.064	67.8963	YIPF5
YPEL5	5.00661e+06	1.17382e-34	2.29576	2.29576	318.162	138.587	YPEL5
YTHDF3	858399	0.0143422	1.59386	1.59386	44.6222	27.9962	YTHDF3
YWHAQ	1.3582e+06	2.96846e-131	0.633251	-1.57915	41.1622	65.0014	YWHAQ
YWHAZ	5.13651e+06	0.000451477	1.50233	1.50233	267.218	177.869	YWHAZ
ZBTB10	1.07214e+06	9.6091e-31	3.10176	3.10176	79.7075	25.6975	ZBTB10
ZBTB7A	2.10966e+06	5.5494e-107	0.589077	-1.69757	50.4936	85.7165	ZBTB7A
ZBTB7B	682081	6.46834e-50	0.656876	-1.52236	18.8675	28.723	ZBTB7B
ZBTB8OS	1.02064e+06	7.03628e-92	0.624921	-1.6002	28.9932	46.395	ZBTB8OS
ZC3H4	955723	0.000348634	2.06147	2.06147	57.8992	28.0864	ZC3H4
ZC3H7A	1.11372e+06	0.000121246	1.55076	1.55076	57.2366	36.9089	ZC3H7A
ZDHHC24	1.62737e+06	2.98278e-141	0.628088	-1.59213	47.3271	75.3511	ZDHHC24
ZFAND2B	756754	3.85882e-70	0.589628	-1.69598	19.9189	33.7821	ZFAND2B
ZFHX3	1.40168e+06	1.50611e-20	2.42079	2.42079	97.2136	40.1578	ZFHX3
ZFP36	4.55116e+07	0	1.91262	1.91262	2586.25	1352.2	ZFP36
ZFP36L1	2.87409e+07	1.69347e-204	1.54921	1.54921	1362.64	879.574	ZFP36L1
ZFYVE21	852919	3.43969e-102	0.548519	-1.82309	24.2875	44.2784	ZFYVE21
ZMAT5	567477	1.80495e-53	0.649443	-1.53978	17.1393	26.3907	ZMAT5
ZMYND11	574965	0.00569883	1.51481	1.51481	29.5038	19.4769	ZMYND11
ZNF326	1.45902e+06	5.44517e-06	1.53023	1.53023	71.986	47.0425	ZNF326
ZNF524	835459	8.69563e-95	0.531117	-1.88282	20.7671	39.1008	ZNF524
ZNF554	774246	6.77112e-72	6.15353	6.15353	80.283	13.0467	ZNF554
ZNHIT1	3.84576e+06	6.13123e-295	0.59929	-1.66864	110.044	183.625	ZNHIT1
ZPR1	717966	2.76932e-97	0.52537	-1.90342	17.3972	33.1142	ZPR1

## Sheet: Cluster 3
Gene ID	Total counts	FDR step up (3 vs. 1 and 2 and 4 and 5)	Ratio (3 vs. 1 and 2 and 4 and 5)	Fold change (3 vs. 1 and 2 and 4 and 5)	LSMean(3) (3 vs. 1 and 2 and 4 and 5)	LSMean(1 + 2 + 4 + 5) (3 vs. 1 and 2 and 4 and 5)	Human
AAMDC	589830	7.49577e-42	0.536729	-1.86314	15.7853	29.4101	AAMDC
AAMP	1.10458e+06	4.84893e-73	0.662079	-1.51039	33.1739	50.1056	AAMP
ABCC4	1.41238e+06	4.16043e-146	0.155049	-6.44956	9.12602	58.8589	ABCC4
ABCE1	1.26707e+06	1.02838e-64	0.579389	-1.72596	31.1116	53.6973	ABCE1
ABHD12	2.123e+06	7.45101e-257	0.296233	-3.37572	32.2853	108.986	ABHD12
ABHD18	636150	1.36974e-23	0.634277	-1.5766	17.9381	28.2812	ABHD18
ABI2	571805	3.43035e-33	0.395363	-2.52932	9.12064	23.069	ABI2
ABRAXAS2	929848	1.00863e-49	0.592797	-1.68692	23.6996	39.9794	ABRAXAS2
ACAA2	771081	2.591e-51	0.523418	-1.91052	19.3834	37.0323	ACAA2
ACAP3	560545	1.1416e-14	2.88714	2.88714	44.8858	15.5468	ACAP3
ACO2	1.27069e+06	6.77015e-67	0.666076	-1.50133	39.2698	58.9569	ACO2
ACOT9	1.05164e+06	2.89949e-53	0.632739	-1.58043	27.6502	43.6993	ACOT9
ACSF2	716133	1.13918e-77	0.340542	-2.9365	12.135	35.6344	ACSF2
ACSS1	655729	1.30788e-81	0.282188	-3.54374	8.57418	30.3847	ACSS1
ACTN1	530351	0.00222004	1.51193	1.51193	28.849	19.081	ACTN1
ACTN4	1.01045e+06	0.00186042	1.67214	1.67214	58.7671	35.1449	ACTN4
ACTR1B	696371	4.83894e-56	0.457967	-2.18356	14.2299	31.0719	ACTR1B
ADA	3.01733e+06	2.78496e-214	3.05735	3.05735	260.02	85.0474	ADA
ADA2	664702	1.03254e-40	0.422665	-2.36594	12.3165	29.1401	ADA2
ADAM17	1.65451e+06	2.10669e-22	2.20074	2.20074	111.014	50.444	ADAM17
ADAM28	1.35542e+06	1.42399e-150	0.169934	-5.88465	9.97301	58.6877	ADAM28
ADAMTSL4	1.61186e+06	5.9218e-98	0.454766	-2.19893	29.6242	65.1416	ADAMTSL4
ADGRE2	893893	1.97648e-74	3.91484	3.91484	85.7019	21.8915	ADGRE2
ADGRE5	4.17904e+06	1.35618e-231	3.02016	3.02016	339.996	112.575	ADGRE5
ADGRG1	1.92798e+06	2.06375e-271	0.0355611	-28.1206	3.25626	91.5681	ADGRG1
ADGRG5	774586	1.91184e-68	0.232895	-4.29378	7.74771	33.267	ADGRG5
ADM	3.18777e+06	4.2867e-216	2.96224	2.96224	257.89	87.0592	ADM
ADORA3	1.43241e+06	2.4976e-211	0.0895896	-11.162	6.01804	67.1735	TMIGD3
ADRB1	630468	3.16175e-15	0.629513	-1.58853	14.6642	23.2944	ADRB1
AGA	1.79542e+06	5.33207e-156	0.497102	-2.01166	42.2158	84.9238	AGA
AGO2	853753	6.58911e-34	2.58508	2.58508	61.3539	23.7338	AGO2
AHI1	919488	2.52794e-08	1.50823	1.50823	44.3665	29.4161	AHI1
AHNAK	4.7292e+06	0	7.22622	7.22622	577.655	79.9387	AHNAK
AIM2	1.1405e+07	7.39598e-257	0.570903	-1.75161	289.822	507.656	AIM2
AK3	660664	1.02227e-50	0.535286	-1.86816	17.6453	32.9641	AK3
AKAP7	1.14946e+06	1.08691e-44	0.606685	-1.6483	29.1273	48.0105	AKAP7
AKIP1	1.03653e+06	2.20633e-67	0.55108	-1.81462	27.3479	49.626	AKIP1
AKNA	1.2163e+06	3.7055e-11	2.26977	2.26977	82.4383	36.3201	AKNA
AKR1B1	3.55284e+06	1.27487e-260	0.470232	-2.12661	86.5537	184.066	AKR1B1
AKR7A2	1.29076e+06	7.53129e-149	0.347629	-2.87663	24.7458	71.1845	AKR7A2
AKT1	902631	2.64562e-61	0.648785	-1.54134	27.427	42.2745	AKT1
ALDH16A1	590496	5.49567e-39	0.648777	-1.54136	17.385	26.7965	ALDH16A1
ALDH1A1	1.03222e+06	4.08206e-14	1.84358	1.84358	64.3835	34.9231	ALDH1A1
ALDH9A1	1.80903e+06	6.29367e-146	0.601506	-1.66249	49.9917	83.1109	ALDH9A1
ALG3	1.02371e+06	5.00035e-56	0.595096	-1.6804	27.1054	45.5479	ALG3
ALG5	556385	1.49664e-50	0.47195	-2.11887	12.1823	25.8127	ALG5
ALG8	602940	7.41538e-22	0.647302	-1.54487	14.8453	22.9342	ALG8
ALOX5AP	6.22399e+06	0	0.425204	-2.35181	134.331	315.921	ALOX5AP
AMZ2	789938	1.30269e-39	0.646894	-1.54585	22.2448	34.3871	AMZ2
ANAPC7	595706	4.48528e-54	0.42722	-2.34072	11.1634	26.1304	ANAPC7
ANKRD13A	1.32512e+06	0.0250318	1.76363	1.76363	76.1611	43.1842	ANKRD13A
ANKRD13D	1.0665e+06	0.0211325	1.67325	1.67325	57.4854	34.3556	ANKRD13D
ANKRD22	1.91095e+06	1.94576e-44	0.653486	-1.53025	58.5665	89.6217	ANKRD22
ANKRD28	505957	2.95318e-80	5.20718	5.20718	54.3423	10.436	ANKRD28
ANKS1A	629301	3.12155e-31	0.503372	-1.9866	12.6619	25.1543	ANKS1A
ANXA11	1.35042e+06	3.39888e-14	1.9262	1.9262	86.2578	44.7814	ANXA11
ANXA2	1.33781e+07	0	2.61392	2.61392	1054.14	403.281	ANXA2
ANXA3	1.03787e+06	5.56135e-83	0.559471	-1.7874	28.9344	51.7175	ANXA3
AOAH	2.9032e+06	1.58803e-132	0.624896	-1.60027	80.4341	128.716	AOAH
AP1B1	4.7196e+06	2.66732e-279	0.425806	-2.34849	91.7225	215.409	AP1B1
AP1S1	1.22024e+06	1.71112e-91	0.599912	-1.66691	37.5288	62.5573	AP1S1
AP2A2	757832	0.0016535	1.86522	1.86522	46.9469	25.1696	AP2A2
AP2M1	3.56009e+06	3.04404e-200	0.573364	-1.74409	101.441	176.923	AP2M1
AP2S1	3.80171e+06	8.6393e-32	1.59992	1.59992	229.902	143.696	AP2S1
APCDD1	566743	3.64977e-62	0.210042	-4.76095	6.08087	28.9507	APCDD1
APEX1	1.73285e+06	1.52597e-135	0.446144	-2.24143	38.2395	85.711	APEX1
APH1A	1.75574e+06	6.25617e-145	0.517604	-1.93198	43.8805	84.7762	APH1A
APIP	700153	4.93394e-38	0.636517	-1.57105	20.7957	32.671	APIP
APMAP	1.02968e+06	9.81261e-138	0.330124	-3.02917	17.0642	51.6903	APMAP
APOBEC3B	558873	0.000281735	3.933	3.933	59.1027	15.0274	APOBEC3B
APOBR	746547	1.09911e-42	3.83821	3.83821	68.7428	17.9101	APOBR
APOC1	8.92594e+07	0	0.105973	-9.43635	598.42	5646.9	APOC1
APOE	2.35608e+08	0	0.0435805	-22.946	589.904	13536	APOE
APOL2	6.14486e+06	2.10028e-210	0.502641	-1.98949	156.559	311.474	APOL2
APOL4	967238	1.29373e-85	0.360489	-2.77401	15.921	44.1649	APOL4
APP	2.31602e+06	2.76098e-218	0.349324	-2.86267	37.6604	107.809	APP
APPL1	1.44902e+06	4.24513e-66	0.603089	-1.65813	37.4926	62.1675	APPL1
APPL2	542509	8.35002e-42	0.306443	-3.26325	6.98284	22.7867	APPL2
ARAP1	2.09404e+06	0.00990378	1.9656	1.9656	131.549	66.9253	ARAP1
ARHGAP10	542223	3.22191e-23	2.8918	2.8918	43.8611	15.1674	ARHGAP10
ARHGAP12	774759	3.33275e-42	0.467547	-2.13882	14.444	30.8932	ARHGAP12
ARHGAP20	1.35496e+06	8.63732e-127	0.128196	-7.80055	7.10803	55.4465	ARHGAP20
ARHGAP21	1.93431e+06	1.2049e-86	0.480753	-2.08007	36.2871	75.4797	ARHGAP21
ARHGAP22	779097	2.94647e-93	0.0808936	-12.3619	2.81741	34.8286	ARHGAP22
ARHGAP24	707626	1.62112e-36	0.418734	-2.38815	11.7839	28.1416	ARHGAP24
ARHGAP25	1.04381e+06	5.82e-47	0.607856	-1.64513	26.3514	43.3513	ARHGAP25
ARHGAP30	2.50957e+06	2.94794e-07	1.95284	1.95284	157.465	80.634	ARHGAP30
ARHGAP5	632866	2.50144e-33	0.512153	-1.95254	13.2124	25.7977	ARHGAP5
ARHGDIB	1.08214e+07	4.8126e-41	1.56287	1.56287	674.896	431.831	ARHGDIB
ARID5B	5.04993e+06	6.30496e-60	0.508648	-1.966	98.1747	193.011	ARID5B
ARL14EP	626986	1.28554e-27	0.582324	-1.71726	15.3247	26.3165	ARL14EP
ARL2	2.30729e+06	1.06006e-136	0.572868	-1.7456	64.3597	112.346	ARL2
ARL2BP	883392	6.7045e-24	2.29048	2.29048	63.2412	27.6105	ARL2BP
ARL3	519656	4.45153e-34	0.56877	-1.75818	14.7496	25.9324	ARL3
ARL4C	4.10758e+06	3.33666e-60	2.0657	2.0657	261.24	126.466	ARL4C
ARL6IP5	6.05403e+06	0	0.240356	-4.16049	74.919	311.7	ARL6IP5
ARL6IP6	1.06595e+06	1.32567e-68	0.604384	-1.65458	28.3662	46.934	ARL6IP6
ARMC10	841245	3.33767e-74	0.49523	-2.01926	20.52	41.4353	ARMC10
ARMCX1	1.40421e+06	1.01413e-98	0.445699	-2.24367	26.25	58.8963	ARMCX1
ARMCX2	544687	3.73223e-63	0.337136	-2.96616	8.51733	25.2638	ARMCX2
ARMCX3	1.32334e+06	8.60202e-82	0.560675	-1.78357	32.4335	57.8474	ARMCX3
ARPC1A	1.37382e+06	9.63724e-76	0.655079	-1.52653	41.841	63.8717	ENSG00000284292
ARRDC3	3.78143e+06	2.9138e-106	0.41507	-2.40923	59.1822	142.584	ARRDC3
ARSD	738129	5.25352e-37	0.507579	-1.97014	14.7988	29.1556	ARSD
ASAH1	6.64494e+06	1.11731e-263	0.486014	-2.05756	154.691	318.286	ASAH1
ASCC1	822910	1.42236e-37	0.632871	-1.5801	20.678	32.6733	ASCC1
ASTN2	1.76931e+06	7.42587e-279	0.0310823	-32.1727	2.59735	83.5638	ASTN2
ATF7IP	2.55513e+06	2.89353e-22	2.05491	2.05491	156.074	75.9519	ATF7IP
ATIC	549218	3.74065e-27	0.600371	-1.66564	15.3358	25.5439	ATIC
ATM	1.14697e+06	1.4216e-72	0.390066	-2.56367	17.7766	45.5732	ATM
ATP13A3	2.42547e+06	2.61392e-19	1.89309	1.89309	144.07	76.1032	ATP13A3
ATP2C1	935637	5.49885e-39	0.54126	-1.84754	20.2816	37.471	ATP2C1
ATP5F1E	3.68658e+07	1.2079e-25	1.56686	1.56686	2331.09	1487.74	ATP5F1E
ATP6AP2	4.45217e+06	0	0.453666	-2.20426	99.4485	219.211	ATP6AP2
ATP6V0A1	3.68073e+06	1.21213e-63	0.626825	-1.59534	88.1196	140.581	ATP6V0A1
ATP6V1E1	1.49118e+06	0.0305	1.56032	1.56032	85.8159	54.9989	ATP6V1E1
ATP8B4	574934	1.56066e-51	0.208785	-4.78962	4.95201	23.7182	ATP8B4
ATRAID	2.47883e+06	1.7129e-154	0.537002	-1.86219	64.3602	119.851	ATRAID
ATXN10	968182	1.06973e-66	0.609864	-1.63971	28.02	45.9448	ATXN10
AXL	2.61141e+06	0	0.0422566	-23.6649	5.52222	130.683	AXL
AZIN2	602102	1.63971e-41	0.270659	-3.69468	6.4757	23.9257	AZIN2
AZU1	3.51215e+06	0	8.17961	8.17961	450.672	55.0969	AZU1
B3GALNT2	516885	1.98578e-34	0.402314	-2.48562	8.4662	21.0437	B3GALNT2
B3GALT6	578325	3.18159e-46	0.483122	-2.06987	12.5583	25.994	B3GALT6
B3GAT3	918848	2.78746e-78	0.488907	-2.04538	21.0178	42.9894	B3GAT3
B3GLCT	569208	1.12268e-41	0.414875	-2.41036	10.4352	25.1526	B3GLCT
B4GALT3	511823	2.04604e-30	0.61551	-1.62467	13.3571	21.7008	B4GALT3
BACE2	685058	2.2219e-114	0.0916559	-10.9104	3.15186	34.388	BACE2
BAG3	1.25083e+06	1.57535e-25	0.344546	-2.90237	17.1052	49.6455	BAG3
BAK1	1.89635e+06	3.57506e-130	0.606515	-1.64876	52.4231	86.4333	BAK1
BASP1	2.4524e+06	6.77136e-157	0.332261	-3.00968	38.9146	117.12	BASP1
BATF3	2.4083e+06	0.00055747	1.54458	1.54458	135.007	87.4067	BATF3
BCAP29	1.28857e+06	5.58328e-88	0.490109	-2.04036	30.4193	62.0665	DUS4L-BCAP29
BCAR3	637827	3.8208e-80	0.0919485	-10.8757	2.5794	28.0527	BCAR3
BCKDK	796225	2.54524e-73	0.482189	-2.07387	19.1322	39.6778	BCKDK
BCL2A1	2.07899e+07	0	1.91847	1.91847	1282.21	668.353	BCL2A1
BCL2L1	1.20136e+06	1.62357e-63	0.526034	-1.90102	27.1099	51.5364	BCL2L1
BCL2L11	1.03882e+06	1.00083e-17	2.03639	2.03639	64.8247	31.8332	BCL2L11
BCL3	624890	2.34767e-18	2.5437	2.5437	46.1458	18.1413	BCL3
BFAR	531442	2.64497e-26	0.618585	-1.61659	13.8686	22.42	BFAR
BHLHE40	1.9812e+06	8.70541e-106	2.66613	2.66613	145.154	54.4438	BHLHE40
BHLHE41	1.00272e+07	0	0.0412627	-24.235	19.005	460.586	BHLHE41
BID	4.71054e+06	4.8004e-20	1.68242	1.68242	293.047	174.183	BID
BIN1	7.07459e+06	0	0.213253	-4.68926	79.9969	375.126	BIN1
BIN2	6.49044e+06	3.76037e-269	0.58944	-1.69653	170.489	289.239	BIN2
BIRC3	2.18625e+06	8.36505e-225	4.06815	4.06815	211.785	52.0594	BIRC3
BLMH	699355	8.67674e-43	0.609148	-1.64164	19.2568	31.6128	BLMH
BLNK	2.29057e+06	2.15327e-300	0.0796183	-12.5599	8.3422	104.777	BLNK
BLOC1S1	9.67866e+06	2.76862e-154	1.87974	1.87974	662.454	352.418	RDH5
BLOC1S4	683062	1.95447e-49	0.590606	-1.69317	18.5275	31.3703	BLOC1S4
BLOC1S5	676578	3.91235e-35	0.618636	-1.61646	18.3237	29.6194	TXNDC5
BLOC1S6	3.57173e+06	4.00614e-111	0.565994	-1.7668	81.8872	144.679	BLOC1S6
BLVRA	507762	3.38682e-08	2.15194	2.15194	35.4875	16.4909	BLVRA
BLVRB	3.4812e+06	2.41496e-56	1.96	1.96	243.571	124.271	BLVRB
BMP2K	1.11488e+06	2.41668e-99	0.324557	-3.08113	15.5412	47.8844	BMP2K
BMPR2	1.23477e+06	1.43065e-58	0.544211	-1.83752	27.3881	50.3263	BMPR2
BOD1	597190	2.29438e-40	0.517077	-1.93395	12.4902	24.1553	BOD1
BOLA3	1.1025e+06	9.22046e-74	0.490506	-2.03871	29.8269	60.8085	BOLA3
BRAT1	515735	4.73047e-38	0.481283	-2.07778	9.88524	20.5393	BRAT1
BSCL2	1.00356e+06	2.96339e-62	0.627573	-1.59344	28.9245	46.0895	BSCL2
BST2	2.08317e+07	0	0.505335	-1.97888	519.629	1028.29	BST2
BTBD1	535145	8.40305e-32	0.658706	-1.51813	15.3232	23.2626	BTBD1
BTBD10	750320	1.23448e-56	0.61516	-1.62559	20.6075	33.4994	BTBD10
BTBD6	705622	1.10895e-66	0.454219	-2.20158	15.4037	33.9126	BTBD6
BTG2	1.56621e+07	4.4271e-78	0.630776	-1.58535	362.277	574.335	BTG2
BZW2	860489	2.30033e-22	2.37218	2.37218	64.7701	27.304	BZW2
C14H11orf24	753695	4.11007e-75	0.324372	-3.08288	11.934	36.7913	C11orf24
C14H11orf68	740398	4.808e-47	0.637321	-1.56907	21.2351	33.3193	C11orf68
C14H11orf71	548929	1.46754e-27	0.587632	-1.70175	12.8414	21.8529	C11orf71
C14H11orf96	1.65742e+06	1.33446e-36	0.179768	-5.56272	12.2278	68.0199	C11orf96
C15H9orf16	2.38892e+06	1.78082e-05	1.52465	1.52465	142.052	93.1702	C9orf16
C18H18orf21	1.02002e+06	4.01448e-54	0.633519	-1.57848	28.563	45.0862	C13orf46
C19H19orf12	686663	2.22418e-50	0.444134	-2.25157	13.3287	30.0105	C18orf63
C19H19orf38	4.47995e+06	9.0984e-68	1.74631	1.74631	277.85	159.107	C19orf33
C1H1orf122	2.79485e+06	4.23274e-162	0.583535	-1.71369	80.194	137.428	C1orf116
C1H1orf127	532883	1.42266e-35	0.355356	-2.81408	7.90862	22.2555	C1orf122
C1H1orf43	2.00298e+06	1.38009e-219	0.41264	-2.42342	40.0607	97.0838	C1orf232
C1H1orf50	791810	5.25235e-43	0.61532	-1.62517	21.5055	34.9501	C1orf43
C1H1orf54	609150	3.4775e-129	0.0674349	-14.8291	2.77185	41.104	C1orf53
C1QB	1.50167e+08	0	0.179456	-5.57239	1495.65	8334.33	C1orf94
C1QBP	2.28859e+06	7.56233e-135	0.540936	-1.84865	63.911	118.149	C1QB
C1QC	1.01995e+08	0	0.113788	-8.78828	630.789	5543.55	C1QBP
C20H16orf54	1.19178e+06	7.43702e-63	2.78642	2.78642	92.7524	33.2873	C16orf46
C2CD4B	2.22823e+06	7.57465e-215	0.0190723	-52.4319	1.73642	91.0437	C2CD4A
C2CD5	827062	1.95965e-52	0.497788	-2.00889	17.1878	34.5284	C2CD4D
C2H3orf38	602266	1.06268e-24	0.477514	-2.09418	11.789	24.6882	C3orf33
C3	2.09459e+07	0	0.0647564	-15.4425	65.0666	1004.79	C3orf85
C3AR1	8.15506e+06	3.04517e-223	0.578406	-1.72889	203.844	352.424	C3
C4H6orf62	1.17995e+07	1.52222e-289	0.456515	-2.19051	208.511	456.745	C6orf58
C5H4orf27	872265	8.1199e-67	0.512071	-1.95285	21.7705	42.5146	C4orf19
C6H5orf15	1.31018e+06	2.83285e-73	0.606989	-1.64748	34.9672	57.6076	C6
C6H5orf51	626071	1.66566e-32	0.620578	-1.6114	17.4717	28.1539	C5orf49
C7H15orf39	1.20472e+06	2.0572e-67	3.34419	3.34419	103.671	31.0005	C14orf93
C8H8orf82	586078	4.81035e-53	0.425945	-2.34772	11.1515	26.1806	C8orf76
CA9	633057	7.9197e-41	0.621874	-1.60804	19.3664	31.142	CA9
CACNB4	643612	5.34072e-65	0.12495	-8.00318	3.27994	26.2499	CACNB4
CALB2	583807	5.61262e-106	0.0582264	-17.1743	1.91213	32.8395	CALB2
CALHM6	6.26835e+06	0	0.254306	-3.93228	84.9526	334.057	DSE
CALR	1.39817e+07	9.61464e-147	0.654511	-1.52786	417.458	637.818	CALR
CALU	1.20088e+06	2.2568e-85	0.455489	-2.19544	24.4774	53.7387	CALU
CAMP	1.24556e+06	7.8218e-29	2.26901	2.26901	88.182	38.8637	CAMP
CAMTA1	2.45245e+06	8.05774e-123	0.533563	-1.87419	64.2136	120.349	CAMTA1
CAMTA2	608875	0.0134249	1.78889	1.78889	35.1726	19.6617	CAMTA2
CANX	5.13858e+06	7.69106e-229	0.550695	-1.81589	127.869	232.196	CANX
CAPG	7.23226e+06	2.54445e-161	1.8503	1.8503	472.657	255.449	CAPG
CASP4	3.01361e+06	2.88949e-72	1.94815	1.94815	199.883	102.601	CASP4
CASP5	1.18622e+06	1.06605e-41	0.564689	-1.77088	27.4463	48.6043	CASP5
CAST	3.82694e+06	2.17758e-21	1.77539	1.77539	234.82	132.264	CAST
CAT	2.7489e+06	4.7321e-35	1.88133	1.88133	177.099	94.1348	CAT
CBX1	1.10208e+06	7.3943e-56	0.625514	-1.59869	31.2153	49.9034	CBX1
CBX5	538066	2.58214e-33	0.558662	-1.78999	14.2576	25.521	CBX5
CBX6	871902	1.35496e-07	2.19843	2.19843	57.8259	26.3033	CBX6
CC2D2B	625900	2.13754e-45	0.345371	-2.89544	9.01316	26.097	CC2D2B
CCDC115	542489	3.97827e-41	0.592521	-1.6877	15.491	26.1442	CCDC115
CCDC47	1.28297e+06	3.34675e-99	0.522999	-1.91205	29.9566	57.2784	CCDC47
CCDC50	1.67089e+06	3.08118e-106	0.484705	-2.06311	36.3805	75.057	CCDC50
CCDC69	947978	3.9656e-80	3.44246	3.44246	85.7613	24.9128	CCDC69
CCL2	838868	4.7795e-70	0.13847	-7.22181	5.11919	36.9698	CCL2
CCL3	4.68759e+06	3.365e-48	0.475047	-2.10505	84.006	176.837	CCL3
CCL5	9.27e+06	0	0.0824825	-12.1238	34.1332	413.823	CCL5
CCL7	1.18173e+06	3.36143e-41	0.316795	-3.15662	18.731	59.1265	CCL7
CCL8	726522	4.84613e-87	0.0724417	-13.8042	2.35647	32.5293	CCL8
CCND1	1.67986e+06	1.4592e-210	0.192878	-5.18462	16.5766	85.9431	CCND1
CCND3	1.77779e+06	1.04122e-06	1.67581	1.67581	105.668	63.0545	CCND3
CCNH	1.41903e+06	1.23269e-28	0.626002	-1.59744	34.4457	55.0249	CCNH
CCNK	586683	0.0489299	1.63834	1.63834	32.3841	19.7664	CCNK
CCR1	1.85502e+06	3.39342e-118	0.410246	-2.43756	32.8069	79.969	CCR1
CCR5	728022	1.64117e-67	0.420491	-2.37817	14.0103	33.3188	CCR5
CCT4	1.8012e+06	1.82418e-78	0.65339	-1.53048	53.7679	82.2906	CCT4
CCT6A	2.23744e+06	4.39632e-147	0.570477	-1.75292	59.7921	104.811	CCT6A
CD14	2.80387e+07	0	0.323966	-3.08675	447.024	1379.85	CD14
CD163	1.72494e+07	0	0.366833	-2.72604	277.245	755.781	CD163
CD1D	522723	4.50651e-22	0.660033	-1.51507	14.1406	21.424	CD1D
CD276	1.28488e+06	8.32802e-220	0.0638398	-15.6642	4.12165	64.5624	CD276
CD300A	2.58528e+06	1.54828e-145	0.533907	-1.87299	59.6956	111.809	CD300A
CD300C	724781	4.42008e-05	1.95236	1.95236	46.8965	24.0204	CD300C
CD300H	1.05236e+06	2.94337e-67	3.1293	3.1293	88.6586	28.3318	CD300H
CD300LG	1.24683e+06	9.75145e-45	0.319088	-3.13393	20.6923	64.8481	CD300LG
CD3EAP	512364	4.44742e-52	0.371844	-2.6893	9.09793	24.4671	CD3EAP
CD40	1.12385e+06	5.09583e-183	0.116108	-8.61265	7.17023	61.7547	CD40
CD44	5.1284e+06	2.60332e-221	2.41673	2.41673	379.529	157.043	CD44
CD52	2.90875e+07	0	3.1358	3.1358	2601.85	829.727	CD52
CD5L	712214	9.05907e-63	0.379375	-2.63591	13.8145	36.4138	CD5L
CD63	3.72918e+07	0	0.55203	-1.8115	1029.15	1864.3	CD63
CD69	2.84426e+06	5.65068e-17	0.61162	-1.635	65.928	107.793	CD69
CD72	733971	4.60885e-116	0.153681	-6.507	5.75789	37.4666	CD72
CD81	2.1778e+07	0	0.394685	-2.53366	432.851	1096.7	CD81
CD83	2.10704e+07	3.52854e-246	0.446032	-2.24199	367.538	824.018	CD83
CD84	2.16612e+06	1.04487e-193	0.207712	-4.81435	19.7137	94.9084	CD84
CD86	4.88947e+06	2.43592e-304	0.428578	-2.3333	92.5059	215.844	CD86
CDC123	1.34303e+06	5.58393e-124	0.401473	-2.49083	26.7769	66.6967	CDC123
CDC14B	508667	3.58735e-33	0.3427	-2.918	7.2253	21.0834	CDC14B
CDK2AP1	2.46865e+06	3.51409e-271	0.333748	-2.99627	47.4105	142.055	CDK2AP1
CDK4	1.0301e+06	2.52368e-110	0.420708	-2.37695	24.2087	57.5429	CDK4
CDK5RAP3	846133	3.34033e-55	0.641881	-1.55792	24.9132	38.8128	CDK5RAP3
CDK9	682535	2.17051e-44	0.548543	-1.82301	16.0206	29.2057	CDK9
CDKN1A	2.76106e+06	2.04543e-147	2.85291	2.85291	211.167	74.0181	CDKN1A
CDKN1C	2.78613e+07	0	4.26724	4.26724	2780.98	651.704	CDKN1C
CDKN2AIP	657367	7.82366e-31	0.449796	-2.22323	11.753	26.1297	CDKN2AIP
CDKN2D	913326	1.67943e-51	2.79523	2.79523	74.3929	26.6142	CDKN2D
CENPF	654590	9.70232e-39	0.189525	-5.27634	6.75766	35.6558	CENPF
CEP290	690525	2.0074e-31	0.614735	-1.62672	16.5454	26.9146	CEP290
CEP63	541506	1.80592e-27	0.608462	-1.64349	13.7458	22.591	CEP63
CERK	1.29612e+06	2.17224e-35	2.64732	2.64732	97.2095	36.7199	CERK
CFAP97	945195	3.7121e-67	0.45185	-2.21312	18.618	41.204	CFAP97
CFD	1.44592e+08	0	4.53155	4.53155	14884.1	3284.55	CFD
CFP	9.15736e+06	0	2.78155	2.78155	733.949	263.863	CFP
CGAS	1.51329e+06	4.10015e-72	0.539636	-1.8531	32.339	59.9275	CGAS
CGRRF1	505258	2.09923e-43	0.446776	-2.23826	10.575	23.6695	CGRRF1
CH25H	1.06289e+06	1.01975e-103	0.0357143	-28	1.52695	42.7547	CH25H
CHCHD10	5.78707e+06	6.75521e-263	0.497955	-2.00821	157.32	315.932	CHCHD10
CHCHD3	1.1036e+06	3.93008e-67	0.609992	-1.63936	32.7708	53.7233	CHCHD3
CHCHD7	1.61401e+06	3.69651e-66	0.57437	-1.74104	42.8822	74.6595	CHCHD7
CHD7	1.23219e+06	1.9628e-106	0.177826	-5.62347	8.9442	50.2974	CHD7
CHKA	1.10876e+06	7.88775e-84	0.254387	-3.93103	11.4591	45.046	CHKA
CHKB	974760	1.74825e-54	0.631708	-1.58301	25.371	40.1625	CHKB
CHMP4B	1.64639e+06	0.00136515	1.62213	1.62213	96.9346	59.7576	CHMP4B
CHRNA1	780530	5.65443e-112	0.067408	-14.835	2.88951	42.866	CHRNA1
CHST11	2.78861e+06	5.04213e-133	0.468589	-2.13407	54.1035	115.46	CHST11
CHST15	544369	0.00142529	2.34817	2.34817	38.8691	16.553	CHST15
CIAO2A	3.45361e+06	1.69143e-241	0.48114	-2.0784	87.2743	181.391	CIAO2A
CIB1	3.16433e+06	6.77337e-16	1.65416	1.65416	194.392	117.517	CIB1
CIITA	987974	1.4425e-56	0.442703	-2.25885	17.6785	39.9332	CIITA
CISD1	881314	1.38435e-37	0.648076	-1.54303	28.2533	43.5956	UBE2D1
CISD2	2.3783e+06	1.16675e-105	0.649722	-1.53912	76.1964	117.275	CISD2
CITED2	1.30593e+07	2.57233e-153	0.416487	-2.40104	205.995	494.6	CITED2
CKB	1.12822e+06	1.00868e-98	0.309309	-3.23301	18.6224	60.2064	CKB
CKS2	3.5858e+06	6.43429e-47	0.634988	-1.57483	102.671	161.689	CKS2
CLCC1	534937	6.74886e-36	0.434839	-2.2997	9.57842	22.0275	CLCC1
CLDND1	1.09772e+06	1.3454e-50	0.65056	-1.53714	31.3285	48.1561	CLDND1
CLEC12A	1.66717e+06	2.15261e-147	0.291802	-3.42698	23.4066	80.214	CLEC12A
CLEC2B	4.88184e+06	1.04021e-60	1.52526	1.52526	270.169	177.13	CLEC2B
CLEC4A	5.04866e+06	0	0.279384	-3.57931	73.9934	264.845	CLEC4A
CLEC5A	1.42603e+06	1.29944e-65	0.524577	-1.9063	32.9253	62.7655	CLEC5A
CLEC7A	6.0149e+06	6.18958e-129	0.610927	-1.63686	145.999	238.979	CLEC7A
CLN5	639761	1.165e-42	0.576528	-1.73452	15.6663	27.1735	CLN5
CLNS1A	1.35552e+06	2.94898e-90	0.613718	-1.62941	40.3048	65.6732	CLNS1A
CLPB	577784	1.40701e-54	0.543822	-1.83884	15.165	27.886	CLPB
CLSTN1	1.16886e+06	1.75521e-66	0.53923	-1.8545	28.0524	52.0232	CLSTN1
CMKLR1	569480	1.58846e-47	0.482249	-2.07362	12.2113	25.3216	CMKLR1
CMPK2	1.83925e+06	8.75627e-301	0.329791	-3.03222	29.3073	88.8662	CMPK2
CNN2	662384	7.06831e-05	1.8124	1.8124	40.1535	22.1548	CNN2
CNPY2	2.31978e+06	7.00224e-116	0.650435	-1.53743	69.9098	107.482	CS
COA1	732651	1.52439e-37	0.608081	-1.64452	21.7241	35.7257	COA1
COLGALT1	984637	4.37824e-44	0.552041	-1.81146	24.1304	43.7113	COLGALT1
COMMD10	942700	1.06745e-71	0.582389	-1.71706	26.232	45.0421	COMMD10
COMMD8	582156	4.14159e-53	0.50425	-1.98315	14.4784	28.7128	COMMD8
COMT	5.37541e+06	0	0.485321	-2.06049	129.116	266.042	COMT
COPB1	829615	1.19715e-36	0.648006	-1.54319	22.8784	35.3058	COPB1
COPRS	2.0597e+06	6.00738e-114	0.524695	-1.90587	55.9852	106.701	COPRS
COQ10B	829557	3.65762e-40	0.659791	-1.51563	23.4757	35.5806	COQ10B
COX17	4.59091e+06	4.52529e-54	1.98795	1.98795	322.044	161.998	COX17
COX20	1.33522e+06	1.37677e-117	0.38413	-2.60329	27.8307	72.4514	COX20
CPD	544602	4.22252e-12	2.60891	2.60891	41.6288	15.9564	CPD
CPNE2	527402	3.05398e-20	0.603245	-1.6577	13.833	22.931	CPNE2
CPOX	821335	9.00247e-105	0.113535	-8.80784	4.34987	38.313	CPOX
CPQ	1.16947e+06	2.55325e-60	0.537802	-1.85942	28.6244	53.2247	CPQ
CREBRF	1.40334e+06	8.08641e-17	1.91925	1.91925	82.3663	42.9159	CREBRF
CREG1	1.70062e+07	0	0.352568	-2.83633	317.909	901.694	CREG1
CRELD1	693002	9.72736e-60	0.439246	-2.27663	13.6205	31.0088	CRELD1
CRYBG1	807417	0.033371	1.99505	1.99505	51.6149	25.8715	CRYBG1
CSAD	552068	0.00217363	2.07369	2.07369	33.7579	16.2791	CSAD
CSF1	2.22244e+06	4.9508e-86	0.182305	-5.48531	16.3806	89.8526	CSF1
CSF1R	1.61836e+07	0	0.561078	-1.78228	388.265	691.998	CSF1R
CSF3R	524095	0.00639932	1.99201	1.99201	33.7729	16.9542	CSF3R
CSKMT	553218	7.39615e-15	0.570567	-1.75264	12.9863	22.7603	CSKMT
CSNK1G2	1.49083e+06	0.000450589	1.61892	1.61892	81.636	50.4262	CSNK1G2
CSNK1G3	1.04723e+06	0.0172766	1.65291	1.65291	55.6559	33.6716	CSNK1G3
CSRNP2	868054	1.08819e-40	0.422913	-2.36455	14.0145	33.138	CSRNP2
CST3	3.35089e+06	1.17801e-200	0.46123	-2.16812	78.1537	169.446	CST3
CST7	513483	9.79551e-07	2.08053	2.08053	34.6923	16.6748	CST7
CSTA	1.9142e+06	3.39593e-182	2.8688	2.8688	157.566	54.9242	CSTA
CSTB	1.85745e+07	8.20589e-124	1.87189	1.87189	1262.43	674.416	CSTB
CTBS	1.30131e+06	4.46537e-108	0.525596	-1.9026	31.3198	59.5891	CTBS
CTDSP1	1.09375e+06	3.50717e-44	0.635849	-1.5727	27.7667	43.6686	SLC11A1
CTNS	593120	1.81956e-37	0.477966	-2.0922	12.2041	25.5333	CTNS
CTSB	5.55569e+07	2.86102e-278	0.461355	-2.16753	1266.54	2745.25	CTSB
CTSC	1.42841e+07	0	0.243173	-4.11231	174.995	719.632	CTSC
CTSH	1.0237e+07	2.6366e-206	0.619861	-1.61327	287.191	463.316	CTSH
CTSZ	1.30687e+07	0	0.527068	-1.89729	313.256	594.338	CTSZ
CTTNBP2	3.66223e+06	0	0.0863064	-11.5866	13.0483	151.186	CTTNBP2
CTTNBP2NL	681613	7.08338e-59	0.227884	-4.3882	6.83845	30.0085	CTTNBP2NL
CUL1	2.83548e+06	1.82302e-95	0.597541	-1.67352	69.8913	116.965	CUL1
CUTA	2.11639e+06	1.09625e-114	0.531757	-1.88056	56.0481	105.402	CUTA
CUTC	537597	4.12878e-38	0.576453	-1.73475	13.3666	23.1876	CUTC
CXADR	697303	4.43387e-98	0.0533846	-18.732	1.69964	31.8377	CXADR
CXCL11	3.09483e+06	1.8152e-120	0.174306	-5.73703	34.9619	200.577	CXCL11
CXCL16	4.68963e+06	6.47717e-236	0.499841	-2.00064	110.475	221.02	CXCL16
CXCL8	6.96503e+06	8.28283e-164	0.237837	-4.20457	65.2828	274.486	CXCL8
CXHXorf21	3.97599e+06	5.138e-148	0.382081	-2.61725	59.6075	156.008	CXorf21
CYB5A	1.24142e+06	1.51018e-95	0.480224	-2.08236	29.7363	61.9217	CYB5A
CYB5R1	605554	1.74785e-43	0.547907	-1.82513	14.9022	27.1984	CYB5R1
CYP27A1	2.80077e+06	1.00036e-288	0.277261	-3.60671	38.6384	139.358	CYP27A1
CYSLTR1	882749	2.27392e-64	0.432757	-2.31077	16.7202	38.6364	CYSLTR1
CYTH1	869878	4.70809e-09	2.05511	2.05511	57.518	27.9878	CYTH1
D2HGDH	1.17799e+06	6.51421e-78	0.481927	-2.075	24.2725	50.3655	D2HGDH
DAB2	1.26865e+06	1.65087e-89	0.264192	-3.78513	16.0005	60.5639	DAB2
DAGLB	538329	1.95718e-14	2.39988	2.39988	37.6193	15.6754	DAGLB
DAPK1	500385	8.69519e-53	4.25344	4.25344	50.0875	11.7758	DAPK1
DBNDD2	1.13412e+06	6.07554e-136	0.326191	-3.06569	20.1203	61.6824	DBNDD2
DCTD	859898	4.05384e-54	0.59392	-1.68373	23.406	39.4093	DCTD
DCTPP1	790819	1.91686e-100	0.356814	-2.80258	16.6323	46.6134	DCTPP1
DCXR	2.08075e+06	8.44697e-89	0.628521	-1.59104	61.0653	97.1571	DCXR
DDAH2	1.14428e+06	4.90927e-123	0.377046	-2.65219	20.5478	54.4968	DDAH2
DDOST	5.11464e+06	6.86532e-228	0.580053	-1.72398	137.907	237.748	KIF17
DECR1	1.2373e+06	1.88417e-75	0.619857	-1.61328	38.5251	62.1515	DECR1
DEDD2	1.19772e+06	6.93546e-18	2.19441	2.19441	81.5218	37.1498	DEDD2
DERA	1.05735e+06	2.61155e-107	0.426472	-2.34482	23.5259	55.1639	DERA
DES	1.77507e+06	1.04748e-295	4.28015	4.28015	178.427	41.687	DES
DHRS7B	507221	2.42432e-35	0.61413	-1.62832	14.6303	23.8228	DHRS7B
DHRSX	1.16319e+06	5.87424e-107	0.436987	-2.2884	25.0933	57.4235	ZBED1
DIAPH1	1.64123e+06	1.56231e-22	2.19973	2.19973	113.32	51.5153	DIAPH1
DIP2B	1.05031e+06	6.61362e-46	0.577206	-1.73248	23.8237	41.2742	DIP2B
DKC1	517081	1.15855e-48	0.450899	-2.21779	11.1777	24.7899	DKC1
DMAC1	899626	4.42552e-78	0.484701	-2.06313	24.1172	49.7568	DMAC1
DMXL2	1.25348e+06	1.21101e-28	2.85081	2.85081	97.6273	34.2454	DMXL2
DNAJA3	628416	7.31863e-40	0.547851	-1.82531	14.4174	26.3163	DNAJA3
DNAJB1	6.25028e+06	9.82173e-88	0.308094	-3.24576	75.9191	246.416	DNAJB1
DNAJB11	1.91338e+06	4.17466e-152	0.450065	-2.2219	41.1281	91.3824	DNAJB11
DNAJB2	835934	5.07335e-61	0.535648	-1.8669	20.1515	37.6208	DNAJB2
DNAJB4	1.32538e+06	9.79942e-45	0.463042	-2.15963	23.6351	51.0431	DNAJB4
DNAJC10	957137	1.44607e-99	0.312628	-3.19869	13.9252	44.5424	DNAJC10
DNAJC15	1.24456e+06	4.42969e-78	0.600962	-1.664	35.6913	59.3903	DNAJC15
DNAJC2	1.2694e+06	7.55737e-43	0.65465	-1.52753	33.0073	50.4198	DNAJC2
DNAJC3	1.39689e+06	1.26908e-62	0.647556	-1.54427	38.4806	59.4244	DNAJC3
DNAJC7	1.60362e+06	1.50907e-94	0.620308	-1.6121	44.9054	72.3921	DNAJC7
DNAJC9	645582	2.21706e-39	0.601345	-1.66294	17.357	28.8637	DNAJC9
DNPEP	2.81593e+06	7.91276e-17	1.64773	1.64773	167.542	101.681	DNPEP
DOCK10	1.62896e+06	2.72066e-102	0.426484	-2.34475	28.9569	67.8968	DOCK10
DOCK4	1.62955e+06	3.44906e-52	0.65997	-1.51522	41.1292	62.3198	DOCK4
DOCK5	569512	4.03195e-131	6.44717	6.44717	67.6425	10.4918	DOCK5
DOK1	1.19672e+06	9.78721e-136	0.272488	-3.66988	14.294	52.4572	DOK1
DOK2	1.07513e+06	1.99102e-44	2.40615	2.40615	79.1368	32.8894	DOK2
DOP1B	862801	1.88006e-35	0.459619	-2.17572	16.3814	35.6414	DOP1B
DPAGT1	558439	3.35121e-38	0.528548	-1.89198	12.9284	24.4602	DPAGT1
DPCD	986898	2.54217e-52	0.620669	-1.61117	30.5656	49.2462	DPCD
DPP7	3.60738e+06	1.12299e-216	0.544291	-1.83725	87.8887	161.474	DPP7
DPYD	507883	1.34942e-55	3.98388	3.98388	48.8399	12.2594	DPYD
DPYSL2	1.48243e+06	1.18254e-113	0.453175	-2.20665	32.8549	72.4995	DPYSL2
DR1	1.73423e+06	4.12293e-84	0.599573	-1.66785	46.6864	77.8662	FNBP1L
DRAM2	4.13988e+06	6.76418e-188	0.576649	-1.73416	109.631	190.117	LRIF1
DRAP1	4.48327e+06	1.81988e-16	1.60055	1.60055	275.521	172.142	DRAP1
DST	1.82254e+06	4.51152e-153	0.22397	-4.46489	16.7899	74.965	DST
DSTN	3.36729e+06	6.7817e-17	1.67071	1.67071	208.424	124.752	DSTN
DTD1	590592	6.89093e-40	0.547009	-1.82812	16.2434	29.695	DTD1
DTNBP1	829172	4.65118e-36	0.646779	-1.54612	23.2115	35.8879	DTNBP1
DUS1L	567315	1.14007e-34	0.626249	-1.59681	16.3377	26.0882	DUS1L
DUSP1	4.80748e+07	8.06657e-44	0.644899	-1.55063	1129.1	1750.82	DUSP1
DUSP10	1.09412e+06	1.22483e-19	0.546374	-1.83025	22.3388	40.8855	DUSP10
DUSP16	536839	3.15281e-31	0.438158	-2.28228	9.40892	21.4738	DUSP16
DUSP2	4.72554e+06	2.7418e-16	0.660726	-1.51349	126.896	192.055	DUSP2
DUSP23	1.53222e+06	9.88765e-62	0.66327	-1.50768	49.5552	74.7134	DUSP23
DUSP5	6.27836e+06	1.03892e-136	2.1944	2.1944	409.332	186.535	DUSP5
DUT	3.31703e+06	7.23115e-121	0.648649	-1.54167	102.995	158.784	DUT
EAF1	1.04895e+06	8.8179e-18	2.14064	2.14064	68.9009	32.1871	EAF1
EAF2	850165	2.54902e-18	2.13587	2.13587	57.6712	27.0013	EAF2
EBAG9	892209	1.13285e-42	0.665536	-1.50255	25.7318	38.6633	EBAG9
EBNA1BP2	857702	9.79221e-54	0.64795	-1.54333	26.8679	41.466	EBNA1BP2
EBPL	1.30576e+06	9.69309e-132	0.397684	-2.51456	26.6287	66.9595	EBPL
ECHDC1	1.31096e+06	6.94991e-73	0.608922	-1.64225	33.6628	55.2827	ECHDC1
EDEM2	967329	3.35949e-80	0.511957	-1.95329	22.7259	44.3902	EDEM2
EEF2K	930584	6.63719e-51	0.562347	-1.77826	21.6713	38.5373	EEF2K
EFEMP2	538897	1.17171e-65	0.272423	-3.67076	6.85533	25.1643	EFEMP2
EGR1	2.27831e+06	2.20932e-82	0.254432	-3.93033	22.5577	88.6589	EGR1
EGR2	1.64357e+06	9.37528e-34	0.351212	-2.84728	22.102	62.9306	EGR2
EGR3	886175	2.15132e-35	0.272534	-3.66926	9.54602	35.0268	EGR3
EHBP1L1	2.35953e+06	1.02166e-33	2.54593	2.54593	174.921	68.7062	EHBP1L1
EHD1	1.8287e+06	1.22235e-143	3.61974	3.61974	171.029	47.2491	EHD1
EID2	946052	4.76565e-66	0.513063	-1.94908	20.378	39.7182	EID2
EIF2AK3	557185	3.91399e-18	0.638563	-1.56601	13.4609	21.0799	EIF2AK3
EIF3D	2.07815e+06	7.6385e-103	0.664054	-1.5059	65.0289	97.9271	EIF3D
EIF3E	3.54865e+06	8.41846e-157	0.64811	-1.54295	111.909	172.67	EIF3E
EIF3I	2.19457e+06	3.65441e-98	0.662228	-1.51005	72.2181	109.053	EIF3I
EIF4A2	6.50535e+06	6.71759e-282	0.472851	-2.11483	129.696	274.285	EIF4A2
EIF4G3	747508	4.60114e-40	0.479647	-2.08487	14.9495	31.1676	EIF4G3
ELF4	645571	0.000950513	1.86694	1.86694	39.2539	21.0258	ELF4
ELMOD3	786998	1.47484e-36	0.610168	-1.63889	19.8199	32.4828	ELMOD3
ELOB	6.75137e+06	3.87032e-45	1.68579	1.68579	445.75	264.416	ELOB
EMC2	742409	8.73761e-58	0.587912	-1.70093	19.9238	33.889	EMC2
EMILIN1	987142	9.7731e-141	0.0783892	-12.7569	3.75288	47.8749	EMILIN1
EMILIN2	1.44471e+06	2.59229e-48	2.80296	2.80296	116.386	41.5225	EMILIN2
EMP3	2.09021e+07	0	2.02856	2.02856	1425.3	702.619	EMP3
ENOPH1	648743	4.81078e-59	0.493853	-2.02489	15.1225	30.6215	ENOPH1
EPB41L2	2.61494e+06	1.55462e-210	0.24271	-4.12014	27.6767	114.032	EPB41L2
EPS15	2.2212e+06	1.71691e-108	0.562665	-1.77726	57.513	102.216	EPS15
ERAL1	526019	1.68279e-34	0.599149	-1.66903	13.9579	23.2963	ERAL1
EREG	4.36081e+06	0	3.43017	3.43017	390.492	113.841	EREG
ERICH1	3.10268e+06	1.81563e-152	0.473198	-2.11328	58.2226	123.041	ERICH1
ERLEC1	1.89272e+06	2.93676e-141	0.499715	-2.00114	42.2461	84.5403	ERLEC1
ERP44	2.67687e+06	4.07009e-113	0.661803	-1.51102	78.8106	119.085	ERP44
ETHE1	1.99012e+06	5.81848e-160	0.442594	-2.25941	45.7613	103.394	ETHE1
ETV5	1.13495e+06	6.10248e-122	0.114792	-8.71138	6.09026	53.0545	ETV5
EVA1B	1.88121e+06	1.08708e-114	0.492635	-2.0299	47.4231	96.2642	EVA1B
EVI2B	1.52063e+06	2.39495e-49	2.37184	2.37184	111.689	47.0896	EVI2B
EVL	3.19479e+06	0	0.0837078	-11.9463	12.2682	146.559	EVL
EXOSC8	603633	9.31892e-35	0.591803	-1.68975	17.0542	28.8174	EXOSC8
EZR	2.67087e+06	8.74657e-105	2.63499	2.63499	204.563	77.6334	EZR
FABP7	1.27069e+06	2.16787e-52	2.16676	2.16676	87.6148	40.4359	FABP7
FAF2	640892	5.5002e-31	0.634483	-1.57609	16.3851	25.8244	FAF2
FAH	545083	8.7483e-61	0.393946	-2.53842	10.8835	27.6269	FAH
FAM107B	6.05267e+06	1.59154e-37	1.54635	1.54635	318.195	205.772	FAM107B
FAM110A	971735	4.03504e-21	2.43575	2.43575	70.8512	29.0881	FAM110A
FAM111A	2.3414e+06	1.4257e-129	0.561788	-1.78003	55.6982	99.1447	FAM111A
FAM118A	645525	2.50699e-31	0.470717	-2.12442	12.0752	25.6528	FAM118A
FAM126A	502087	2.00586e-24	0.52544	-1.90317	10.5143	20.0104	FAM126A
FAM13A	831181	6.28486e-44	0.22999	-4.34802	7.57665	32.9434	FAM13A
FAM149A	924677	5.51609e-105	0.103347	-9.67615	4.04019	39.0934	FAM149A
FAM20C	558041	2.89451e-42	0.549195	-1.82085	13.5703	24.7095	FAM20C
FAM210B	743444	3.68768e-39	0.648608	-1.54176	23.0226	35.4954	FAM210B
FAM214B	732158	5.51948e-06	2.01738	2.01738	45.6494	22.628	FAM214B
FAM228B	625013	3.51423e-61	0.285303	-3.50504	7.43699	26.067	FAM228B
FAM3C	865945	1.57894e-61	0.495341	-2.01881	19.3961	39.1572	FAM3C
FAM89A	3.37594e+06	0	0.265985	-3.75962	48.2159	181.273	FAM89A
FAS	1.20542e+06	3.02003e-70	0.524201	-1.90767	26.7163	50.9657	STAMBPL1
FASTK	664288	5.77126e-45	0.47645	-2.09886	13.057	27.4049	FASTK
FBXW7	679812	0.000465738	1.97092	1.97092	41.024	20.8147	FBXW7
FCER1G	6.50264e+07	2.73076e-45	1.58204	1.58204	3933.75	2486.51	FCER1G
FCHSD2	762797	3.65174e-54	0.260685	-3.83604	8.09575	31.0556	FCHSD2
FDPS	1.52686e+06	0.0177126	1.54196	1.54196	88.1125	57.1432	FDPS
FEZ2	1.84847e+06	2.90015e-197	0.327844	-3.05024	30.4234	92.7987	FEZ2
FGD2	835429	5.15682e-35	0.594453	-1.68222	18.8012	31.6278	FGD2
FGD4	1.71089e+06	1.39221e-66	0.562179	-1.77879	37.3849	66.4999	FGD4
FGFR1	2.04054e+06	7.34361e-298	0.0433125	-23.088	4.0268	92.9709	FGFR1
FGR	5.38289e+06	0	3.38823	3.38823	481.597	142.138	FGR
FHOD1	1.40029e+06	8.86489e-38	0.630461	-1.58614	33.6006	53.2953	FHOD1
FKBP1A	4.63806e+06	8.23168e-192	0.632196	-1.58179	146.852	232.289	FKBP1A
FKBP4	867536	1.27243e-51	0.632689	-1.58055	25.4143	40.1688	FKBP4
FLNA	3.11864e+06	0	5.54744	5.54744	347.581	62.6561	FLNA
FLOT1	2.33275e+06	2.72087e-128	0.550592	-1.81623	60.5509	109.974	FLOT1
FMN1	662053	2.5187e-51	0.328344	-3.04558	8.81145	26.836	FMN1
FMNL2	2.76444e+06	1.63862e-118	0.505134	-1.97967	55.5057	109.883	FMNL2
FMNL3	1.22838e+06	2.77127e-85	0.318663	-3.13811	16.3555	51.3255	FMNL3
FN1	6.21589e+06	2.01955e-161	1.93642	1.93642	397.475	205.263	FN1
FNBP1	3.2633e+06	0.0413393	1.53167	1.53167	170.49	111.31	FNBP1
FNTA	824370	6.23749e-80	0.460972	-2.16933	18.3683	39.8468	HOOK3
FOLR2	881669	2.28428e-121	0.0927461	-10.7821	5.23475	56.4417	FOLR2
FOSL2	1.75204e+06	2.96576e-10	1.83259	1.83259	99.1018	54.0774	FOSL2
FOXJ3	1.09883e+06	0.00173693	1.75928	1.75928	61.9406	35.208	FOXJ3
FOXO3	855037	1.76296e-16	2.13429	2.13429	54.4838	25.5279	FOXO3
FOXRED1	631171	1.58769e-40	0.596882	-1.67537	16.0913	26.9589	FOXRED1
FPR1	816780	6.96301e-41	0.446977	-2.23725	15.5561	34.803	FPR1
FRMD4A	1.91411e+06	1.63816e-136	0.267884	-3.73296	21.1384	78.9088	FRMD4A
FRMD4B	1.17314e+06	1.40295e-66	0.331351	-3.01795	16.0146	48.3312	FRMD4B
FSCN1	2.04379e+06	0	0.0321403	-31.1136	3.62585	112.813	FSCN1
FUCA1	3.73728e+06	1.26789e-294	0.415011	-2.40958	76.6835	184.775	FUCA1
FUCA2	1.4204e+06	4.3304e-80	0.650194	-1.538	43.2126	66.4611	FUCA2
FUOM	8.32978e+06	6.41984e-201	2.87876	2.87876	719.78	250.031	FUOM
FXYD5	4.77021e+06	6.23929e-19	1.57894	1.57894	269.073	170.414	FXYD5
G6PC3	579883	3.65331e-25	0.584022	-1.71226	15.2609	26.1307	G6PC3
G6PD	2.15236e+06	4.9739e-12	1.79569	1.79569	138.176	76.9488	G6PD
GAA	819474	6.42845e-83	0.513367	-1.94792	19.1497	37.3021	GAA
GAB2	1.47651e+06	3.09728e-65	0.511357	-1.95558	29.2688	57.2375	GAB2
GAB3	509177	5.38412e-21	0.53255	-1.87776	10.498	19.7126	GAB3
GADD45A	590650	5.8215e-06	1.74095	1.74095	34.6007	19.8746	GADD45A
GADD45B	1.42687e+07	5.39626e-25	0.645479	-1.54924	337.743	523.245	GADD45B
GADD45G	2.17062e+06	6.46083e-37	0.604233	-1.65499	48.3699	80.0517	GADD45G
GALE	659400	1.10734e-62	0.384763	-2.599	11.4849	29.8494	GALE
GALNT1	2.10409e+06	6.73288e-156	0.441925	-2.26283	41.9432	94.9102	GALNT1
GALNT2	521339	3.6049e-33	0.574948	-1.73929	13.5481	23.5641	GALNT2
GAR1	1.00057e+06	3.46789e-53	0.617999	-1.61813	29.1409	47.1536	GAR1
GAS6	5.76423e+06	0	0.107311	-9.31871	33.8853	315.767	GAS6
GASK1B	681156	5.39251e-85	0.198443	-5.03922	6.02064	30.3393	GASK1B
GATAD2A	942559	2.66564e-05	1.70259	1.70259	53.8368	31.6206	GATAD2A
GATM	1.0401e+06	1.75895e-201	0.164549	-6.07724	9.77932	59.4313	GATM
GCNT2	734848	3.67607e-29	0.441603	-2.26448	12.4572	28.209	GCNT2
GGA2	1.26327e+06	9.85833e-83	0.557665	-1.79319	31.6923	56.8304	GGA2
GGCX	645925	2.32862e-27	0.59804	-1.67213	15.8405	26.4874	GGCX
GIMAP1	5.41131e+06	0	0.440488	-2.27021	114.278	259.434	GIMAP1
GIMAP4	8.1263e+06	0	0.503789	-1.98496	191.806	380.726	GIMAP4
GIMAP5	2.08255e+06	4.17307e-259	0.204063	-4.90045	20.2288	99.13	GIMAP5
GIMAP6	4.92857e+06	0	0.32315	-3.09454	72.7005	224.975	GIMAP6
GIMAP7	2.76759e+06	3.42964e-171	0.480122	-2.0828	59.4033	123.725	GIMAP7
GIMAP8	987427	1.18752e-83	0.402429	-2.48491	16.8801	41.9455	GIMAP8
GLB1	1.03876e+06	3.73838e-68	0.629521	-1.58851	30.1324	47.8656	GLB1
GLDN	854949	1.0846e-72	0.140453	-7.11984	5.9502	42.3645	GLDN
GLIPR2	7.26117e+06	1.4146e-140	1.5994	1.5994	427.919	267.549	GLIPR2
GLO1	694215	3.17948e-78	0.449682	-2.22379	16.5145	36.7249	GLO1
GLT8D1	562416	3.65175e-55	0.457071	-2.18785	11.5348	25.2364	GLT8D1
GLUL	1.28651e+07	1.90951e-199	0.555653	-1.79968	297.58	535.55	GLUL
GMFB	1.59292e+06	7.6938e-106	0.521866	-1.9162	36.747	70.4147	GMFB
GMFG	2.07954e+07	1.36284e-73	1.64082	1.64082	1294.61	788.999	GMFG
GNB2	4.6462e+06	1.20174e-38	1.83033	1.83033	298.071	162.851	GNB2
GNB4	537316	2.98896e-35	0.577571	-1.73139	13.2214	22.8913	GNB4
GNG11	921676	3.91413e-17	1.92482	1.92482	59.175	30.7431	GNG11
GNL3	879642	2.20345e-38	0.646024	-1.54793	24.2725	37.5721	GNL3
GNPDA1	659803	2.42829e-68	0.427865	-2.33719	14.3208	33.4703	GNPDA1
GNPTAB	2.00824e+06	5.35494e-105	0.517648	-1.93181	43.8055	84.624	GNPTAB
GOPC	954052	1.2837e-58	0.58597	-1.70657	22.8704	39.03	ROS1
GOT2	537484	2.05745e-41	0.361791	-2.76403	9.26864	25.6188	GOT2
GPAA1	1.72777e+06	1.37097e-101	0.653311	-1.53067	49.6408	75.9835	GPAA1
GPANK1	841731	7.27925e-44	0.570485	-1.7529	18.7501	32.867	GPANK1
GPBAR1	635451	5.07788e-91	0.23018	-4.34443	7.60633	33.0452	GPBAR1
GPCPD1	2.68886e+06	2.67664e-07	1.71445	1.71445	144.453	84.2562	GPCPD1
GPN1	647386	5.39749e-52	0.584225	-1.71167	18.034	30.8682	GPN1
GPN3	901821	7.56613e-61	0.533369	-1.87487	22.1027	41.4398	GPN3
GPNMB	1.39896e+06	8.70229e-20	0.515243	-1.94083	34.838	67.6148	GPNMB
GPR34	5.28389e+06	0	0.0345252	-28.9643	9.57665	277.381	GPR34
GPR84	2.19349e+06	8.66843e-153	0.353483	-2.82899	37.1069	104.975	GPR84
GPX1	2.40043e+07	2.57482e-287	0.602456	-1.65987	762.788	1266.13	GPX1
GRASP	3.18194e+06	5.4391e-48	0.637107	-1.56959	76.7252	120.427	GRASP
GRK2	2.3499e+06	4.89091e-15	2.06527	2.06527	157.308	76.1682	GRK2
GRK3	776116	0.000886697	1.9226	1.9226	47.6814	24.8004	GRK3
GRK6	1.33852e+06	1.73373e-53	2.90692	2.90692	110.928	38.1599	GRK6
GSPT1	2.52861e+06	2.31186e-158	0.499368	-2.00253	56.653	113.449	GSPT1
GTF2I	1.89965e+06	3.99873e-92	0.520526	-1.92113	41.2076	79.1653	GTF2I
GTF3A	2.2768e+06	5.54516e-161	0.466919	-2.1417	55.718	119.331	GTF3A
GUCY1A1	2.49734e+06	1.43769e-213	0.294685	-3.39345	31.5248	106.978	GUCY1A1
GUCY1B1	1.1993e+06	2.90398e-64	2.73816	2.73816	95.8296	34.9978	GUCY1B1
GZF1	751719	0.000172034	2.31159	2.31159	51.0522	22.0854	GZF1
GZMB	1.47225e+06	1.7029e-13	3.175	3.175	120.988	38.1064	GZMB
H1FX	5.36921e+06	8.99129e-26	1.63087	1.63087	304.104	186.467	H1-10
H2AFX	1.57332e+06	4.69998e-77	0.454251	-2.20142	36.1296	79.5365	H2AX
H6PD	632746	1.96118e-52	0.438731	-2.2793	12.7725	29.1124	H6PD
HACD1	501477	5.27984e-87	0.139884	-7.14876	3.84703	27.5015	HACD1
HACD3	835097	8.17987e-123	0.254059	-3.93609	10.7192	42.1917	HACD3
HACD4	1.04594e+06	4.78372e-48	0.574981	-1.73919	28.2215	49.0825	HACD4
HADHB	1.4691e+06	9.81976e-84	0.639794	-1.563	45.6611	71.3685	HADHB
HAMP	1.89757e+07	0	0.0224009	-44.641	22.5583	1007.03	HAMP
HAT1	713322	3.03667e-66	0.542738	-1.84251	18.3319	33.7767	HAT1
HAUS4	503479	6.8588e-53	0.469822	-2.12846	12.2706	26.1175	HAUS4
HAVCR2	1.49576e+06	7.3436e-194	0.153201	-6.52738	10.8118	70.5726	HAVCR2
HBA1	1.70209e+06	0	12.0614	12.0614	245.41	20.3467	HBA1
HBEGF	3.22737e+06	7.92992e-86	2.04672	2.04672	202.418	98.899	HBEGF
HCK	3.47083e+06	2.85995e-76	2.12862	2.12862	238.007	111.813	HCK
HCST	7.53015e+06	6.39872e-169	0.66339	-1.50741	234.785	353.917	HCST
HDDC3	560990	1.51052e-42	0.556171	-1.79801	16.2159	29.1563	HDDC3
HEBP1	1.76518e+06	1.82659e-14	1.77906	1.77906	116.494	65.4808	HEBP1
HELLS	524469	2.10093e-15	0.608762	-1.64268	13.6675	22.4513	HELLS
HERC4	817369	5.20855e-47	0.512691	-1.95049	16.0191	31.2452	HERC4
HERPUD1	1.20346e+07	8.75736e-178	0.469253	-2.13104	219.22	467.167	HERPUD1
HES1	1.39956e+06	0	10.5707	10.5707	190.114	17.9849	HES1
HES4	2.54503e+06	3.17114e-273	3.79285	3.79285	239.501	63.1454	HES4
HES6	715910	7.16737e-70	0.228411	-4.37806	6.75075	29.5552	HES6
HEXA	3.03982e+06	3.60818e-222	0.532476	-1.87802	76.9894	144.587	HEXA
HEXB	7.97101e+06	0	0.400502	-2.49687	155.857	389.154	HEXB
HHEX	1.62682e+06	6.4348e-76	0.558253	-1.7913	37.2466	66.7199	HHEX
HINT2	1.21982e+06	1.16117e-86	0.517781	-1.93132	34.3575	66.3553	HINT2
HIP1	1.01512e+06	2.05086e-103	4.69081	4.69081	102.785	21.9121	HIP1
HIST1H2AC	2.9823e+06	7.27672e-128	0.391242	-2.55596	46.3915	118.575	H2AC6
HIVEP1	553904	1.96868e-11	2.39398	2.39398	37.9407	15.8484	HIVEP1
HK2	1.59607e+06	1.36269e-70	0.531602	-1.88111	35.7928	67.3302	HK2
HMG20A	733411	6.17144e-30	0.4835	-2.06825	14.125	29.2141	HMG20A
HMG20B	647965	1.00893e-31	0.654477	-1.52794	21.0028	32.091	HMG20B
HMGCL	856414	1.62565e-64	0.5692	-1.75685	22.6618	39.8134	HMGCL
HMGN3	2.93821e+06	0	0.193058	-5.17979	32.2528	167.063	HMGN3
HNRNPLL	519258	1.4921e-39	0.329993	-3.03037	7.40078	22.4271	HNRNPLL
HOMER3	562595	1.10354e-82	0.205304	-4.87081	5.9519	28.9906	HOMER3
HPS3	673111	1.08995e-41	0.387587	-2.58007	10.6206	27.4018	HPS3
HS3ST1	713492	6.18362e-80	0.0664845	-15.0411	2.08701	31.3909	HS3ST1
HSD17B11	1.47043e+06	4.97184e-88	0.5325	-1.87794	36.6703	68.8645	HSD17B11
HSD17B12	979606	2.465e-102	0.377917	-2.64608	18.1843	48.1173	HSD17B12
HSP90AA1	3.78734e+07	5.46592e-229	0.527468	-1.89585	847.206	1606.17	HSP90AA1
HSP90AB1	1.86926e+07	0	0.424467	-2.3559	351.242	827.489	HSP90AB1
HSP90B1	1.31446e+07	0	0.501524	-1.99392	302.019	602.203	HSP90B1
HSPA14	674672	1.607e-41	0.602457	-1.65987	17.9934	29.8668	HSPA14
HSPA5	1.4099e+07	6.25866e-195	0.536163	-1.86511	308.122	574.68	HSPA5
HSPA8	1.28482e+07	0	0.407311	-2.45513	266.352	653.928	HSPA8
HSPB1	4.05728e+06	1.00455e-109	0.174358	-5.73533	29.6175	169.866	HSPB1
HSPD1	3.01269e+06	5.45877e-197	0.41532	-2.40778	61.0634	147.028	HSPD1
HSPE1	7.94126e+06	2.63502e-121	0.662086	-1.51038	257.427	388.812	HSPE1-MOB4
HSPH1	3.91993e+06	5.68214e-117	0.466749	-2.14248	74.283	159.15	HSPH1
HTATIP2	1.06006e+06	1.2671e-101	0.513586	-1.94709	27.0338	52.6374	PRMT3
HTRA1	7.54365e+06	0	0.0242805	-41.1852	10.0826	415.254	HTRA1
HTRA2	983305	2.90289e-55	0.533016	-1.87612	22.021	41.3139	HTRA2
HVCN1	1.82593e+06	5.88158e-54	0.617599	-1.61917	49.6571	80.4035	HVCN1
HYI	1.75022e+06	1.554e-123	0.567395	-1.76244	46.8592	82.5865	HYI
IAH1	1.22797e+06	5.47881e-112	0.43171	-2.31637	26.9306	62.3813	IAH1
IBTK	742326	7.31257e-31	0.643776	-1.55334	18.7613	29.1427	IBTK
ICAM3	1.69953e+06	7.115e-37	1.87816	1.87816	109.102	58.0897	RAVER1
ID1	952198	2.90073e-11	0.639589	-1.5635	22.3332	34.9181	ID1
IDH1	1.54296e+06	4.74961e-58	0.65104	-1.536	41.3884	63.5727	IDH1
IDO1	1.39839e+07	1.89065e-247	1.55955	1.55955	775.744	497.416	IDO1
IER5	3.667e+06	2.6595e-59	0.639181	-1.5645	86.4692	135.281	IER5
IFI27L2	1.46613e+07	1.4278e-147	2.24055	2.24055	1112.12	496.362	IFI27L2
IFI30	3.5933e+07	8.49205e-135	1.72241	1.72241	2196.8	1275.42	IFI30
IFI44	7.89779e+06	5.48137e-246	0.659979	-1.5152	217.129	328.994	IFI44
IFI44L	3.72885e+06	0	0.358284	-2.79108	59.4337	165.884	IFI44L
IFIT1	7.76453e+06	7.86017e-261	0.527336	-1.89632	182.768	346.588	IFIT1
IFIT3	1.59394e+07	1.30769e-189	0.582389	-1.71706	402.77	691.582	IFIT3
IFIT5	1.4207e+06	4.31215e-158	0.449392	-2.22523	29.3856	65.3897	IFIT5
IFNGR1	7.68375e+06	0	0.429781	-2.32676	142.577	331.743	IFNGR1
IFRD1	3.86892e+06	7.61935e-28	0.633751	-1.57791	89.0814	140.562	IFRD1
IFT57	546906	0.000488887	2.11071	2.11071	37.0456	17.5513	IFT57
IGF2R	967886	1.87674e-126	4.38026	4.38026	97.493	22.2573	IGF2R
IKBIP	3.62805e+06	2.54369e-170	0.595644	-1.67886	93.7338	157.366	IKBIP
IKBKB	794550	5.38981e-48	0.542976	-1.8417	17.5761	32.3699	IKBKB
IL13RA1	4.30899e+06	0	0.203918	-4.90394	41.245	202.263	IL13RA1
IL15RA	1.92629e+06	3.50878e-86	0.650978	-1.53615	54.159	83.1963	IL15RA
IL18	3.22333e+06	0	0.133364	-7.4983	21.1567	158.64	IL18
IL18BP	698002	9.03816e-56	0.461407	-2.16728	15.6549	33.9286	IL18BP
IL1B	5.73015e+06	5.37686e-166	2.49112	2.49112	406.407	163.142	IL1B
IL4R	1.42659e+06	1.58787e-78	0.588133	-1.70029	35.1901	59.8335	IL4R
IL6ST	1.22252e+06	2.34387e-84	0.359412	-2.78232	18.7112	52.0607	IL6ST
ILVBL	603346	5.05629e-88	0.219261	-4.56078	6.47733	29.5417	ILVBL
IMPDH2	720036	7.1794e-81	0.341047	-2.93215	13.0163	38.1657	IMPDH2
ING1	566480	1.40994e-27	0.552427	-1.81019	12.4476	22.5325	ING1
INKA1	1.95009e+06	0	0.0624153	-16.0217	6.37498	102.138	INKA1
INPP4A	1.43627e+06	4.06531e-14	2.32899	2.32899	95.9615	41.203	INPP4A
INPP5D	3.11159e+06	7.16543e-121	0.566431	-1.76544	73.7802	130.254	INPP5D
INPPL1	734606	3.36332e-34	0.555036	-1.80168	16.0954	28.9988	INPPL1
INSIG1	1.84842e+06	1.93907e-113	3.14127	3.14127	151.278	48.1582	INSIG1
INSIG2	662184	4.39741e-35	0.650077	-1.53828	17.7928	27.3702	INSIG2
INTS10	539814	3.83627e-37	0.527695	-1.89503	12.3209	23.3485	INTS10
IP6K2	557247	9.97048e-24	0.575452	-1.73776	12.8548	22.3385	IP6K2
IPCEF1	1.24889e+06	5.41544e-108	0.194178	-5.14991	10.3119	53.1056	IPCEF1
IQGAP1	2.73702e+06	1.07878e-50	2.16991	2.16991	185.651	85.5574	IQGAP1
IRF8	4.61045e+06	3.04669e-190	0.450321	-2.22064	87.8487	195.08	IRF8
ISCU	1.8852e+06	1.52953e-90	0.660313	-1.51443	57.87	87.6403	ISCU
ISG20	9.95876e+06	4.59207e-173	1.82787	1.82787	637.187	348.596	ISG20
ITCH	1.23078e+06	2.9753e-05	1.76168	1.76168	69.9168	39.6876	ITCH
ITFG1	1.22324e+06	2.01134e-72	0.651241	-1.53553	33.9828	52.1816	ITFG1
ITGA4	1.87391e+06	1.25519e-27	2.11434	2.11434	126.832	59.9864	ITGA4
ITGA6	747684	1.5606e-72	0.152322	-6.56503	5.1439	33.7699	ITGA6
ITGAL	2.9417e+06	6.19802e-218	3.80715	3.80715	278.312	73.1025	ITGAL
ITGB2	1.39292e+07	0	2.36134	2.36134	1020.25	432.063	ITGB2
ITGB5	971008	8.02353e-178	0.0537698	-18.5978	2.71863	50.5605	ITGB5
ITM2C	7.77722e+06	0	0.0573706	-17.4305	26.4575	461.168	ITM2C
ITPR1	644332	1.96578e-31	0.491534	-2.03445	13.0888	26.6285	ITPR1
ITPR2	1.64386e+06	1.04468e-76	0.531394	-1.88184	35.648	67.0839	ITPR2
ITSN1	615781	0.00293067	1.55489	1.55489	33.9795	21.8533	ITSN1
JADE2	722970	1.26696e-20	2.80168	2.80168	56.9507	20.3273	JADE2
JAGN1	1.15567e+06	9.40238e-76	0.555326	-1.80074	29.749	53.5703	JAGN1
JARID2	1.57976e+06	4.28752e-75	3.12346	3.12346	128.496	41.1389	JARID2
JKAMP	553185	8.27308e-47	0.495367	-2.01871	11.885	23.9923	JKAMP
JMY	541454	0.0245828	1.94741	1.94741	32.1707	16.5197	JMY
JOSD1	1.64498e+06	4.48437e-05	1.79947	1.79947	97.1339	53.9791	JOSD1
JRKL	603271	1.67854e-24	0.628751	-1.59046	14.5028	23.0661	JRKL
JUN	4.96017e+07	1.29726e-120	0.453569	-2.20474	834.565	1840	JUN
JUP	623476	4.07852e-87	0.188824	-5.29593	5.4549	28.8887	JUP
KAT2A	707357	5.16283e-54	0.386025	-2.59051	10.9761	28.4337	KAT2A
KATNA1	1.00878e+06	6.65039e-68	0.526127	-1.90068	22.793	43.3222	KATNA1
KBTBD8	1.1249e+06	2.33839e-56	0.34762	-2.87671	15.1672	43.6316	KBTBD8
KCNAB2	517412	2.55122e-05	2.19101	2.19101	36.0066	16.4338	KCNAB2
KCNJ2	652458	0.00649519	1.52815	1.52815	33.2194	21.7383	KCNJ2
KCNK13	849479	8.92356e-130	0.172498	-5.79718	7.4982	43.4684	KCNK13
KCNQ3	601078	7.80282e-80	0.0487956	-20.4936	1.29162	26.4699	KCNQ3
KCTD12	3.20489e+06	8.83353e-235	0.411774	-2.42852	58.6181	142.355	KCTD12
KCTD14	560300	1.1618e-16	2.63775	2.63775	43.6082	16.5323	KCTD14
KDSR	1.09353e+06	1.19669e-87	0.47778	-2.09301	23.2447	48.6514	KDSR
KIAA0355	550951	2.95234e-16	0.560457	-1.78426	11.9838	21.3822	KIAA0355
KIAA1109	1.0181e+06	5.77393e-44	0.622527	-1.60636	24.2907	39.0195	KIAA1109
KIF16B	689224	9.00622e-18	0.659498	-1.51631	17.4969	26.5307	KIF16B
KIF2A	1.00679e+06	2.54169e-66	0.496771	-2.013	22.1347	44.5571	KIF2A
KLF11	1.27991e+06	3.63992e-31	2.10197	2.10197	78.7362	37.4582	KLF11
KLF13	2.02115e+06	2.78962e-100	2.93075	2.93075	162.313	55.3829	KLF13
KLF2	2.51341e+07	2.90108e-05	0.618829	-1.61596	569.928	920.978	KLF2
KLF7	671851	9.62533e-20	2.60649	2.60649	47.947	18.3953	KLF7
KLHDC2	622681	2.65995e-37	0.602683	-1.65925	15.6977	26.0464	KLHDC2
KLHL5	686163	2.70024e-44	0.336792	-2.96919	9.30805	27.6373	KLHL5
KRCC1	693232	6.24835e-50	0.558139	-1.79167	17.2318	30.8737	KRCC1
KRT10	2.5148e+06	5.84384e-72	0.664275	-1.5054	77.258	116.304	KRT10
LACTB2	757960	3.9349e-64	0.407284	-2.45529	13.9017	34.1326	LACTB2
LAMB2	590983	6.25923e-42	0.362629	-2.75764	9.32116	25.7044	LAMB2
LAP3	9.21616e+06	0	0.516523	-1.93602	233.966	452.964	LAP3
LAPTM4B	867963	3.99055e-169	0.095916	-10.4258	4.78986	49.9381	LAPTM4B
LARP1B	1.44375e+06	2.63219e-56	0.562097	-1.77905	31.4572	55.9639	LARP1B
LAT2	7.6116e+06	0	0.329658	-3.03345	128.312	389.228	LAT2
LCP1	6.25163e+06	1.05232e-53	1.63562	1.63562	363.931	222.504	LCP1
LDLRAD3	637496	4.85609e-25	2.82629	2.82629	51.4486	18.2035	LDLRAD3
LENG1	1.23153e+06	5.25384e-45	0.61553	-1.62462	30.2537	49.1507	LENG1
LFNG	2.10261e+06	2.03153e-79	2.63861	2.63861	159.893	60.5973	LFNG
LGALS8	639417	4.59866e-32	0.647738	-1.54383	17.7878	27.4614	LGALS8
LGMN	1.10495e+07	2.79957e-209	0.5871	-1.70329	289.069	492.368	LGMN
LHFPL1	588704	5.4052e-65	0.0975458	-10.2516	2.50342	25.6641	LHFPL1
LHFPL2	1.93906e+06	1.57401e-167	0.303283	-3.29725	26.1734	86.3002	LHFPL2
LIG1	1.37155e+06	0.00448125	1.79151	1.79151	85.1317	47.5195	LIG1
LILRA5	1.65497e+06	7.57523e-143	2.82441	2.82441	135.327	47.9134	LILRA5
LIMK1	815268	5.38976e-70	0.284621	-3.51344	10.2187	35.9028	LIMK1
LIPA	3.05953e+06	0	0.2969	-3.36814	45.6795	153.855	LIPA
LMAN1	2.0356e+06	3.25987e-179	0.396165	-2.5242	37.7364	95.2542	LMAN1
LMNA	1.31317e+06	7.83754e-209	4.31086	4.31086	127.388	29.5505	LMNA
LMO4	1.19508e+06	3.9316e-45	0.493111	-2.02794	23.7131	48.0888	LMO4
LOC100426537	6.86345e+07	7.06918e-24	0.647156	-1.54522	1661.08	2566.74	CCL3L1
LOC100426632	4.81035e+07	4.20061e-75	0.536996	-1.86221	997.253	1857.09	CCL4
LOC107000378	503427	1.29194e-51	0.485077	-2.06153	13.1001	27.0062	CENPS-CORT
LOC114669765	1.08536e+06	1.01885e-21	2.22056	2.22056	79.2619	35.6945	SULT1A2
LOC694580	1.48735e+06	2.16844e-63	0.397894	-2.51323	23.6959	59.5534	TGIF1
LOC695533	1.5439e+07	0	0.128573	-7.77769	96.7091	752.174	LAIR1
LOC695887	1.006e+06	0.000182316	1.88904	1.88904	59.4576	31.475	RABGEF1
LOC697689	2.93857e+06	1.49472e-210	0.324692	-3.07984	50.315	154.962	MS4A6A
LOC697790	1.42723e+06	6.64793e-183	3.13156	3.13156	120.451	38.4635	MAP1LC3B
LOC698693	1.43e+06	8.0559e-98	0.421026	-2.37515	27.0625	64.2774	H1-0
LOC704664	513632	7.06613e-25	0.470226	-2.12664	9.11189	19.3777	H2AC15
LOC706619	2.67969e+06	4.86428e-07	1.70007	1.70007	142.964	84.0931	TLE4
LOC707227	5.01351e+06	1.09361e-280	0.484964	-2.06201	129.194	266.398	COX5B
LOC710110	1.06416e+06	2.33155e-71	0.399656	-2.50215	22.6674	56.7173	TUBA1C
LOC712274	2.50524e+07	0	0.574647	-1.7402	751.783	1308.25	RPS6
LOC712405	1.58674e+07	0	2.74021	2.74021	1257.3	458.833	FCN1
LOC712661	3.93259e+06	3.70344e-81	2.17999	2.17999	251.704	115.461	PLIN2
LOC713572	3.43684e+06	1.34734e-135	0.657371	-1.52121	92.0387	140.01	BCL2L2-PABPN1
LOC715706	781979	2.88504e-33	0.641292	-1.55935	20.2376	31.5576	SLFN13
LOC715912	677879	1.00434e-14	2.4353	2.4353	50.8596	20.8844	SIRPB1
LOC716188	535142	4.20503e-33	0.593935	-1.68369	15.1445	25.4986	NIPSNAP3B
LOC718454	625684	1.04744e-67	0.0549676	-18.1925	1.41511	25.7444	CECR2
LOC719667	1.43424e+06	3.27409e-193	0.184643	-5.41584	12.0291	65.1475	SIGLEC6
LOC720399	617447	2.97239e-28	0.619112	-1.61522	15.5026	25.0401	HSD17B7
LOC722929	4.48432e+06	1.33978e-30	1.67345	1.67345	264.305	157.94	TUBB2B
LONRF3	1.18949e+06	1.25085e-29	2.31803	2.31803	78.5777	33.8984	LONRF3
LPAR5	1.74927e+06	0	0.0287905	-34.7337	2.44573	84.9492	LPAR5
LPCAT2	2.1668e+06	1.39595e-212	0.277652	-3.60163	27.7937	100.103	LPCAT2
LPIN2	3.69428e+06	1.36493e-241	0.335846	-2.97755	50.9025	151.565	LPIN2
LPL	2.55221e+06	3.74799e-25	1.90446	1.90446	160.372	84.2085	LPL
LRCH1	1.20084e+06	1.2065e-82	0.311037	-3.21505	15.2379	48.9906	LRCH1
LRP11	1.50161e+06	4.22352e-234	0.139199	-7.18396	10.3491	74.3477	LRP11
LRPPRC	805649	1.66637e-54	0.559138	-1.78847	20.5159	36.6921	LRPPRC
LRRC25	6.86256e+06	0	2.52354	2.52354	519.126	205.713	LRRC25
LRRC59	1.31276e+06	3.34378e-68	0.572625	-1.74634	33.5808	58.6437	LRRC59
LRRC8C	646338	1.26271e-26	0.641653	-1.55848	16.1044	25.0984	LRRC8C
LRRFIP1	3.20109e+06	1.0614e-81	2.39815	2.39815	235.14	98.0506	LRRFIP1
LSM2	2.45031e+06	7.68183e-136	0.565103	-1.76959	69.9948	123.862	LSM2
LSP1	4.50794e+06	6.0981e-284	2.52115	2.52115	349.706	138.709	LSP1
LST1	1.54146e+07	0	2.98996	2.98996	1356.11	453.555	LST1
LTA4H	1.97678e+06	6.35734e-93	2.7475	2.7475	156.468	56.949	LTA4H
LTC4S	3.37266e+06	0	0.0755522	-13.2359	13.0997	173.386	LTC4S
LUZP1	982748	5.77018e-37	0.630408	-1.58627	24.67	39.1334	LUZP1
LY86	4.06302e+06	9.89287e-243	0.410523	-2.43591	86.2663	210.137	LY86
LYN	6.25624e+06	2.34295e-28	1.72383	1.72383	361.322	209.604	LYN
LYZ	2.95169e+06	5.96472e-91	1.96149	1.96149	192.249	98.0114	LYZ
M6PR	4.41234e+06	8.34452e-260	0.528776	-1.89116	106.981	202.318	M6PR
MAEA	770999	2.16701e-50	0.575057	-1.73896	19.5795	34.048	MAEA
MAF	1.24923e+06	2.18996e-78	0.309162	-3.23455	17.5345	56.7162	MAF
MAFF	1.09474e+06	8.4746e-08	1.51817	1.51817	54.0403	35.5957	MAFF
MAGED2	1.87973e+06	6.53108e-221	0.336787	-2.96924	31.8901	94.6895	MAGED2
MALSU1	895424	2.95296e-38	0.632525	-1.58097	25.267	39.9463	MALSU1
MAML3	504136	2.55408e-29	3.03568	3.03568	40.7972	13.4392	MAML3
MAMU-DMA	1.25616e+07	4.63518e-273	0.642117	-1.55735	369.194	574.964	HLA-DMB
MAMU-E	6.32685e+06	1.20469e-272	0.537571	-1.86022	154.187	286.821	HLA-E
MAN1A1	4.11028e+06	0	0.223779	-4.4687	40.9271	182.891	MAN1A1
MAN1C1	1.43551e+06	3.96355e-198	0.14633	-6.83387	9.78315	66.8568	MAN1C1
MANF	3.48192e+06	6.06882e-96	0.655151	-1.52637	105.915	161.666	MANF
MAP1LC3A	1.84378e+06	0.023528	1.56923	1.56923	95.8583	61.0862	MAP1LC3A
MAP2K1	1.26491e+06	4.6819e-77	0.649047	-1.54072	36.674	56.5044	MAP2K1
MAP3K1	1.61722e+06	0.000184113	1.93817	1.93817	99.5958	51.3866	MAP3K1
MAP4K2	548637	2.32564e-23	3.06156	3.06156	46.5733	15.2122	MAP4K2
MAPK6	630845	5.52665e-28	2.64003	2.64003	46.1669	17.4872	MAPK6
MAPKAPK2	1.58355e+06	3.82507e-06	1.93051	1.93051	102.594	53.1434	MAPKAPK2
MARCHF2	1.58412e+06	1.49503e-92	0.652525	-1.53251	51.4281	78.8139	N/A
MARCKS	2.60368e+07	0	0.476791	-2.09736	553.108	1160.07	MARCKS
MARVELD1	705291	4.11832e-44	0.589889	-1.69523	18.1999	30.853	MARVELD1
MAZ	1.35245e+06	1.78777e-84	0.61666	-1.62164	37.1154	60.1877	MAZ
MBD2	2.88626e+06	4.75098e-07	1.70526	1.70526	176.493	103.499	MBD2
MBD4	876470	1.7393e-38	0.535833	-1.86625	18.5107	34.5457	MBD4
MBOAT7	1.76489e+06	9.2748e-170	0.336632	-2.9706	27.2765	81.0278	MBOAT7
MDFIC	614441	1.12868e-08	2.37257	2.37257	44.3935	18.7111	MDFIC
MDM2	1.51377e+06	0.000386298	1.66775	1.66775	81.1721	48.6715	MDM2
MECP2	1.32766e+06	2.00241e-11	1.82379	1.82379	76.1356	41.7459	MECP2
MED25	833133	0.0076101	1.64293	1.64293	47.3722	28.8339	MED25
MED7	601234	1.52682e-34	0.606104	-1.64988	16.1564	26.6562	MED7
MEF2C	1.06095e+07	0	0.384688	-2.59951	167.59	435.653	MEF2C
MEGF9	1.08092e+06	8.23263e-135	4.22439	4.22439	107.189	25.3738	MEGF9
MERTK	2.15558e+06	4.14981e-203	0.17719	-5.64365	16.1816	91.3233	MERTK
MESD	1.74614e+06	4.09835e-111	0.538942	-1.85549	44.5531	82.6678	MESD
METTL23	636553	1.68279e-52	0.545491	-1.83321	16.5918	30.4162	METTL23
METTL9	2.01803e+06	5.05639e-122	0.583939	-1.71251	54.0846	92.6202	METTL9
MFSD1	3.72459e+06	3.60079e-147	0.545446	-1.83336	82.8089	151.819	MFSD1
MFSD10	1.6461e+06	5.27696e-100	0.629908	-1.58753	44.9839	71.4134	MFSD10
MGA	730631	2.55307e-34	0.523335	-1.91082	15.3364	29.3051	MGA
MGAT1	2.84682e+06	9.53257e-276	0.415053	-2.40933	56.5719	136.3	MGAT1
MGAT4B	825676	7.4417e-83	0.399689	-2.50194	15.9844	39.992	MGAT4B
MGST2	2.75459e+06	8.34259e-157	0.55978	-1.78642	77.3777	138.229	MGST2
MIDN	2.76751e+06	3.53018e-84	2.5559	2.5559	196.316	76.8088	MIDN
MIGA1	624787	8.05718e-28	0.556584	-1.79667	13.301	23.8976	MIGA1
MINK1	747878	5.64104e-34	0.461293	-2.16782	14.1707	30.7196	MINK1
MLEC	2.07152e+06	8.01814e-138	0.497592	-2.00968	47.2928	95.0434	MLEC
MLF2	2.08579e+06	6.58856e-93	0.653792	-1.52954	62.7472	95.9742	MLF2
MLXIPL	605176	2.71916e-46	0.242331	-4.12659	6.0032	24.7727	MLXIPL
MMADHC	836949	1.98586e-37	0.661459	-1.51181	23.6381	35.7363	MMADHC
MOB3C	1.0424e+06	4.47462e-95	0.381176	-2.62346	16.3848	42.9848	MOB3C
MORF4L2	1.36414e+06	6.35547e-95	0.620022	-1.61285	38.6983	62.4144	MORF4L2
MPC2	2.09488e+06	3.12324e-114	0.453541	-2.20487	49.5869	109.333	MPC2
MPP1	2.39446e+06	1.18905e-177	0.441831	-2.26331	53.1194	120.226	MPP1
MPZL1	3.49591e+06	1.83903e-171	0.575578	-1.73738	81.7396	142.013	MPZL1
MRC1	738096	2.1315e-63	0.255219	-3.9182	9.41665	36.8963	MRC1
MRC2	867496	1.92366e-45	0.559399	-1.78763	20.4167	36.4976	MRC2
MS4A4A	1.84849e+06	4.65179e-252	0.110941	-9.0138	11.4934	103.599	MS4A4A
MSH6	734764	1.76849e-56	0.423563	-2.36092	13.7769	32.5263	MSH6
MSR1	3.86657e+06	3.67707e-229	0.368107	-2.7166	61.9775	168.368	MSR1
MTA1	603092	1.16114e-28	0.614666	-1.6269	15.1179	24.5954	MTA1
MTAP	598799	2.39727e-38	0.515473	-1.93997	13.8694	26.9061	MTAP
MTF1	613166	0.00633695	2.04	2.04	38.2083	18.7295	MTF1
MTIF2	1.15341e+06	2.49064e-50	0.632182	-1.58182	28.826	45.5977	MTIF2
MTMR3	743163	5.65359e-14	2.42375	2.42375	51.7112	21.3352	MTMR3
MTR	586970	3.17642e-40	0.406783	-2.45831	9.91119	24.3648	MTR
MTSS2	517872	3.44535e-40	4.18132	4.18132	51.2514	12.2572	MTSS2
MTUS1	882728	3.6913e-85	0.0968952	-10.3204	3.91564	40.4111	MTUS1
MTX2	784697	1.04951e-42	0.6321	-1.58203	22.7317	35.9622	MTX2
MUS81	572299	8.84974e-26	0.544414	-1.83684	12.543	23.0394	MUS81
MVD	1.20647e+06	0.0121334	1.50929	1.50929	67.5234	44.7386	MVD
MX1	3.12854e+07	1.08113e-106	0.631711	-1.583	869.907	1377.06	MX1
MYC	1.50591e+06	3.92196e-89	0.207796	-4.81241	12.7957	61.5782	MYC
MYL6	1.49593e+07	6.70746e-23	1.60275	1.60275	918.348	572.982	MYL6
MYO1E	525467	1.5175e-34	0.457601	-2.18531	11.2289	24.5387	MYO1E
MYO1G	1.74422e+06	0	5.59849	5.59849	194.934	34.819	MYO1G
MYO6	825002	4.2438e-106	0.0753972	-13.2631	2.72128	36.0926	MYO6
MYOF	1.22863e+06	8.92498e-09	2.03164	2.03164	81.1203	39.9284	MYOF
N4BP2L1	1.69724e+06	8.82897e-82	0.448007	-2.23211	29.2937	65.3867	N4BP2L1
NAA20	4.08818e+06	0	0.401826	-2.48864	82.9641	206.468	NAA20
NAAA	1.24084e+06	4.1999e-72	0.546299	-1.8305	30.5183	55.8638	NAAA
NACC2	711525	8.45868e-07	2.16781	2.16781	46.8409	21.6075	NACC2
NAE1	616265	3.70125e-31	0.664186	-1.5056	17.8431	26.8647	NAE1
NAGA	683477	1.18613e-89	0.32686	-3.05941	10.9536	33.5115	NAGA
NAGLU	563508	6.53244e-38	0.543307	-1.84058	13.4138	24.6893	NAGLU
NAPRT	924020	4.28908e-93	0.436074	-2.29319	19.1256	43.8586	NAPRT
NARS2	672153	2.90064e-83	0.25732	-3.88621	8.5427	33.1987	NARS2
NAT1	534946	3.33537e-47	0.409653	-2.44109	10.3704	25.3152	NAT1
NAV3	873742	1.30623e-80	0.0815427	-12.2635	2.96499	36.3612	NAV3
NAXE	1.01192e+06	1.60869e-67	0.60597	-1.65025	30.5334	50.3876	NAXE
NCF2	2.45466e+06	1.11373e-119	0.632186	-1.58181	71.9591	113.826	NCF2
NCF4	4.10497e+06	2.31607e-189	0.601469	-1.6626	113.671	188.99	NCF4
NCK1	1.11131e+06	9.75462e-49	0.649818	-1.53889	30.0343	46.2195	NCK1
NCK2	1.63757e+06	2.3158e-140	0.344203	-2.90526	24.0145	69.7685	NCK2
NCKAP5L	590336	6.83246e-34	0.470228	-2.12663	11.3788	24.1985	NCKAP5L
NCOA3	1.9436e+06	8.61617e-10	1.82061	1.82061	110.858	60.8907	NCOA3
NCOA7	1.17605e+06	1.99264e-48	0.642803	-1.55569	31.5601	49.0976	NCOA7
NDFIP1	2.79622e+06	2.40292e-115	0.633984	-1.57733	81.0382	127.824	NDFIP1
NDRG1	817387	5.64402e-63	3.59306	3.59306	74.1557	20.6386	NDRG1
NDUFAB1	1.51114e+06	6.67452e-108	0.565363	-1.76878	44.7492	79.1513	PALB2
NDUFAF1	759259	2.35171e-48	0.448332	-2.23049	14.0303	31.2946	NDUFAF1
NDUFAF4	1.19565e+06	1.12482e-74	0.489451	-2.0431	26.7839	54.7223	NDUFAF4
NDUFS2	2.17742e+06	2.40148e-116	0.651875	-1.53404	65.5688	100.585	NDUFS2
NEK6	1.58608e+06	8.63978e-232	0.160174	-6.2432	13.7063	85.571	NEK6
NELFCD	555256	2.02012e-33	0.602021	-1.66107	15.3777	25.5435	NELFCD
NENF	1.08885e+06	3.47477e-104	0.428212	-2.33529	25.8181	60.2928	NENF
NFAM1	726250	1.12553e-06	2.04914	2.04914	48.7287	23.7801	NFAM1
NFAT5	1.26839e+06	2.35065e-22	2.58865	2.58865	91.4447	35.3252	NFAT5
NFATC1	522716	2.68119e-18	0.480366	-2.08175	10.1935	21.2202	NFATC1
NFIC	2.35837e+06	2.64262e-70	0.550052	-1.81801	53.1654	96.6552	NFIC
NFIL3	2.83099e+06	4.36975e-34	1.75692	1.75692	160.743	91.4914	NFIL3
NFKBIL1	560884	2.71158e-32	0.588371	-1.69961	14.0493	23.8783	NFKBIL1
NFKBIZ	9.1341e+06	1.29853e-182	2.29088	2.29088	601.829	262.706	NFKBIZ
NFYA	534174	3.71404e-23	0.567033	-1.76357	12.1119	21.3601	NFYA
NGLY1	650246	4.703e-34	0.6066	-1.64853	16.175	26.665	NGLY1
NINJ2	4.67769e+06	0	0.243065	-4.11412	63.4008	260.838	NINJ2
NIPA2	1.78033e+06	6.72885e-111	0.59846	-1.67096	46.9275	78.4138	NIPA2
NIPSNAP2	851591	7.45812e-49	0.639473	-1.56379	25.2074	39.419	NIPSNAP2
NIT2	1.22292e+06	1.14998e-69	0.605425	-1.65173	36.4321	60.176	NIT2
NKG7	688246	2.53436e-15	3.86674	3.86674	63.0679	16.3103	NKG7
NLRP3	2.85491e+06	0.0397616	1.68847	1.68847	155.997	92.3896	NLRP3
NMD3	687395	1.02514e-36	0.563794	-1.7737	16.3419	28.9857	NMD3
NME1	1.34279e+06	3.88642e-91	0.51211	-1.9527	37.8218	73.8547	NME1-NME2
NOC3L	972049	4.61252e-57	0.545594	-1.83286	22.1977	40.6854	NOC3L
NOCT	966960	1.64192e-147	4.36703	4.36703	95.2461	21.8103	NOCT
NOL11	517630	1.20404e-36	0.506041	-1.97613	11.5377	22.8	NOL11
NOLC1	682171	6.07865e-41	0.569426	-1.75615	17.4524	30.6491	NOLC1
NOP56	1.90094e+06	2.68105e-64	0.641571	-1.55867	49.6825	77.4388	NOP56
NOTCH1	693395	0.00115727	1.99714	1.99714	44.1505	22.1069	NOTCH1
NOTCH2	1.13141e+06	4.82481e-18	2.51655	2.51655	83.379	33.1323	NOTCH2
NPL	1.62314e+06	1.85951e-106	0.522488	-1.91392	41.5058	79.4388	NPL
NPM1	3.2182e+06	1.0999e-141	0.584915	-1.70965	89.7483	153.438	NPM1
NPM3	918751	4.77899e-189	0.114871	-8.70543	6.14713	53.5134	NPM3
NR2F6	1.03162e+06	0.00178071	1.566	1.566	56.8163	36.2812	NR2F6
NR4A2	4.43628e+06	3.80659e-39	0.59871	-1.67026	97.1408	162.25	NR4A2
NR4A3	2.31703e+06	4.10759e-23	0.662189	-1.51014	56.4146	85.1941	NR4A3
NRARP	1.41296e+06	6.77305e-22	0.575216	-1.73848	31.0223	53.9315	NRARP
NRP1	569604	2.42325e-45	0.416846	-2.39897	10.9975	26.3825	NRP1
NRP2	2.95362e+06	1.9403e-170	0.37057	-2.69854	45.6319	123.14	NRP2
NRROS	1.9082e+06	1.14069e-114	0.509557	-1.96249	39.6655	77.8433	NRROS
NSMCE4A	764266	2.70273e-47	0.568078	-1.76032	19.632	34.5586	NSMCE4A
NSMF	625770	4.50493e-28	0.582779	-1.71592	14.5605	24.9847	NSMF
NT5C	1.35742e+06	5.32485e-77	0.527636	-1.89525	31.8317	60.3289	NT5C
NT5DC2	555359	7.06987e-50	0.443487	-2.25486	11.7114	26.4076	NT5DC2
NUAK2	1.12409e+06	5.86252e-23	2.66902	2.66902	82.6556	30.9685	NUAK2
NUDCD2	1.11236e+06	2.10967e-81	0.528709	-1.8914	30.3015	57.3121	NUDCD2
NUDT22	1.84526e+06	5.38686e-116	0.56759	-1.76183	47.923	84.4325	NUDT22
NUDT3	2.7764e+06	1.93234e-215	0.46339	-2.15801	63.9762	138.061	RPS10-NUDT3
NUDT5	1.27923e+06	7.14389e-81	0.505096	-1.97982	31.4005	62.1674	NUDT5
NUDT9	1.32522e+06	1.30208e-119	0.526111	-1.90074	32.6982	62.1507	NUDT9
OARD1	944117	1.88869e-53	0.660481	-1.51405	27.9843	42.3695	OARD1
OAS1	4.18978e+06	2.10181e-111	1.58238	1.58238	241.699	152.744	OAS1
OAZ1	6.16817e+07	9.13351e-269	1.69494	1.69494	3835.77	2263.08	OAZ1
OCIAD1	1.98764e+06	1.8233e-111	0.603768	-1.65626	54.4135	90.1231	OCIAD1
ODC1	2.50171e+06	2.07567e-77	0.641159	-1.55967	67.9368	105.959	ODC1
OGFRL1	3.18021e+06	2.41353e-108	0.613469	-1.63007	79.9812	130.375	OGFRL1
OLR1	4.04884e+06	1.35022e-278	0.309736	-3.22855	53.6878	173.334	OLR1
ORAI1	2.63585e+06	1.81749e-122	0.589522	-1.69629	71.5966	121.448	ORAI1
OSBPL1A	878440	1.4706e-65	0.35652	-2.80489	13.5474	37.9991	OSBPL1A
OSBPL8	1.74176e+06	0.0119393	1.56663	1.56663	95.8679	61.1936	OSBPL8
OSM	4.97908e+06	2.69091e-50	0.563176	-1.77564	111.004	197.103	OSM
OTUD1	1.41007e+07	0	0.140663	-7.1092	78.5271	558.265	OTUD1
OTULINL	1.98881e+06	1.35896e-236	0.135412	-7.38488	12.3979	91.5574	OTULINL
OXER1	546969	3.07754e-79	0.181345	-5.51436	4.60736	25.4066	OXER1
OXR1	1.51678e+06	6.96001e-100	0.472187	-2.11781	29.2882	62.0268	OXR1
OXSR1	1.14037e+06	1.52142e-11	2.23045	2.23045	77.4821	34.7384	OXSR1
P2RX4	2.07574e+06	1.70249e-91	0.583528	-1.71371	51.1672	87.686	P2RX4
P2RX7	702475	5.38916e-38	0.503487	-1.98615	14.9005	29.5946	P2RX7
P2RY12	2.98174e+06	0	0.0349943	-28.5761	5.3837	153.845	P2RY12
P2RY13	6.32245e+06	0	0.259369	-3.85551	69.1568	266.634	P2RY13
P2RY6	2.38804e+06	0	0.150217	-6.65705	17.2413	114.776	P2RY6
P4HA1	2.16357e+06	4.40144e-115	0.443889	-2.25281	40.6315	91.5351	P4HA1
P4HB	4.19716e+06	4.06284e-290	0.475627	-2.10249	97.2381	204.442	P4HB
PABPC4	2.44928e+06	2.19092e-62	0.591683	-1.69009	58.4384	98.7663	PABPC4
PADI2	1.78515e+06	1.97776e-223	0.082939	-12.0571	7.00276	84.4326	PADI2
PAIP1	1.08298e+06	2.12707e-87	0.519578	-1.92464	26.2776	50.575	PAIP1
PAIP2	2.89071e+06	8.05029e-06	1.53162	1.53162	163.078	106.474	PAIP2
PAK1	1.41923e+06	3.7926e-76	0.465721	-2.14721	30.5519	65.6014	PAK1
PAK3	1.00964e+06	4.39447e-101	0.1093	-9.14912	4.5541	41.666	PAK3
PALD1	1.40294e+06	2.51859e-169	0.0709678	-14.0909	4.4086	62.1211	PALD1
PANK2	1.49498e+06	4.77987e-70	0.625011	-1.59997	38.719	61.9492	PANK2
PANX1	1.88074e+06	1.54887e-185	0.231951	-4.31126	19.8616	85.6287	PANX1
PAQR8	688471	5.59305e-57	0.373997	-2.67382	11.044	29.5295	PAQR8
PARL	693574	2.88936e-38	0.657151	-1.52172	20.2751	30.853	PARL
PARP1	698859	2.00187e-46	0.508629	-1.96607	16.5529	32.5441	PARP1
PARP8	740237	1.69547e-33	0.488961	-2.04515	14.2632	29.1704	PARP8
PARP9	1.87738e+06	3.69192e-96	0.647381	-1.54468	49.696	76.7647	PARP9
PARVB	729327	0.0023059	1.79739	1.79739	45.7342	25.4448	PARVB
PCBD1	2.95195e+06	8.28173e-300	0.273616	-3.65476	47.8474	174.871	PCBD1
PCED1B	697100	1.19808e-79	0.110422	-9.05619	3.39021	30.7024	PCED1B
PCK2	546512	3.45979e-32	0.589657	-1.6959	15.0024	25.4425	PCK2
PCOLCE2	1.37982e+06	0	0.0216197	-46.2541	1.77528	82.1138	PCOLCE2
PCYOX1	2.57788e+06	4.09423e-182	0.374287	-2.67175	41.8505	111.814	PCYOX1
PCYT2	554219	7.30596e-50	0.544032	-1.83813	14.0772	25.8758	PCYT2
PDCD2	1.02206e+06	2.591e-51	0.65655	-1.52311	32.6451	49.7223	PDCD2
PDCD4	762987	3.57176e-50	0.491737	-2.03361	16.8259	34.2173	PDCD4
PDCL3	650822	2.4315e-43	0.625554	-1.59858	20.3926	32.5993	PDCL3
PDE3B	806882	8.22447e-83	0.170029	-5.88134	5.89508	34.6709	PDE3B
PDGFB	1.82091e+06	7.52398e-135	0.0897178	-11.1461	7.14086	79.5924	PDGFB
PDHA1	1.03943e+06	1.63051e-80	0.566391	-1.76556	28.2877	49.9438	PDHA1
PDIA3	3.38048e+06	6.56285e-112	0.653661	-1.52984	97.8421	149.683	PDIA3
PDIA4	1.61724e+06	2.57513e-107	0.496094	-2.01575	37.3579	75.304	PDIA4
PDIA6	3.58675e+06	7.30389e-295	0.400396	-2.49753	72.0258	179.886	PDIA6
PDLIM5	957607	0.00323348	1.82308	1.82308	56.9903	31.2604	PDLIM5
PDPN	1.27526e+06	1.60745e-183	0.0486789	-20.5428	2.95274	60.6575	PDPN
PDRG1	1.06278e+06	5.44409e-82	0.586947	-1.70373	29.0585	49.5079	PDRG1
PDSS1	1.94581e+06	2.26336e-27	2.09924	2.09924	131.928	62.8454	PDSS1
PEAK1	506397	1.55992e-23	0.464201	-2.15424	9.59512	20.6702	PEAK1
PECAM1	4.13125e+06	0	3.3132	3.3132	364.048	109.878	PECAM1
PELO	609062	1.00354e-28	0.511634	-1.95452	12.5766	24.5813	PELO
PET100	3.83411e+06	7.42391e-44	1.76019	1.76019	254.812	144.764	PET100
PEX2	509027	7.56613e-44	0.539117	-1.85489	12.7888	23.7218	PEX2
PFKFB3	1.70667e+06	5.87243e-52	0.665982	-1.50154	43.0165	64.5911	PFKFB3
PFN1	1.97787e+07	2.1034e-243	2.66676	2.66676	1644.68	616.734	PFN1
PGBD5	548214	1.26483e-82	0.0620245	-16.1227	1.66742	26.8832	PGBD5
PGD	1.86637e+06	0.00957525	1.59615	1.59615	108.724	68.1168	PGD
PGM2	1.34122e+06	5.83366e-131	0.464074	-2.15483	29.6591	63.9103	PGM2
PGM3	758262	9.50979e-41	0.575081	-1.73888	17.9689	31.2458	PGM3
PGRMC1	858955	6.03795e-63	0.583065	-1.71507	23.7011	40.6492	PGRMC1
PHB	2.3427e+06	1.2897e-121	0.595446	-1.67941	72.1097	121.102	PHB
PHC2	1.31946e+06	5.90826e-114	0.432293	-2.31324	25.8568	59.8132	PHC2
PHF6	867231	6.89685e-29	0.63566	-1.57317	22.2709	35.0358	PHF6
PHTF2	1.43793e+06	0.000421434	1.71282	1.71282	81.2984	47.4646	PHTF2
PIGL	678048	1.80077e-16	0.656568	-1.52307	16.0793	24.49	PIGL
PIGT	1.09085e+06	8.16446e-70	0.662285	-1.50992	32.4002	48.9219	PIGT
PIK3CD	1.57653e+06	1.15504e-83	0.528213	-1.89317	34.9214	66.1123	PIK3CD
PIK3IP1	703294	2.34107e-73	0.186576	-5.35975	5.97484	32.0236	PIK3IP1
PIK3R1	5.63535e+06	1.28849e-157	0.573061	-1.74501	126.704	221.1	PIK3R1
PILRA	5.68323e+06	0	4.10332	4.10332	556.712	135.673	PILRA
PIM3	5.73703e+06	8.4673e-158	1.95252	1.95252	357.866	183.284	PIM3
PIN4	1.18014e+06	8.30613e-05	1.53544	1.53544	72.0538	46.9271	PIN4
PINK1	812928	3.89471e-59	0.630758	-1.58539	23.7292	37.6202	PINK1
PITHD1	588544	5.24756e-59	0.448048	-2.2319	12.9052	28.8033	PITHD1
PJA2	1.8821e+06	8.15735e-97	0.60052	-1.66522	47.8757	79.7238	PJA2
PKDCC	1.1835e+06	1.70906e-196	0.0255201	-39.1848	1.3786	54.02	PKDCC
PLA1A	503733	8.18023e-31	0.477269	-2.09526	11.7864	24.6954	PLA1A
PLA2G15	3.56843e+06	4.04361e-254	0.375891	-2.66034	57.7262	153.572	PLA2G15
PLA2R1	672439	9.63049e-76	0.116702	-8.56883	3.3188	28.4382	PLA2R1
PLAGL2	614985	1.59303e-07	2.2734	2.2734	42.1138	18.5246	PLAGL2
PLAUR	2.25806e+06	3.05006e-31	2.03392	2.03392	148.116	72.8233	PLAUR
PLCB2	1.59585e+06	3.05509e-50	0.644917	-1.55059	38.5879	59.8338	PLCB2
PLCG2	721307	1.08229e-43	0.574973	-1.73921	17.6293	30.6611	PLCG2
PLD1	803652	6.90869e-91	0.187225	-5.34116	6.90623	36.8873	PLD1
PLD3	3.59929e+06	6.92898e-134	0.583016	-1.71522	94.2342	161.632	PLD3
PLD4	2.3226e+06	6.81678e-33	2.30377	2.30377	167.092	72.5299	PLD4
PLEC	1.93469e+06	0	5.81851	5.81851	218.837	37.6104	PLEC
PLEKHA1	700363	5.68333e-34	0.543844	-1.83876	15.1034	27.7715	PLEKHA1
PLEKHB2	1.22492e+06	0.000852011	1.65869	1.65869	74.3214	44.8072	PLEKHB2
PLEKHH2	703370	2.75206e-70	0.0636906	-15.7009	1.82994	28.7317	PLEKHH2
PLGRKT	1.48646e+06	3.39342e-118	0.483986	-2.06618	38.7845	80.1356	PLGRKT
PLOD3	708446	6.46865e-58	0.497609	-2.00961	16.0819	32.3183	PLOD3
PLP2	1.33023e+06	1.54408e-142	3.11679	3.11679	114.512	36.7406	PLP2
PLSCR1	1.78159e+06	2.08458e-134	0.469042	-2.13201	35.4788	75.641	PLSCR2
PLXDC2	1.05333e+07	0	0.126194	-7.92428	56.2462	445.711	PLXDC2
PLXNB2	4.20813e+06	1.93364e-06	1.84778	1.84778	252.693	136.755	PLXNB2
PMEPA1	894910	3.94979e-122	0.0796026	-12.5624	3.16695	39.7846	PMEPA1
PMP22	794362	7.44491e-47	3.09965	3.09965	67.3749	21.7363	PMP22
PNPLA2	520168	1.60079e-14	2.2969	2.2969	35.9914	15.6696	PNPLA2
PNPT1	535533	2.94126e-40	0.533315	-1.87506	12.7513	23.9096	PNPT1
POLB	914252	9.26487e-45	0.635769	-1.5729	25.4725	40.0656	POLB
POLDIP2	762793	5.04719e-56	0.594422	-1.68231	22.8021	38.3601	POLDIP2
POLR2I	1.35658e+06	5.10412e-66	0.580085	-1.72388	42.0442	72.4793	POLR2I
PON2	1.01783e+06	2.44415e-80	0.527623	-1.89529	25.7334	48.7722	PON2
POPDC3	508892	1.48342e-85	0.116067	-8.61572	3.19812	27.5541	POPDC3
POU2F2	3.6066e+06	2.49768e-34	2.37719	2.37719	251.997	106.006	POU2F2
PPARG	519732	2.33495e-81	0.112669	-8.8756	3.10244	27.536	PPARG
PPDPF	4.32514e+06	2.70167e-222	2.85405	2.85405	370.298	129.745	PPDPF
PPFIA4	642495	4.75844e-66	0.21194	-4.71833	5.71515	26.9659	PPFIA4
PPIB	9.19241e+06	1.12369e-186	0.660728	-1.51348	280.948	425.21	PPIB
PPIF	673480	1.18811e-69	0.363807	-2.74871	12.5749	34.5647	PPIF
PPIL3	792100	9.42126e-74	0.514183	-1.94483	20.6	40.0635	PPIL3
PPIL4	846731	1.42629e-34	0.653505	-1.53021	22.4813	34.4011	PPIL4
PPM1M	907064	5.20055e-58	0.45926	-2.17742	18.1145	39.4427	PPM1M
PPP1CB	3.0856e+06	0.000808914	1.57748	1.57748	176.854	112.112	PPP1CB
PPP1R15A	3.11434e+07	5.20815e-295	1.71496	1.71496	1669.61	973.558	PPP1R15A
PPP1R9B	1.07468e+06	3.02929e-09	2.08432	2.08432	73.2441	35.1406	PPP1R9B
PPT1	5.08033e+06	0	0.388608	-2.57329	99.3328	255.612	PPT1
PRADC1	690617	3.66152e-49	0.563188	-1.77561	20.0676	35.6322	PRADC1
PRAM1	507021	3.13499e-30	3.70184	3.70184	47.3721	12.7969	PRAM1
PRCP	5.64684e+06	0	0.386247	-2.58902	104.178	269.72	PRCP
PRDM1	2.57679e+06	4.33642e-64	0.488064	-2.04891	47.7955	97.9288	PRDM1
PRDX1	4.75581e+06	5.08582e-307	0.396941	-2.51927	105.031	264.602	PRDX1
PRDX3	1.14028e+06	5.7614e-74	0.59494	-1.68084	32.0304	53.838	PRDX3
PRDX4	1.01609e+06	3.34309e-179	0.211723	-4.72315	12.577	59.4032	PRDX4
PRDX5	7.60056e+06	1.86003e-186	2.12145	2.12145	554.889	261.56	PRDX5
PRDX6	8.2654e+06	3.4413e-140	0.657471	-1.52098	247.288	376.121	PRDX6
PREPL	524736	8.91962e-22	0.64085	-1.56043	13.3602	20.8477	PREPL
PRKACB	744079	1.36558e-31	0.492562	-2.0302	16.0669	32.6192	PRKACB
PRMT1	1.2671e+06	2.62155e-94	0.436635	-2.29024	25.9858	59.5137	PRMT1
PRNP	1.8623e+06	1.69369e-98	0.609423	-1.6409	50.7282	83.2397	PRNP
PRPS2	533862	3.47681e-49	0.580794	-1.72178	15.7131	27.0545	PRPS2
PRXL2A	1.10494e+06	1.15808e-189	0.20348	-4.91448	12.7041	62.4341	PRXL2A
PSAP	3.22851e+07	1.88177e-124	1.58275	1.58275	1835.65	1159.79	PSAP
PSENEN	5.22742e+06	1.18335e-176	0.661348	-1.51206	167.797	253.719	PSENEN
PSMB5	2.99547e+06	6.61412e-141	0.660927	-1.51303	93.5513	141.546	PSMB5
PSMC2	1.80372e+06	1.77346e-105	0.663913	-1.50622	56.7429	85.4673	PSMC2
PSMF1	1.28923e+06	8.67702e-82	0.587672	-1.70163	38.0587	64.7617	PSMF1
PSTPIP1	799620	1.80002e-50	2.79677	2.79677	63.9307	22.8588	PSTPIP1
PSTPIP2	1.6233e+06	5.49895e-27	2.28881	2.28881	117.53	51.3499	PSTPIP2
PTGER4	6.25543e+06	2.31646e-61	0.567123	-1.76329	134.072	236.407	PTGER4
PTGES2	756635	3.35373e-44	0.662612	-1.50918	23.6313	35.6639	PTGES2
PTGIR	632210	1.01187e-64	3.94281	3.94281	61.134	15.5052	PTGIR
PTMS	2.18202e+06	2.78754e-205	0.258891	-3.86263	30.5086	117.843	PTMS
PTPMT1	2.09682e+06	1.01262e-80	0.656119	-1.52411	68.0258	103.679	PTPMT1
PTS	567757	1.42206e-26	0.521912	-1.91603	12.6289	24.1974	PTS
PTX3	7.49499e+06	0	1.91677	1.91677	473.762	247.166	PTX3
PUM3	826564	2.58444e-45	0.532079	-1.87942	18.5146	34.7967	PUM3
PYCARD	1.81849e+07	1.30118e-210	1.85028	1.85028	1218.16	658.368	PYCARD
QDPR	859498	3.56402e-98	0.424188	-2.35744	19.0408	44.8875	QDPR
QSOX1	1.4776e+06	2.83805e-88	0.611836	-1.63442	39.2624	64.1714	QSOX1
RAB11FIP1	1.52931e+06	4.18401e-138	3.46244	3.46244	133.853	38.6586	RAB11FIP1
RAB11FIP5	552739	6.45159e-61	0.276968	-3.61053	7.19033	25.9609	RAB11FIP5
RAB12	545882	6.52008e-48	0.423569	-2.36089	10.1932	24.0651	RAB12
RAB14	3.22003e+06	3.81863e-145	0.627284	-1.59417	85.8676	136.888	RAB14
RAB20	1.75742e+06	1.52715e-146	0.335909	-2.977	28.0573	83.5266	RAB20
RAB22A	1.20471e+06	1.5004e-74	0.60838	-1.64371	32.2353	52.9854	RAB22A
RAB29	690968	1.58524e-66	0.327891	-3.0498	10.4297	31.8084	SLC41A1
RAB34	536438	4.0025e-77	0.249238	-4.01222	6.72585	26.9856	RAB34
RAB39A	882487	1.33411e-52	0.654899	-1.52695	24.538	37.4684	RAB39A
RAB3IL1	1.09709e+06	2.855e-186	0.100577	-9.94265	5.56196	55.3007	RAB3IL1
RAB4A	1.22935e+06	2.67031e-69	0.665958	-1.5016	38.2259	57.3999	RAB4A
RABGGTB	537967	3.06527e-28	0.517014	-1.93418	11.2023	21.6673	RABGGTB
RAC2	5.88299e+06	0	2.69709	2.69709	481.269	178.44	RAC2
RAN	5.05788e+06	5.79334e-134	0.664808	-1.50419	167.315	251.674	RAN
RAPGEF2	1.88346e+06	7.90526e-92	0.325625	-3.07102	24.3943	74.9154	RAPGEF2
RAPH1	1.08532e+06	8.61729e-49	0.377218	-2.65098	15.9904	42.3902	RAPH1
RARA	1.3691e+06	4.64714e-106	3.52384	3.52384	121.134	34.3755	RARA
RARRES1	711354	2.4758e-112	0.0586575	-17.0481	2.78087	47.4086	RARRES1
RARRES2	630745	7.14062e-83	0.0904397	-11.0571	3.73065	41.2501	RARRES2
RASAL3	1.2105e+06	1.40588e-72	0.533222	-1.87539	28.0749	52.6514	RASAL3
RASGEF1B	4.45475e+06	2.41408e-54	1.70884	1.70884	234.007	136.939	RASGEF1B
RASGRP2	1.23707e+06	2.07896e-132	3.45328	3.45328	111.933	32.4135	RASGRP2
RASSF1	1.6833e+06	2.63488e-94	0.643424	-1.55419	45.9609	71.4318	RASSF1
RASSF4	1.71227e+06	7.76341e-167	0.28468	-3.51271	24.4827	86.0006	RASSF4
RASSF5	1.63925e+06	1.07613e-13	1.95623	1.95623	103.249	52.7796	RASSF5
RASSF8	557257	1.55451e-67	0.0792143	-12.624	1.9735	24.9134	RASSF8
RB1	1.63161e+06	3.0309e-112	0.487575	-2.05097	37.342	76.5872	RB1
RBFA	882140	2.39943e-52	0.598273	-1.67148	26.4686	44.2417	RBFA
RBM17	3.16122e+06	1.72816e-147	0.535682	-1.86678	72.7136	135.74	RBM17
RBM43	817399	5.53946e-38	0.627889	-1.59264	22.1038	35.2034	RBM43
RBMX2	675645	1.2869e-40	0.600984	-1.66394	17.8982	29.7815	RBMX2
RBMXL1	812471	1.29352e-27	0.604851	-1.6533	18.9081	31.2607	RBMXL1
RC3H1	991460	0.0260121	1.71102	1.71102	54.304	31.7378	RC3H1
RCC1	963810	4.37712e-24	0.656062	-1.52425	24.985	38.0833	RCC1
RCC2	1.6046e+06	1.36728e-103	0.536393	-1.8643	39.0395	72.7814	RCC2
RCN2	747542	1.37282e-111	0.286971	-3.48467	11.1351	38.8022	RCN2
RCSD1	2.09658e+06	8.9229e-125	0.539061	-1.85508	48.6553	90.2594	RCSD1
REEP4	705661	6.32852e-39	0.625947	-1.59758	19.9171	31.8191	REEP4
REL	2.9103e+06	5.40953e-08	1.61025	1.61025	149.174	92.6402	REL
RELL1	691461	7.93304e-17	0.50798	-1.96858	14.463	28.4716	RELL1
RELT	1.36406e+06	1.25098e-47	2.79555	2.79555	104.378	37.3373	RELT
REPIN1	827225	2.83816e-65	0.473783	-2.11067	16.4332	34.6851	REPIN1
REV3L	514592	0.0396185	2.13901	2.13901	32.9786	15.4177	REV3L
RFNG	1.08915e+06	1.27186e-72	0.572984	-1.74525	28.6489	49.9995	RFNG
RGCC	2.69448e+06	1.27677e-97	1.7122	1.7122	142.374	83.153	RGCC
RGL1	1.4846e+06	1.10655e-57	0.55837	-1.79093	34.2296	61.3027	RGL1
RGS1	4.2575e+07	0	0.0763771	-13.0929	129.934	1701.22	RGS1
RGS10	7.19494e+06	0	0.107171	-9.33085	42.3387	395.056	RGS10
RGS14	876946	3.3492e-51	0.648654	-1.54165	23.9737	36.9592	RGS14
RGS16	1.04805e+06	4.72049e-46	0.167175	-5.98176	7.36637	44.0639	RGS16
RGS2	3.52259e+07	4.13275e-197	0.406878	-2.45774	556.962	1368.87	RGS2
RHBDF2	2.49621e+06	3.39099e-106	0.64418	-1.55236	65.7623	102.087	RHBDF2
RHEX	1.24902e+06	1.09171e-144	0.116274	-8.60039	7.26764	62.5045	RHEX
RHOH	989863	9.75462e-49	0.57523	-1.73844	22.6736	39.4166	RHOH
RIN2	978208	2.39982e-57	0.505595	-1.97787	20.4552	40.4576	RIN2
RIN3	745300	2.24639e-19	2.62146	2.62146	57.0402	21.759	RIN3
RIOK1	615095	7.10639e-36	0.592905	-1.68661	14.9806	25.2664	RIOK1
RIPOR1	597199	5.98023e-07	2.23367	2.23367	41.2012	18.4455	RIPOR1
RIPOR2	1.77925e+06	7.1042e-230	4.02108	4.02108	172.674	42.9422	RIPOR2
RMDN1	733904	3.32796e-82	0.471618	-2.12036	16.9874	36.0194	RMDN1
RNASE6	1.69129e+07	5.69554e-62	1.69989	1.69989	1065.65	626.894	RNASE6
RND3	3.94619e+06	4.82714e-145	0.054596	-18.3164	8.69386	159.24	RND3
RNF113A	1.17225e+06	4.79315e-39	0.660292	-1.51448	30.5611	46.2843	RNF113A
RNF144B	872707	1.76858e-28	2.88492	2.88492	69.5681	24.1144	RNF144B
RNF145	2.36196e+06	1.51052e-42	2.26624	2.26624	157.266	69.3952	RNF145
RNF146	592566	4.53247e-37	0.58264	-1.71632	14.3342	24.6022	RNF146
RNF149	6.5643e+06	7.15057e-164	1.88188	1.88188	408.295	216.96	RNF149
RNF170	656444	7.54093e-41	0.564024	-1.77298	15.6492	27.7456	RNF170
RNF19B	1.76599e+06	2.69598e-06	1.90684	1.90684	105.554	55.3556	RNF19B
RNFT1	1.20466e+06	6.46452e-79	0.62613	-1.59711	33.4594	53.4383	RNFT1
RP2	632236	1.14181e-05	1.88496	1.88496	38.0372	20.1793	RP2
RPA2	518649	4.3887e-33	0.591037	-1.69194	16.1642	27.3489	RPA2
RPAIN	657970	7.69498e-29	0.662845	-1.50865	18.1761	27.4213	RPAIN
RPN2	3.16165e+06	1.47845e-150	0.617994	-1.61814	90.6092	146.618	RPN2
RPP40	713657	1.03817e-58	0.503396	-1.98651	17.6867	35.1346	RPP40
RPS6KA1	2.38286e+06	4.30047e-181	0.488701	-2.04624	54.511	111.543	RPS6KA1
RPS6KA4	1.35871e+06	4.62926e-129	0.410997	-2.43311	25.6065	62.3033	RPS6KA4
RRAGA	2.16299e+06	5.52979e-103	0.510114	-1.96034	46.6399	91.4302	RRAGA
RRAS	3.95837e+06	4.14747e-117	2.1013	2.1013	273.61	130.21	RRAS
RRNAD1	611261	5.0542e-37	0.580213	-1.72351	14.2839	24.6185	RRNAD1
RRP36	594607	2.03649e-39	0.611707	-1.63477	16.6101	27.1536	RRP36
RTCA	586861	3.71868e-49	0.576204	-1.7355	16.0508	27.8561	RTCA
RTCB	2.61102e+06	2.35045e-153	0.571785	-1.74891	67.1076	117.365	RTCB
RTF1	2.87882e+06	0.000253125	1.57656	1.57656	153.777	97.5397	RTF1
RTN4	6.61352e+06	8.59872e-199	0.620932	-1.61048	174.296	280.7	RTN4
RUBCNL	1.12834e+06	9.4583e-99	0.151062	-6.6198	6.86746	45.4612	RUBCNL
RUNX1	1.49386e+06	8.41266e-64	0.50223	-1.99112	29.6964	59.1292	RUNX1
RUVBL1	500072	3.77404e-52	0.454403	-2.20069	11.4626	25.2256	RUVBL1
RXRA	874004	3.91865e-27	2.61101	2.61101	68.5941	26.2712	RXRA
RXYLT1	560946	3.11403e-26	0.637757	-1.568	15.2798	23.9587	RXYLT1
S100A2	2.44451e+06	0	4.21157	4.21157	241.659	57.3798	S100A2
S100A4	6.94242e+07	0	5.41706	5.41706	7684.6	1418.59	S100A4
S100A6	7.36163e+07	0	5.25306	5.25306	8041.79	1530.88	S100A6
S100A8	5.1543e+07	2.74434e-280	3.81416	3.81416	4876.77	1278.6	S100A8
S100A9	7.59795e+07	2.01451e-247	3.04316	3.04316	6383.27	2097.58	S100A9
S100P	7.01733e+06	0	5.36637	5.36637	775.738	144.555	S100P
SALL1	656648	4.93876e-92	0.0520327	-19.2187	1.58145	30.3934	SALL1
SAMD9	1.09316e+06	1.33992e-11	2.33631	2.33631	76.5739	32.7756	SAMD9
SAP30L	1.00011e+06	2.5989e-62	0.595798	-1.67842	25.5527	42.8882	SAP30L
SASH1	630595	2.99943e-30	3.67603	3.67603	58.3486	15.8727	SASH1
SASH3	835367	7.51676e-07	1.94224	1.94224	52.1283	26.8392	SASH3
SAT1	7.55132e+07	1.15407e-205	0.584077	-1.7121	1755.71	3005.97	SAT1
SAT2	2.21858e+06	5.29866e-275	0.241809	-4.13549	26.7706	110.709	SAT2
SC5D	549698	1.53118e-38	0.575029	-1.73904	14.3551	24.9641	SC5D
SCAMP2	4.3393e+06	8.52451e-214	0.549861	-1.81864	105.84	192.485	SCAMP2
SCAMP4	543900	7.64058e-27	0.554899	-1.80213	12.8706	23.1945	SCAMP4
SCCPDH	634795	1.52278e-67	0.344305	-2.9044	11.1429	32.3634	SCCPDH
SCIN	2.651e+06	0	0.113217	-8.83257	17.5868	155.337	SCIN
SCPEP1	2.46412e+06	1.00779e-172	0.511314	-1.95575	58.7173	114.836	SCPEP1
SDAD1	795450	5.42958e-56	0.542013	-1.84498	18.7678	34.6262	SDAD1
SDC2	2.00052e+06	6.60216e-50	0.53021	-1.88605	49.0855	92.5775	SDC2
SDCBP	8.47728e+06	4.62568e-187	0.634183	-1.57683	249.137	392.848	SDCBP
SDCCAG8	1.12006e+06	1.01814e-48	0.595838	-1.67831	28.7777	48.2979	SDCCAG8
SEC11C	2.39717e+06	4.29596e-177	0.529949	-1.88697	65.5144	123.624	SEC11C
SEC14L1	1.91197e+06	1.34743e-19	2.12625	2.12625	128.443	60.4084	SEC14L1
SEC61G	4.90204e+06	8.88203e-10	1.51834	1.51834	297.181	195.728	SEC61G
SEL1L	1.55921e+06	1.0895e-67	0.599681	-1.66755	38.6733	64.4898	SEL1L
SELENOK	3.59633e+06	0.000122978	1.51286	1.51286	201.862	133.43	SELENOK
SELPLG	2.07211e+06	6.63951e-83	0.546492	-1.82985	47.5177	86.9504	SELPLG
SEMA4D	2.30036e+06	6.73231e-87	0.647049	-1.54548	60.5912	93.6423	SEMA4D
SEPTIN11	565394	7.05737e-40	0.531489	-1.88151	14.7307	27.7159	SEPTIN11
SERF2	3.56463e+07	2.35745e-46	1.63793	1.63793	2277.94	1390.74	SERF2
SERP1	1.35559e+07	4.00604e-75	1.67005	1.67005	826.383	494.825	SERP1
SERPINB1	8.88423e+06	1.81863e-217	2.2483	2.2483	650.483	289.322	SERPINB1
SERPINF1	7.71837e+06	0	0.0295137	-33.8825	12.4651	422.348	SERPINF1
SERPING1	5.13138e+06	0	0.20771	-4.8144	55.2453	265.973	SERPING1
SERTAD2	768633	0.00892117	1.58459	1.58459	39.0908	24.6693	SERTAD2
SESN3	1.71829e+06	4.10721e-182	0.190599	-5.24662	15.0473	78.9476	SESN3
SFXN4	625237	1.80178e-62	0.447769	-2.2333	13.4113	29.9514	SFXN4
SGPL1	1.75825e+06	1.30024e-94	0.445716	-2.24358	32.8546	73.7121	SGPL1
SGPP1	878944	3.11726e-99	0.283591	-3.52621	11.4885	40.511	SGPP1
SH2B2	1.31716e+06	1.27243e-17	2.42633	2.42633	96.2023	39.6493	SH2B2
SH2D3C	520329	1.77364e-05	2.12416	2.12416	33.7158	15.8725	SH2D3C
SH3BP5	2.85677e+06	2.8095e-130	2.47853	2.47853	210.644	84.9877	SH3BP5
SH3GL1	755825	2.42455e-35	0.613169	-1.63087	19.715	32.1526	SH3GL1
SH3KBP1	1.92151e+06	3.98612e-90	0.572375	-1.74711	48.4417	84.6328	SH3KBP1
SHMT2	685061	2.72285e-58	0.458144	-2.18272	15.3555	33.5168	SHMT2
SHOC2	2.38997e+06	1.55964e-05	1.64616	1.64616	129.142	78.4501	SHOC2
SHTN1	4.24183e+06	3.40612e-251	0.369948	-2.70309	68.9369	186.342	SHTN1
SIGMAR1	536843	5.51229e-26	0.623578	-1.60365	14.8556	23.8232	SIGMAR1
SIK3	783320	1.09623e-08	2.07197	2.07197	49.8258	24.0476	SIK3
SIPA1L2	2.14462e+06	3.88953e-163	0.183769	-5.44162	16.2351	88.3451	SIPA1L2
SIRPB2	1.15577e+06	5.6518e-46	0.570631	-1.75245	26.7806	46.9315	SIRPB2
SIV_A	7.45379e+06	6.09036e-17	0.302168	-3.30942	95.4709	315.953	N/A
SIV_B	6.57267e+06	1.6246e-12	0.413261	-2.41978	115.399	279.239	N/A
SIV_C	715662	9.92182e-09	0.37455	-2.66987	11.6819	31.1891	N/A
SIV_D	770381	3.87386e-12	0.364959	-2.74004	13.0803	35.8406	N/A
SIV_E	6.87084e+06	1.57395e-16	0.277352	-3.60552	93.7405	337.983	N/A
SKI	956309	2.76157e-39	0.445536	-2.24449	17.1945	38.5929	SKI
SLA	2.23901e+06	1.37589e-94	0.654377	-1.52817	61.1823	93.497	SLA
SLC11A2	994362	9.97518e-30	0.574036	-1.74205	22.4902	39.1791	SLC11A2
SLC12A6	522480	1.26064e-11	2.6627	2.6627	38.9443	14.6259	SLC12A6
SLC12A9	1.29361e+06	2.38595e-60	0.612174	-1.63352	30.8605	50.4114	SLC12A9
SLC15A2	1.05568e+06	5.56752e-141	0.138194	-7.2362	6.69668	48.4585	SLC15A2
SLC15A3	3.24689e+06	0.000182319	1.50635	1.50635	172.946	114.812	SLC15A3
SLC17A5	601547	2.20193e-27	0.565011	-1.76988	13.8502	24.5132	SLC17A5
SLC1A3	3.00871e+06	0	0.0596057	-16.7769	7.98138	133.903	SLC1A3
SLC1A4	744432	9.99557e-55	0.436178	-2.29264	15.1549	34.7447	SLC1A4
SLC22A18	1.49493e+06	1.89831e-135	0.413984	-2.41555	28.9939	70.0364	SLC22A18
SLC25A25	535846	3.31972e-16	0.51763	-1.93188	10.7011	20.6734	SLC25A25
SLC25A29	627505	3.23381e-80	0.178691	-5.59626	4.91388	27.4994	SLC25A29
SLC25A3	6.18941e+06	1.04595e-196	0.627264	-1.59423	187.944	299.625	SLC25A3
SLC25A30	576561	3.24359e-44	0.420074	-2.38053	10.0894	24.0182	SLC25A30
SLC25A39	603731	1.02818e-40	0.591484	-1.69066	16.624	28.1056	SLC25A39
SLC25A4	2.05027e+06	2.70195e-82	0.643632	-1.55368	59.1623	91.9194	SLC25A4
SLC2A3	1.56922e+06	2.3722e-46	0.487727	-2.05033	28.9297	59.3154	SLC2A3
SLC2A5	5.24891e+06	0	0.133084	-7.51405	32.72	245.86	SLC2A5
SLC2A6	839036	1.94662e-46	3.62269	3.62269	77.0699	21.2742	SLC2A6
SLC2A8	1.04604e+06	8.29793e-161	0.139201	-7.18384	7.16404	51.4654	SLC2A8
SLC35A2	610559	9.78253e-36	0.596481	-1.6765	15.8836	26.6288	SLC35A2
SLC35B3	566407	6.2302e-31	0.649824	-1.53888	15.2072	23.4021	SLC35B3
SLC35D2	752938	2.05724e-61	0.523215	-1.91126	18.311	34.9971	SLC35D2
SLC38A2	1.36936e+06	5.29256e-25	0.526998	-1.89754	26.8223	50.8965	SLC38A2
SLC38A5	598655	8.79524e-44	0.467689	-2.13817	12.9938	27.7831	SLC38A5
SLC38A7	504773	1.2285e-38	0.375997	-2.65959	8.13587	21.6381	SLC38A7
SLC39A10	2.39036e+06	1.391e-64	0.563148	-1.77573	51.8062	91.9939	SLC39A10
SLC39A11	563143	1.95252e-40	0.54748	-1.82655	14.02	25.6082	SLC39A11
SLC39A6	546510	1.562e-36	0.65377	-1.52959	15.4423	23.6204	SLC39A6
SLC46A1	1.25255e+06	1.28596e-106	0.446844	-2.23792	25.6076	57.3077	SLC46A1
SLC49A4	717340	2.73934e-75	0.335842	-2.97759	10.5607	31.4455	SLC49A4
SLC4A7	1.11085e+06	2.63325e-39	0.564058	-1.77287	25.0035	44.3279	SLC4A7
SLC50A1	950226	2.70864e-72	0.540178	-1.85124	23.2099	42.9671	SLC50A1
SLC52A2	686367	6.02612e-63	0.50156	-1.99378	15.436	30.776	SLC52A2
SLC7A6	546269	2.91133e-22	0.545151	-1.83436	11.5765	21.2354	SLC7A6
SLC8A1	3.12608e+06	1.5334e-97	0.642914	-1.55542	77.5221	120.579	SLC8A1
SLC9A9	2.95048e+06	1.4979e-155	0.386225	-2.58916	45.9568	118.99	SLC9A9
SLCO2B1	3.18825e+06	0	0.0659914	-15.1535	10.1374	153.618	SLCO2B1
SLFN5	1.66588e+06	1.25377e-151	0.502272	-1.99095	37.7042	75.0672	SLFN5
SMAD7	692065	8.66972e-18	0.506164	-1.97564	13.3092	26.2942	SMAD7
SMAP2	5.65714e+06	3.59867e-140	0.621169	-1.60987	141.37	227.588	SMAP2
SMARCB1	865689	4.15664e-52	0.591037	-1.69194	23.8982	40.4343	SMARCB1
SMCHD1	3.21822e+06	3.32879e-05	1.8373	1.8373	188.375	102.528	SMCHD1
SMG9	565496	2.54164e-29	0.586837	-1.70405	13.0862	22.2995	SMG9
SMIM1	872797	2.63748e-68	0.436156	-2.29276	18.3638	42.1038	SMIM1
SMIM19	1.15633e+06	1.88512e-56	0.62608	-1.59724	36.0565	57.5909	SMIM19
SMIM20	1.3309e+06	1.32011e-85	0.604948	-1.65303	40.0457	66.197	SMIM20
SMIM29	1.01034e+06	4.31803e-104	0.356417	-2.8057	18.5012	51.9088	SMIM29
SMPD1	1.06641e+06	5.88666e-104	0.357149	-2.79996	17.3679	48.6293	SMPD1
SMPDL3A	1.52001e+06	6.52663e-46	2.16385	2.16385	105.087	48.5648	SMPDL3A
SMS	1.14737e+06	3.13285e-90	0.519806	-1.9238	30.0686	57.8459	SMS
SNAPC1	523932	2.37241e-27	0.514897	-1.94214	10.9413	21.2494	SNAPC1
SNRNP48	794900	8.0064e-56	0.376639	-2.65506	11.9865	31.8249	SNRNP48
SNRPN	887413	5.1732e-46	0.634648	-1.57568	26.3492	41.5178	SNRPN
SNX1	2.51121e+06	2.2519e-248	0.389146	-2.56973	46.6335	119.835	SNX1
SNX10	2.47162e+06	1.3195e-17	1.78391	1.78391	153.607	86.1071	SNX10
SNX14	815116	2.05611e-43	0.606741	-1.64815	20.1003	33.1283	SNX14
SNX18	751581	7.17618e-34	0.613329	-1.63045	18.577	30.2888	SNX18
SNX29	2.45346e+06	4.38606e-119	0.421554	-2.37217	39.9473	94.7619	SNX29
SNX5	2.42297e+06	6.18505e-128	0.50699	-1.97243	53.337	105.203	SNX5
SNX9	777117	5.58387e-35	0.659836	-1.51553	21.7822	33.0115	SNX9
SOCS6	1.07445e+06	2.21672e-91	0.151502	-6.60056	6.81239	44.9656	SOCS6
SOGA1	883365	4.79269e-52	0.362054	-2.76202	13.1566	36.3388	SOGA1
SORL1	1.74496e+06	1.25021e-202	0.0785599	-12.7291	6.03956	76.8785	SORL1
SORT1	1.45706e+06	3.55418e-158	0.221242	-4.51993	15.1476	68.4663	SORT1
SPAG9	2.14834e+06	1.53019e-24	2.07017	2.07017	135.919	65.6561	SPAG9
SPARCL1	8.00919e+06	0	0.0451965	-22.1256	20.5773	455.287	SPARCL1
SPECC1	572648	1.94628e-26	0.552562	-1.80975	12.4698	22.5673	SPECC1
SPI1	9.8092e+06	6.17202e-105	1.86947	1.86947	638.61	341.599	SPI1
SPINT1	1.0843e+06	2.50832e-69	0.647544	-1.5443	29.7234	45.9018	SPINT1
SPINT2	716015	2.28541e-116	0.225029	-4.44387	8.23785	36.6079	SPINT2
SPN	2.73258e+06	0	4.65243	4.65243	283.219	60.8755	SPN
SPP1	2.04073e+08	0	0.0290217	-34.457	354.374	12210.7	SPP1
SREBF2	576853	7.70606e-23	2.56995	2.56995	42.673	16.6046	SREBF2
SRGAP2	5.75361e+06	1.26182e-120	0.664749	-1.50433	143.561	215.963	SRGAP2
SRGN	5.7976e+07	0	0.52129	-1.91832	1374.51	2636.75	SRGN
SRM	1.24214e+06	4.88696e-120	0.438794	-2.27897	30.0126	68.3979	SRM
SRPK2	599658	8.45297e-53	0.379262	-2.6367	10.0402	26.473	SRPK2
SRPRB	1.04842e+06	1.2702e-73	0.532277	-1.87872	27.4302	51.5337	SRPRB
SRSF7	6.71653e+06	9.82983e-114	0.658354	-1.51894	172.386	261.844	SRSF7
SRSF8	725408	2.49763e-46	0.492016	-2.03245	15.0152	30.5176	SRSF8
SRXN1	528218	6.85328e-16	2.54877	2.54877	41.0484	16.1052	SRXN1
SSH1	1.14267e+06	1.03494e-74	0.281097	-3.5575	13.1946	46.9397	SSH1
SSH3	560187	6.01924e-42	0.490261	-2.03973	11.9304	24.3349	SSH3
ST14	663638	2.11808e-52	0.52172	-1.91674	16.2605	31.167	ST14
ST3GAL6	2.01572e+06	1.51272e-88	0.460026	-2.17379	35.6993	77.6028	ST3GAL6
ST6GALNAC3	1.18472e+06	2.35384e-148	0.0359907	-27.785	1.75604	48.7914	ST6GALNAC3
ST6GALNAC4	769422	1.67282e-57	0.559806	-1.78633	21.3724	38.1782	ST6GALNAC4
STAB1	3.83762e+06	3.09131e-253	0.165234	-6.05201	27.4016	165.835	STAB1
STAMBP	641544	2.57053e-34	0.644827	-1.5508	18.7944	29.1464	STAMBP
STAP1	610932	2.14404e-83	0.213967	-4.67361	6.5036	30.3953	STAP1
STARD3	1.08324e+06	5.89189e-61	0.617094	-1.6205	29.4525	47.7277	STARD3
STK10	1.69298e+06	1.45262e-23	2.30502	2.30502	116.722	50.638	STK10
STK16	531914	8.52264e-33	0.665455	-1.50273	16.4361	24.699	STK16
STK17A	2.5321e+06	4.20605e-08	1.6214	1.6214	136.926	84.4494	STK17A
[truncated: 242 more rows]

## Sheet: Cluster 4
Gene ID	Total counts	FDR step up (4 vs. 1 and 2 and 3 and 5)	Ratio (4 vs. 1 and 2 and 3 and 5)	Fold change (4 vs. 1 and 2 and 3 and 5)	LSMean(4) (4 vs. 1 and 2 and 3 and 5)	LSMean(1 + 2 + 3 + 5) (4 vs. 1 and 2 and 3 and 5)	Human
[truncated: 648 more rows]

[truncated: 1 more sheets: Cluster 5]
