# Supplementary material for: Methamphetamine Increases the Proportion of SIV-Infected Microglia/Macrophages, Alters Metabolic Pathways, and Elevates Cell Death Pathways: A Single-Cell Analysis
Source: Viruses. 2020 Nov 12;12(11):1297. doi: 10.3390/v12111297 (PMC7697917; doi:10.3390/v12111297)
Supplement: Supplementary file 1 [file viruses-12-01297-s001.zip › viruses-1002333-supplementary/viruses-1002333 Supplemental Tables/Supp Table 5 - Conditions IPA.xlsx]

## Sheet: DisBioFunc
Categories	Diseases or Functions Annotation	p-value	Activation z-score	Molecules	# Molecules
Organismal Survival	Organismal death	7.9e-39	6.815	ABCC4,ABL1,ABR,ACSS1,ADA,ADAM15,ADCY7,ADGRG1,ADM,ADRB1,AFF1,AFF4,AGO2,AIM2,AKAP10,AKAP13,ALDH1A1,ANXA1,ANXA2,AP1G1,APAF1,APEX1,APOE,APP,AREG,ARF6,ARHGAP5,ARHGDIB,ARHGEF7,ARID1A,ASAH1,ASXL1,ATG3,ATM,ATP2C1,AXL,B3GAT3,BACE2,BAG3,BCL2A1,BCL2L1,BCL2L11,BCL3,BFAR,BHLHE40,BID,BIN1,BIRC2,BIRC3,BLNK,BMPR2,BRD2,BUB3,C1QBP,C3,C5,CABIN1,CAMP,CAPN2,CASP4,CAST,CCL2,CCND1,CCND3,CCR1,CCR5,CD14,CD276,CD36,CD4,CD…	513
Organismal Survival	Morbidity or mortality	1.52e-41	6.736	ABCC4,ABL1,ABR,ACSS1,ADA,ADAM15,ADCY7,ADGRE5,ADGRG1,ADM,ADRB1,AFF1,AFF4,AGO2,AIM2,AKAP10,AKAP13,ALDH1A1,ANXA1,ANXA2,AP1G1,APAF1,APEX1,APOE,APP,AREG,ARF6,ARHGAP5,ARHGDIB,ARHGEF7,ARID1A,ASAH1,ASXL1,ATG3,ATM,ATP2C1,AXL,B3GAT3,BACE2,BAG3,BCL2A1,BCL2L1,BCL2L11,BCL3,BFAR,BHLHE40,BID,BIN1,BIRC2,BIRC3,BLNK,BMPR2,BRD2,BUB3,C1QBP,C3,C5,CABIN1,CAMP,CAPN2,CASP4,CAST,CCL2,CCND1,CCND3,CCR1,CCR5,CD14,CD1D,CD276…	526
Organismal Injury and Abnormalities,Renal and Urological Disease	Renal lesion	4.39e-13	2.888	ABL1,ACIN1,ADAM28,ADAMTSL4,ADM,AHNAK,ALAS1,ANKRD11,ANXA2,ANXA5,APOE,ARAP2,ARHGAP21,ARHGAP26,ARHGEF7,ARID1A,ARID1B,ARSD,ASXL1,ATM,ATXN2L,AXL,BASP1,BCL2L1,BHLHE40,BLVRB,BORCS8-MEF2B,BTG2,C3,CCL2,CCND1,CCR1,CD1D,CD276,CD3EAP,CD44,CD68,CDC14B,CDKN1A,CENPF,CEP63,CHD9,COX6B1,CPEB2,CRYBG1,CSF1R,CTSL,CXCL16,CXCL8,DAPK1,DCLRE1C,DDX60L,DENND3,DICER1,DLST,DMXL1,DNAJC10,DST,EAPP,EGR3,EIF4A2,EREG,ETV5,EVI2B,E…	237
Cell Death and Survival	Apoptosis of lymphoid cells	3.69e-22	2.281	ABL1,ADA,ADRB1,ANKZF1,APOE,ATM,BCL2A1,BCL2L1,BCL2L11,BCL3,BID,BLNK,CASP4,CCAR1,CCL3,CCL5,CCR5,CD1D,CD4,CD40,CD44,CD47,CDKN1A,CIITA,CSF1,DHX58,DICER1,DNAJA3,DUSP5,EGR1,EGR3,EIF2AK2,EZR,GADD45B,GIMAP1,GIMAP4,GIMAP5,GZMB,HSPA5,IDO1,IFNGR1,IKBKB,IKBKE,IL15,IL15RA,IL18,IL1B,IL6R,INPP5D,IP6K2,IRS2,ITPR1,ITPR2,JUN,KLF13,KLF2,LCN2,LGALS3,MERTK,MYC,NFATC1,NFKBID,NR3C1,NR4A3,OGT,PARP1,PARP14,PECAM1,PIK3CD,…	103
Cell Death and Survival	Apoptosis	7.24e-50	2.272	ABCE1,ABL1,ABR,ABRAXAS2,ACIN1,ACSL4,ADA,ADAM15,ADAMTSL4,ADM,ADRB1,AGO2,AIF1,AIM2,AKAP13,ALDH1A1,AMFR,ANKZF1,ANO6,ANXA1,ANXA11,ANXA2,ANXA4,ANXA5,AP2A2,APAF1,APEX1,APOBEC3B,APOC1,APOE,APP,AREG,ARF6,ARHGAP10,ARHGAP18,ARHGDIB,ARHGEF3,ARHGEF6,ARHGEF7,ARID1A,ARL6IP5,ASAH1,ATF5,ATG3,ATM,ATP1B3,ATP2C1,AXL,AZU1,BAG3,BASP1,BCL2A1,BCL2L1,BCL2L11,BCL2L14,BCL3,BFAR,BHLHE40,BHLHE41,BID,BIN1,BIRC2,BIRC3,BLNK,BL…	581
Cell-To-Cell Signaling and Interaction,Cellular Function and Maintenance,Inflammatory Response	Phagocytosis of tumor cell lines	2.83e-14	2.213	ANXA1,APPL2,ARF6,ARPC3,AXL,CD44,CD47,CD5L,CD93,CKB,FCER1G,FCN1,HCK,IDH1,INPP5D,ITGAL,ITGB2,KAT6A,KCTD5,KLF2,LIMK1,MERTK,MGAT1,NF1,P2RX7,PFN1,PIP5K1A,PLD1,PTX3,RALA,RPS6KA1,RRAGA,SH3KBP1,SPI1,TGFB1,TGM2,TLE3,TLN1,TM2D2,TMEM165,TNF,TREM2,USP22,UXS1,VIM,WAS,ZMYND8	47
Cell Death and Survival	Apoptosis of lymphocytes	9.16e-22	2.209	ABL1,ADA,ADRB1,ANKZF1,APOE,ATM,BCL2A1,BCL2L1,BCL2L11,BCL3,BID,BLNK,CASP4,CCAR1,CCL3,CCL5,CCR5,CD1D,CD4,CD40,CD44,CD47,CDKN1A,CIITA,CSF1,DHX58,DICER1,DNAJA3,DUSP5,EGR1,EGR3,EIF2AK2,EZR,GADD45B,GIMAP1,GIMAP4,GIMAP5,GZMB,IDO1,IFNGR1,IKBKB,IKBKE,IL15,IL15RA,IL18,IL1B,IL6R,INPP5D,IP6K2,IRS2,ITPR1,ITPR2,JUN,KLF13,KLF2,LCN2,LGALS3,MERTK,MYC,NFATC1,NFKBID,NR3C1,NR4A3,OGT,PARP1,PARP14,PECAM1,PIK3CD,PIK3R1…	102
Cellular Function and Maintenance	Internalization of tumor cell lines	3.38e-14	2.192	ANXA1,APPL2,ARF6,ARPC3,AXL,CD44,CD47,CD5L,CD93,CKB,EZR,FCER1G,FCN1,HCK,IDH1,INPP5D,ITGAL,ITGB2,KAT6A,KCTD5,KLF2,LIMK1,MERTK,MGAT1,NF1,P2RX7,PFN1,PIP5K1A,PLD1,PTX3,RALA,RPS6KA1,RRAGA,SH3KBP1,SMPD1,SPI1,TGFB1,TGM2,TLE3,TLN1,TM2D2,TMEM165,TNF,TREM2,USP22,UXS1,VIM,WAS,ZMYND8	49
Cell Death and Survival	Cell death of lymphoid cells	4.08e-25	2.128	ABL1,ADA,ADRB1,ANKZF1,APAF1,APOE,ATG3,ATM,BCL2A1,BCL2L1,BCL2L11,BCL3,BID,BLNK,CAMP,CASP4,CCAR1,CCL3,CCL5,CCR5,CD1D,CD4,CD40,CD44,CD47,CDKN1A,CIITA,CSF1,CST3,CTSB,DHX58,DICER1,DNAJA3,DRAM1,DUSP5,EGR1,EGR3,EIF2AK2,EZR,GADD45B,GIMAP1,GIMAP4,GIMAP5,GZMB,HSPA5,IDO1,IFNGR1,IKBKB,IKBKE,IL15,IL15RA,IL18,IL1B,IL6R,INPP5D,IP6K2,IRS2,ITGAL,ITPR1,ITPR2,JUN,KLF13,KLF2,LCN2,LGALS3,MCL1,MERTK,MYC,NFAT5,NFATC1,N…	117
Cell-To-Cell Signaling and Interaction,Inflammatory Response	Immune response of tumor cell lines	1.09e-17	2.069	ANXA1,APPL2,ARF6,ARPC3,ATM,AXL,BCL2L1,CD44,CD47,CD5L,CD93,CDKN1A,CKB,CTSB,DICER1,EIF4EBP1,FCER1G,FCN1,GNA13,GOLGA4,HBEGF,HCK,HSP90B1,IDH1,IL1B,INPP5D,ITGAL,ITGB2,KAT6A,KCTD5,KIF2A,KLF2,LIMK1,MCL1,MERTK,MGAT1,MPG,MUS81,MYC,NF1,NR3C1,P2RX7,PFN1,PIP5K1A,PLD1,PTX3,RALA,RPS6KA1,RRAGA,SH3KBP1,SPI1,TGFB1,TGM2,TLE3,TLN1,TLR4,TM2D2,TMEM165,TNF,TNPO1,TREM2,USP22,UXS1,VIM,WAS,ZMYND8	66
Cell Death and Survival	Cell death of lymphocytes	8.64e-25	2.061	ABL1,ADA,ADRB1,ANKZF1,APAF1,APOE,ATG3,ATM,BCL2A1,BCL2L1,BCL2L11,BCL3,BID,BLNK,CAMP,CASP4,CCAR1,CCL3,CCL5,CCR5,CD1D,CD4,CD40,CD44,CD47,CDKN1A,CIITA,CSF1,CST3,CTSB,DHX58,DICER1,DNAJA3,DRAM1,DUSP5,EGR1,EGR3,EIF2AK2,EZR,GADD45B,GIMAP1,GIMAP4,GIMAP5,GZMB,IDO1,IFNGR1,IKBKB,IKBKE,IL15,IL15RA,IL18,IL1B,IL6R,INPP5D,IP6K2,IRS2,ITGAL,ITPR1,ITPR2,JUN,KLF13,KLF2,LCN2,LGALS3,MCL1,MERTK,MYC,NFAT5,NFATC1,NFKBID,…	116
Cell Death and Survival	Apoptosis of T lymphocytes	2.45e-17	1.999	ABL1,ADA,ADRB1,ANKZF1,APOE,ATM,BCL2A1,BCL2L1,BCL2L11,BCL3,BID,CASP4,CCAR1,CCL3,CCL5,CCR5,CD4,CD44,CD47,CDKN1A,CIITA,DHX58,DICER1,DNAJA3,DUSP5,EGR1,EGR3,EZR,GADD45B,GIMAP1,GIMAP4,GIMAP5,GZMB,IDO1,IFNGR1,IKBKB,IKBKE,IL15,IL15RA,IL18,IL1B,IL6R,JUN,KLF13,KLF2,LCN2,LGALS3,MERTK,MYC,NFATC1,NFKBID,NR3C1,NR4A3,OGT,PARP1,PECAM1,PIK3CD,PIK3R1,PRELID1,PRKDC,RAC2,RHOH,RUNX1,SGPL1,SOCS1,SPHK1,SPN,SPP1,ST14,TG…	80
Cell Death and Survival	Apoptosis of mononuclear leukocytes	1.75e-22	1.908	ABL1,ADA,ADRB1,ANKZF1,APOE,APP,ATM,BCL2A1,BCL2L1,BCL2L11,BCL3,BID,BLNK,CASP4,CCAR1,CCL3,CCL5,CCR5,CD1D,CD4,CD40,CD44,CD47,CDKN1A,CIITA,CSF1,DHX58,DICER1,DNAJA3,DUSP5,EGR1,EGR3,EIF2AK2,EZR,GADD45B,GIMAP1,GIMAP4,GIMAP5,GZMB,IDO1,IFNGR1,IKBKB,IKBKE,IL15,IL15RA,IL18,IL1B,IL6R,INPP5D,IP6K2,IRF8,IRS2,ITPR1,ITPR2,JUN,KLF13,KLF2,LCN2,LGALS3,LGALS8,MERTK,MYC,NFATC1,NFKBID,NR3C1,NR4A3,OGT,PARP1,PARP14,PECA…	106
Cell Death and Survival	Apoptosis of lymphatic system cells	1.34e-21	1.891	ABL1,ADA,ADRB1,ANKZF1,APOE,ATM,BCL2A1,BCL2L1,BCL2L11,BCL3,BID,BLNK,CASP4,CCAR1,CCL3,CCL5,CCR5,CD1D,CD4,CD40,CD44,CD47,CDKN1A,CHRNA1,CIITA,CSF1,DHX58,DICER1,DNAJA3,DUSP5,EEF2K,EGR1,EGR3,EIF2AK2,EZR,GADD45A,GADD45B,GIMAP1,GIMAP4,GIMAP5,GZMB,HSPA5,IDO1,IFNGR1,IKBKB,IKBKE,IL15,IL15RA,IL18,IL1B,IL6R,INPP5D,IP6K2,IRS2,ITPR1,ITPR2,JUN,KLF13,KLF2,KMT2A,LCN2,LGALS3,MCL1,MERTK,MYC,NFATC1,NFKBID,NR3C1,NR4A3…	108
Lipid Metabolism,Molecular Transport,Small Molecule Biochemistry	Concentration of lipid	1.13e-16	1.887	ABCC4,ABHD12,ACAT2,ACSL4,ACSS1,ADA,ADM,ADRB1,ALDH1A1,ALOX5AP,AMFR,ANXA5,APAF1,APEX1,APOC1,APOE,APP,ARF6,ASAH1,BAG3,BCL2L1,BHLHE40,BID,BRD2,C3,C5,CAMP,CCL2,CD14,CD36,CD4,CDKN1A,CDKN2D,CERK,CFD,CHKA,CNOT3,CSF1,CXCL14,CXCL8,CYBB,CYP27A1,CYSLTR1,DHRS3,DICER1,DNM2,DPP7,DUSP1,E4F1,EGR1,EZH2,FCER1G,FFAR2,FKBP4,G0S2,G6PC3,G6PD,GALNT2,GAS7,GATM,GLS,GPBAR1,GRK2,H6PD,HS6ST1,HSD17B12,HSPA5,IDH1,IFNGR1,IFRD1,…	182
Cell-To-Cell Signaling and Interaction,Cellular Function and Maintenance,Inflammatory Response	Phagocytosis of blood cells	1.97e-18	1.856	ANXA1,ANXA5,APP,ARPC3,AXL,BIN1,C3,CAMP,CAPG,CCL3,CD14,CD36,CD44,CD47,CD5L,CD93,CERK,CH25H,CNN2,CSF1R,FCER1G,FCN1,FGR,FPR1,G6PC3,GAB2,GLRX,GRK6,GSN,HCK,IL15,IL1B,INPP5D,IRF8,ISG15,ITGB2,KAT6A,KCTD5,LCN2,LGALS3,MAPKAPK2,MERTK,MGAT1,MSR1,MYO1G,NF1,P2RX7,PFKFB3,PLAUR,PPARG,PTX3,RAC2,RGCC,RPS6KA1,RRAGA,S100A9,SELPLG,SIRPB1,SPI1,TGM2,THBS1,TLE3,TLN1,TLR2,TLR4,TMEM165,TNF,TREM2,USP22,UXS1,WAS,ZMYND8	72
Cell Death and Survival	Necrosis	4.75e-48	1.837	ABCC4,ABCE1,ABL1,ACSL4,ADA,ADAM15,ADGRE2,ADM,ADRB1,AIM2,AKAP7,ALDH1A1,ANKZF1,ANXA1,ANXA2,ANXA5,AP2A2,APAF1,APEX1,APMAP,APOBEC3B,APOC1,APOE,APP,AREG,ARF6,ARHGAP18,ARHGEF3,ARHGEF6,ARID1A,ASAH1,ATF5,ATG3,ATM,ATP1B3,ATP2C1,AXL,AZU1,BAG3,BCKDK,BCL2A1,BCL2L1,BCL2L11,BCL2L14,BCL3,BHLHE40,BID,BIRC2,BIRC3,BLNK,BMPR2,BNIP3,BRAT1,BRD2,BTG2,BUB3,C3,C5,C6,C9orf72,CABIN1,CAMP,CAPN2,CASP12,CASP4,CASP8AP2,CAST,C…	577
Cancer,Organismal Injury and Abnormalities	Benign Tumors	3.95e-13	1.825	ABCC4,ABI2,ABL1,ACSF2,ADGRE5,ADRB1,AFF1,AK2,ALDH1A1,ANXA1,ANXA2,ANXA5,AP2S1,APOE,ARID1B,ATM,ATP2C1,BACE2,BCL2L1,BCL2L11,BCL3,BID,C2CD4A,C3,C9orf16,CCND1,CCND3,CCR5,CD44,CD48,CDKN1A,CEBPD,CFD,CGRRF1,CHKA,CLCN5,CSF1,CSF1R,CTNND1,CTSB,CTSC,CXCL14,DAPK1,DICER1,DKC1,DOK1,DST,DUSP1,DUSP5,EGR1,EIF4EBP1,ERAL1,EXT1,EZH2,FAH,FDPS,FGFR1,FLCN,FLNA,FOSB,FRMD4B,GADD45A,GLRX,GLUL,GNB4,GNG11,GOLGA1,HRH2,HSD17B10…	172
Cell Death and Survival	Cell death of lymphatic system cells	1.16e-24	1.822	ABCC4,ABL1,ADA,ADRB1,ANKZF1,APAF1,APOE,ATG3,ATM,BCL2A1,BCL2L1,BCL2L11,BCL3,BID,BLNK,CAMP,CASP4,CCAR1,CCL3,CCL5,CCR5,CD1D,CD4,CD40,CD44,CD47,CDKN1A,CHRNA1,CIITA,CSF1,CST3,CTSB,DHX58,DICER1,DNAJA3,DRAM1,DUSP5,EEF2K,EGR1,EGR3,EIF2AK2,EZR,GADD45A,GADD45B,GIMAP1,GIMAP4,GIMAP5,GZMB,HSPA5,IDO1,IFNGR1,IKBKB,IKBKE,IL15,IL15RA,IL18,IL1B,IL6R,INPP5D,IP6K2,IRS2,ITGAL,ITPR1,ITPR2,JUN,KLF13,KLF2,KMT2A,LCN2,LGA…	123
Cell Death and Survival	Cell death of leukemia cell lines	6.34e-17	1.808	ADRB1,APAF1,BCL2A1,BCL2L1,BCL2L11,BID,BIRC2,BIRC3,C5,CAMP,CAT,CCAR1,CCND1,CCR5,CD4,CD44,CD47,CDKN1A,CEBPD,CHKA,CTSB,DDIT3,DICER1,DUSP1,E4F1,EGR3,EIF2AK3,EIF4EBP1,EMILIN2,EZR,FGFR1,FGR,FKBP5,FN1,GIMAP4,GIMAP5,GIMAP6,GLS,GSN,GZMB,HCK,HES1,HSPA8,HSPB1,ID1,IL15,IL15RA,IL1B,ITGA4,ITPR1,JUN,LAIR1,LGALS3,LGALS8,MAP1LC3B,MAP3K1,MCL1,MSR1,MYC,NDUFAF1,NFIL3,NLRP3,NOTCH2,NR3C1,OGT,PAK1,PARP1,PPP1CA,PYCARD,R…	91
Cell Death and Survival	Cell death of mononuclear leukocytes	1.38e-25	1.8	ABL1,ADA,ADRB1,ANKZF1,APAF1,APOE,APP,ATG3,ATM,BCL2A1,BCL2L1,BCL2L11,BCL3,BID,BLNK,CAMP,CASP4,CCAR1,CCL3,CCL5,CCR5,CD1D,CD4,CD40,CD44,CD47,CDKN1A,CIITA,CSF1,CST3,CTSB,DHX58,DICER1,DNAJA3,DRAM1,DUSP5,EGR1,EGR3,EIF2AK2,EZR,GADD45B,GIMAP1,GIMAP4,GIMAP5,GZMB,IDO1,IFNGR1,IKBKB,IKBKE,IL15,IL15RA,IL18,IL1B,IL6R,INPP5D,IP6K2,IRF8,IRS2,ITGAL,ITPR1,ITPR2,JUN,KLF13,KLF2,LCN2,LGALS3,LGALS8,MCL1,MERTK,MYC,NFAT…	120
Cell Death and Survival	Cell death of T lymphocytes	1.61e-20	1.8	ABL1,ADA,ADRB1,ANKZF1,APAF1,APOE,ATG3,ATM,BCL2A1,BCL2L1,BCL2L11,BCL3,BID,CASP4,CCAR1,CCL3,CCL5,CCR5,CD4,CD40,CD44,CD47,CDKN1A,CIITA,CST3,DHX58,DICER1,DNAJA3,DRAM1,DUSP5,EGR1,EGR3,EZR,GADD45B,GIMAP1,GIMAP4,GIMAP5,GZMB,IDO1,IFNGR1,IKBKB,IKBKE,IL15,IL15RA,IL18,IL1B,IL6R,JUN,KLF13,KLF2,LCN2,LGALS3,MCL1,MERTK,MYC,NFAT5,NFATC1,NFKBID,NR3C1,NR4A3,OGT,P2RX7,PARP1,PECAM1,PIK3CD,PIK3R1,PRDM1,PRELID1,PRKDC,…	93
Cancer,Organismal Injury and Abnormalities	Liquid tumor	2.79e-13	1.748	ABL1,ACOT9,ACSL4,ADA,ADA2,ADAM28,ADCY7,ADRB1,AHNAK,AKAP13,ALDH1A1,ANKRD11,ANXA1,ANXA2,APAF1,APCDD1,APEX1,ARHGAP24,ARHGAP26,ARID1A,ARID1B,ARL6IP5,ARSD,ASXL1,ATM,ATP11A,ATP6V1E1,AXL,B3GLCT,BCL2L1,BCL2L11,BCL2L14,BCL3,BIRC3,BLNK,BMPR2,BRD9,BTG2,C3,C5,C6,CACNB4,CCL2,CCL3,CCL5,CCND1,CCND3,CCNT2,CCR5,CD14,CD180,CD36,CD4,CD40,CD44,CD48,CD52,CD68,CD86,CDA,CDK13,CDK9,CDKN1A,CENPF,CHORDC1,CHST15,CIITA,CLST…	321
Cell Death and Survival	Cell death of blood cells	6.65e-38	1.699	ABCC4,ABL1,ADA,ADGRE2,ADRB1,AIM2,ANKZF1,ANXA1,APAF1,APOE,APP,ARF6,ASAH1,ATG3,ATM,AXL,BCL2A1,BCL2L1,BCL2L11,BCL3,BID,BIRC2,BIRC3,BLNK,C3,C5,CABIN1,CAMP,CASP4,CAST,CAT,CCAR1,CCL2,CCL3,CCL5,CCR5,CD14,CD1D,CD300A,CD4,CD40,CD44,CD47,CD48,CD5L,CD81,CD86,CDKN1A,CDKN2D,CGAS,CIITA,CSF1,CSF1R,CST3,CTSB,CXCL8,CYBB,DAPK1,DDIT3,DHX58,DICER1,DNAJA3,DRAM1,DUSP5,EGR1,EGR3,EIF2AK2,EIF4EBP1,ELF1,EZR,FCER1G,FN1,G6P…	203
Cardiovascular Disease,Organismal Injury and Abnormalities	Atherosclerosis	1.69e-20	1.657	ABI2,ACAT2,ADA,ADRB1,AKAP13,ALOX5AP,APOC1,APOE,APP,ASTN2,ATM,BIRC3,BORCS8-MEF2B,C5,CACNB4,CCL2,CCR1,CCR5,CD14,CD163,CD1D,CD36,CD40,CD44,CD47,CD68,CDKN1A,CSF1,CST3,CXCL16,CYP27A1,DNM2,DOCK4,DUSP10,EGR1,EIF4G3,EREG,ETNK1,F13A1,FAM107B,FN1,FOSB,FRMD4A,GPBAR1,GUCY1A1,GUCY1B1,GZMB,H2AX,HBA1/HBA2,HSPD1,IFNGR1,IKBKB,IL18,IL1B,IMPDH2,ITGAL,ITGB2,JUN,JUP,KLF2,KLF6,LCAT,LCN2,LGALS3,LRP11,MAPKAPK2,MEF2A,MSR…	122
Cell-To-Cell Signaling and Interaction	Response of tumor cell lines	2.27e-19	1.638	ANXA1,APP,APPL2,ARF6,ARPC3,ATM,AXL,BCL2L1,C5,CAT,CD44,CD47,CD5L,CD93,CDK9,CDKN1A,CKB,CTSB,DDIT3,DICER1,DST,EIF2AK3,EIF4EBP1,FCER1G,FCN1,FGFR1,GNA13,GOLGA4,HBEGF,HCK,HSP90B1,HSPA5,IDH1,IL1B,INPP5D,ITGAL,ITGB2,KAT6A,KCTD5,KIF2A,KLF2,LIMK1,LY96,MCL1,MERTK,MGAT1,MPG,MUS81,MYC,NF1,NR3C1,P2RX7,PFN1,PIK3IP1,PIP5K1A,PLD1,PTX3,RALA,RPS6KA1,RRAGA,SH3KBP1,SPI1,TGFB1,TGM2,TLE3,TLN1,TLR4,TM2D2,TMEM165,TNF,TNP…	78
Cancer,Hematological Disease,Organismal Injury and Abnormalities	Hematologic cancer	3.01e-29	1.608	ABL1,ABRAXAS2,ACOT9,ACSL4,ADA,ADA2,ADAM28,ADCY7,ADRB1,AHNAK,AIM2,AKAP13,ALAS1,ALDH1A1,ANKRD11,ANXA1,ANXA11,ANXA2,ANXA4,ANXA5,APAF1,APCDD1,APEX1,APOBEC3B,APOE,APP,ARHGAP24,ARHGAP26,ARHGEF3,ARID1A,ARID1B,ARL6IP5,ARSD,ASXL1,ATM,ATP11A,ATP6V1E1,AXL,B3GLCT,BASP1,BCL2A1,BCL2L1,BCL2L11,BCL2L14,BCL3,BIRC3,BLNK,BORCS8-MEF2B,BRD2,BRD9,BTG2,BUB3,BZW2,C3,C5,C6,CACNB4,CAT,CCL2,CCL3,CCL5,CCL8,CCND1,CCND3,CCNG2…	516
Cell Death and Survival	Cell death of hematopoietic progenitor cells	1.16e-15	1.602	ABCC4,ABL1,ADA,ADRB1,APAF1,ATM,BCL2A1,BCL2L1,BCL2L11,BID,CASP4,CCL3,CCL5,CD44,CDKN1A,CDKN2D,CTSB,DNAJA3,EGR1,EGR3,EIF2AK2,GADD45B,GIMAP4,GZMB,IKBKB,IL15RA,IL18,IL1B,IP6K2,IRF8,JUN,KLF13,KLF2,KMT2A,LCN2,LGALS3,MCL1,MYC,NFAT5,NFKBID,NFYA,NR3C1,PARP1,PFN1,PIK3CD,PLCG2,PRKDC,RUNX1,SGPL1,SLC46A1,SMAD7,SMPD1,SOX4,SPHK1,SPI1,SPP1,ST14,TGFB1,TGM2,TMOD3,TNF,TNFRSF1A,TNFSF10,TRIM28,VAV3,VEGFA,VHL,WAS	68
Organismal Injury and Abnormalities	Fibrosis	2.15e-13	1.584	ABL1,ADA,ADRB1,AGO2,APOE,ASXL1,BCL2L1,BID,BMPR2,C3,C5,CCL2,CCL5,CCR1,CCR5,CD1D,CD36,CD4,CD40,CD44,CD46,CD68,CDKN1A,CIB1,CLSTN1,CNOT3,CSF1,CSF1R,CST3,CTSB,CXCL11,CYBB,DDIT3,DES,DICER1,DTNBP1,EGR1,EZH2,FGFR1,FN1,GLRX,GSN,HBEGF,HCK,HEXIM1,HS6ST1,HSPB1,ID1,IDH1,IDO1,IFNGR1,IKBKB,IKBKE,IL1B,IL21R,IL23A,IL6R,IL6ST,IMPDH2,IRAK2,JUN,LCN2,LGALS3,LMNA,MAN2A1,MAN2C1,MAPKAPK2,MFSD11,MRC2,MSR1,MYO1E,NAGLU,NDU…	134
Cancer,Organismal Injury and Abnormalities	Lymphatic system tumor	1.52e-29	1.576	ABL1,ABRAXAS2,ACOT9,ADA,ADAM15,ADRB1,AHNAK,AIM2,ALAS1,ALDH1A1,ANXA1,ANXA11,ANXA2,ANXA4,ANXA5,APOBEC3B,APOE,APP,ARHGAP26,ARHGEF3,ARID1A,ARID1B,ARL6IP5,ASXL1,ATM,ATP11A,ATP6V1E1,AXL,BASP1,BCL2L1,BCL2L11,BCL3,BID,BIRC3,BLNK,BORCS8-MEF2B,BRD2,BTG2,BUB3,BZW2,C3,CAT,CCL2,CCL3,CCL5,CCL8,CCND1,CCND3,CCNG2,CCNH,CCNT2,CD14,CD163,CD180,CD1D,CD36,CD4,CD40,CD44,CD47,CD48,CD52,CD68,CD86,CDK6,CDK9,CDKN1A,CDKN1C…	391
Organismal Injury and Abnormalities	Wound	4.43e-14	1.561	ABR,ADAM15,ADM,ADRB1,ANXA1,ANXA2,BID,C3,C5,CAMP,CD44,CFD,CIITA,CNN2,CSF1,EGR1,EMILIN1,EREG,F13A1,FCN1,FGFR1,FN1,GADD45A,GRK6,GSN,HBEGF,HSPB1,HTRA1,IL18,IL6R,IL6ST,ITGB2,KLF6,LGALS3,MAP3K1,MYC,NF1,NFIC,NOTCH2,OGT,P2RY12,PAK1,PARP1,PDGFB,PECAM1,PER1,PLEC,PRCP,PTGS2,RAC2,RASSF5,SEMA4D,SKI,SLC11A1,SPP1,TGFB1,TGFBR1,THBD,THBS1,TLR2,TNF,TNFRSF1A,VEGFA,VIM	64
Cancer,Hematological Disease,Organismal Injury and Abnormalities	Myeloid or lymphoid neoplasm	5.73e-29	1.559	ABL1,ABRAXAS2,ACOT9,ACSL4,ADA,ADA2,ADAM28,ADCY7,ADRB1,AHNAK,AIM2,AKAP13,ALAS1,ALDH1A1,ANKRD11,ANXA1,ANXA11,ANXA2,ANXA4,ANXA5,APAF1,APCDD1,APEX1,APOBEC3B,APOE,APP,ARHGAP24,ARHGAP26,ARHGEF3,ARID1A,ARID1B,ARL6IP5,ARSD,ASXL1,ATM,ATP11A,ATP6V1E1,AXL,B3GLCT,BASP1,BCL2L1,BCL2L11,BCL2L14,BCL3,BIRC3,BLNK,BMPR2,BORCS8-MEF2B,BRD2,BRD9,BTG2,BUB3,BZW2,C3,C6,CACNB4,CAT,CCL2,CCL3,CCL5,CCL8,CCND1,CCND3,CCNG2,CCN…	517
Cell Death and Survival	Cell death of hematopoietic cells	3.01e-15	1.477	ABCC4,ABL1,ADA,ADRB1,APAF1,ATM,BCL2A1,BCL2L1,BCL2L11,BID,CASP4,CCL3,CCL5,CD44,CDKN1A,CDKN2D,CTSB,DNAJA3,EGR1,EGR3,EIF2AK2,GADD45B,GIMAP4,GZMB,IKBKB,IL15RA,IL18,IL1B,INPP5D,IP6K2,IRF8,JUN,KLF13,KLF2,KMT2A,LCN2,LGALS3,MCL1,MYC,NFAT5,NFKBID,NFYA,NR3C1,PARP1,PFN1,PIK3CD,PLCG2,PRKDC,RUNX1,SGPL1,SLC46A1,SMAD7,SMPD1,SOX4,SPHK1,SPI1,SPP1,ST14,TGFB1,TGM2,TMOD3,TNF,TNFRSF1A,TNFSF10,TRIM28,VAV3,VEGFA,VHL,WAS	69
Cell Death and Survival	Apoptosis of leukemia cell lines	6.06e-16	1.466	APAF1,BCL2A1,BCL2L1,BCL2L11,BID,BIRC2,BIRC3,C5,CAMP,CAT,CCAR1,CCND1,CCR5,CD4,CD44,CD47,CDKN1A,CEBPD,CHKA,DDIT3,DICER1,DUSP1,EGR3,EIF2AK3,EIF4EBP1,EZR,FGFR1,FGR,FKBP5,FN1,GIMAP4,GIMAP5,GIMAP6,GLS,GSN,GZMB,HCK,HES1,HSPA8,HSPB1,ID1,IL15,IL15RA,ITGA4,JUN,LAIR1,LGALS3,LGALS8,MAP3K1,MCL1,MSR1,MYC,NDUFAF1,NFIL3,NOTCH2,NR3C1,OGT,PAK1,PARP1,PPP1CA,PYCARD,RBM5,RPS6KA1,S100A8,S100A9,SCIN,SMPD1,SOCS1,SPHK1,S…	78
Cardiovascular Disease,Organismal Injury and Abnormalities	Vaso-occlusion	1.56e-19	1.456	ABI2,ACAT2,ADA,ADRB1,AKAP13,ALOX5AP,APOC1,APOE,APP,ASTN2,ATM,BIRC3,BORCS8-MEF2B,C5,CACNB4,CCL2,CCR1,CCR5,CD14,CD163,CD1D,CD36,CD40,CD44,CD47,CD68,CDKN1A,CSF1,CST3,CXCL16,CXCL8,CYP27A1,DNM2,DOCK4,DUSP10,EGR1,EIF4G3,EREG,ETNK1,F13A1,FAM107B,FN1,FOSB,FRMD4A,GGCX,GPBAR1,GUCY1A1,GUCY1B1,GZMB,H2AX,HBA1/HBA2,HSPD1,IFNGR1,IKBKB,IL18,IL1B,IMPDH2,ITGAL,ITGB2,JUN,JUP,KLF2,KLF6,LCAT,LCN2,LGALS3,LIMK1,LRP11,M…	135
Cancer,Organismal Injury and Abnormalities	Lymphoreticular neoplasm	1.37e-30	1.448	ABL1,ABRAXAS2,ACSL4,ADA,ADA2,ADAM28,ADCY7,ADRB1,AHNAK,AIM2,AKAP13,ALAS1,ANKRD11,ANXA1,ANXA11,ANXA2,ANXA4,APAF1,APCDD1,APEX1,APOBEC3B,APP,ARHGAP24,ARHGAP26,ARHGEF3,ARID1A,ARID1B,ARSD,ASXL1,ATM,ATP6V1E1,AXL,B3GLCT,BASP1,BCL2L1,BCL2L11,BCL2L14,BCL3,BIRC3,BMPR2,BORCS8-MEF2B,BRD2,BRD9,BTG2,BUB3,BZW2,C3,C6,CACNB4,CCL2,CCL5,CCL8,CCND1,CCND3,CCNH,CCR5,CD14,CD163,CD180,CD1D,CD36,CD4,CD40,CD44,CD47,CD48,CD…	467
Cell Death and Survival	Cell death of tumor cell lines	4.27e-37	1.425	ABCC4,ABCE1,ABL1,ACSL4,ADM,ADRB1,AIM2,AKAP7,ANXA2,ANXA5,AP2A2,APAF1,APEX1,APMAP,APOE,APP,AREG,ARHGEF3,ARHGEF6,ASAH1,ATF5,ATG3,ATM,ATP1B3,AXL,BAG3,BCL2A1,BCL2L1,BCL2L11,BCL2L14,BCL3,BHLHE40,BID,BIRC2,BIRC3,BLNK,BNIP3,BRAT1,BTG2,BUB3,C3,C5,CAMP,CAPN2,CASP4,CASP8AP2,CAST,CAT,CBX5,CCAR1,CCL2,CCND1,CCND3,CCR5,CD14,CD4,CD40,CD44,CD47,CD48,CDA,CDK6,CDK9,CDKN1A,CDKN1C,CDKN2AIP,CDKN2D,CEBPD,CENPF,CERK,CHK…	375
Cancer,Organismal Injury and Abnormalities	Lymphohematopoietic cancer	1.31e-29	1.42	ABL1,ABRAXAS2,ACOT9,ACSL4,ADA,ADA2,ADAM15,ADAM28,ADCY7,ADRB1,AHNAK,AIM2,AKAP13,ALAS1,ALDH1A1,ANKRD11,ANXA1,ANXA11,ANXA2,ANXA4,ANXA5,APAF1,APCDD1,APEX1,APOBEC3B,APOE,APP,ARHGAP24,ARHGAP26,ARHGEF3,ARID1A,ARID1B,ARL6IP5,ARSD,ASXL1,ATM,ATP11A,ATP6V1E1,AXL,B3GLCT,BASP1,BCL2A1,BCL2L1,BCL2L11,BCL2L14,BCL3,BIRC3,BLNK,BORCS8-MEF2B,BRD2,BRD9,BTG2,BUB3,BZW2,C3,C5,C6,CACNB4,CAT,CCL2,CCL3,CCL5,CCL8,CCND1,CCND…	520
Cellular Function and Maintenance	Engulfment of blood cells	2.7e-19	1.417	ANXA1,ANXA5,APOE,APP,ARPC3,AXL,BIN1,C3,C5,CAMP,CAPG,CCL3,CCL5,CD14,CD36,CD44,CD47,CD5L,CD93,CERK,CH25H,CNN2,CSF1,CSF1R,CTNND1,FCER1G,FCN1,FGR,FPR1,G6PC3,GAB2,GLRX,GRK6,GSN,HCK,IL15,IL1B,INPP5D,IRF8,ISG15,ITGB2,KAT6A,KCTD5,LCN2,LGALS3,MAPKAPK2,MERTK,MGAT1,MSR1,MYO1G,NF1,P2RX7,PFKFB3,PLAUR,PPARG,PTX3,RAC2,RGCC,RPS6KA1,RRAGA,S100A9,SELPLG,SIRPB1,SMPD1,SPI1,TGM2,THBS1,TLE3,TLN1,TLR2,TLR4,TMEM165,TNF,…	79
Inflammatory Response	Degranulation	4.77e-44	1.406	ABCC4,ACAA1,ACTN1,ACTR1B,ADA2,ADGRE2,ADGRE5,ANO6,ANXA1,ANXA2,ANXA5,AP2A2,APAF1,APP,ARHGEF7,ASAH1,ATP11A,ATP6V0A1,ATP8B4,AZU1,C3,C5,CALM1 (includes others),CAMP,CAT,CCL2,CCL3,CCR1,CD14,CD300A,CD36,CD44,CD47,CD48,CD68,CD81,CD84,CD93,CDA,CDK13,CEP290,CERK,CFD,CFP,CNN2,COTL1,CPPED1,CST3,CSTB,CTSB,CTSC,CTSZ,CXCL8,CYB5R4,CYBB,CYSTM1,DDX3X,DIAPH1,DICER1,DNASE1L1,DOCK5,DOK1,DOK3,DPP7,DUSP1,DUSP5,DYNC1H1,…	190
Cancer,Hematological Disease,Organismal Injury and Abnormalities	Neoplasia of blood cells	1.03e-29	1.39	ABL1,ABRAXAS2,ACOT9,ACSL4,ADA,ADA2,ADAM28,ADAMDEC1,ADCY7,ADRB1,AHNAK,AIM2,AKAP13,ALAS1,ALDH1A1,ANKRD11,ANXA1,ANXA11,ANXA2,ANXA4,ANXA5,APAF1,APCDD1,APEX1,APOBEC3B,APOE,APP,ARHGAP24,ARHGAP26,ARHGEF3,ARID1A,ARID1B,ARL6IP5,ARSD,ASXL1,ATM,ATP11A,ATP6V1E1,AXL,B3GLCT,BASP1,BCL2L1,BCL2L11,BCL2L14,BCL3,BID,BIRC3,BLNK,BMPR2,BORCS8-MEF2B,BRD2,BRD9,BTG2,BUB3,BZW2,C3,C5,C6,CACNB4,CAT,CCL2,CCL3,CCL5,CCL8,CCND1…	520
Cell Death and Survival	Cell death of immune cells	1.25e-37	1.383	ABCC4,ABL1,ADA,ADGRE2,ADRB1,AIM2,ANKZF1,ANXA1,APAF1,APOE,APP,ATG3,ATM,AXL,BCL2A1,BCL2L1,BCL2L11,BCL3,BID,BIRC2,BIRC3,BLNK,C3,C5,CABIN1,CAMP,CASP4,CAST,CAT,CCAR1,CCL2,CCL3,CCL5,CCR5,CD14,CD1D,CD300A,CD4,CD40,CD44,CD47,CD48,CD5L,CD81,CD86,CDKN1A,CGAS,CIITA,CSF1,CSF1R,CST3,CTSB,CXCL8,CYBB,DAPK1,DDIT3,DHX58,DICER1,DNAJA3,DRAM1,DUSP5,EGR1,EGR3,EIF2AK2,EIF4EBP1,ELF1,EZR,FCER1G,FN1,G6PC3,GAB2,GADD45B,GI…	194
Cellular Function and Maintenance	Internalization of cells	1.33e-25	1.351	ANXA1,APP,APPL2,ARF6,ARPC3,AXL,BIN1,C3,CAMP,CAPG,CCL3,CD14,CD36,CD44,CD47,CD48,CD5L,CD93,CERK,CH25H,CKB,CLEC7A,CNN2,CSF1R,DDX3X,EZR,FCER1G,FCN1,FGD4,FGR,FPR1,G6PC3,GAB2,GLRX,GRK6,GSN,HCK,IDH1,IL15,IL1B,INPP5D,IRF8,ISG15,ITGAL,ITGB2,ITSN1,KAT6A,KCTD5,KLF2,LCN2,LGALS3,LIMK1,LY96,MAPKAPK2,MERTK,MGAT1,MSR1,MYO1G,NF1,P2RX7,PFKFB3,PFN1,PIK3R1,PIP5K1A,PLAUR,PLD1,PPARG,PTGER4,PTX3,RAC2,RALA,RGCC,RPS6KA1,…	99
Cancer,Hematological Disease,Immunological Disease,Organismal Injury and Abnormalities	T-cell malignant neoplasm	4.12e-25	1.338	ABL1,ACOT9,ADA,AIM2,ANXA1,ARHGEF3,ARID1A,ARID1B,ASXL1,ATM,BASP1,BCL2L1,BCL2L11,C3,CCL2,CCL8,CCND1,CCND3,CD14,CD163,CD180,CD1D,CD4,CD40,CD47,CD52,CD86,CDKN1A,CIITA,CLK1,CNOT3,CRYBG1,CSF1R,CUL1,CXCL11,CXCL14,CXCL8,DNM2,DPYD,DUSP2,DUSP5,EFEMP2,EGR1,ELF2,ETV6,EZH2,FN1,FRMD4B,GADD45A,GADD45B,GAS6,GPR183,GTF2I,GZMB,H2AX,HAVCR2,HCK,HIPK1,HS3ST1,HSP90AA1,HSP90AB1,HSP90B1,HSPA8,HSPH1,ID1,IDH1,IDO1,IFI30,I…	164
Cardiovascular Disease,Organismal Injury and Abnormalities	Occlusion of artery	3.99e-19	1.338	ABI2,ACAT2,ADA,ADRB1,AKAP13,ALOX5AP,APOC1,APOE,APP,ASTN2,ATM,BIRC3,BORCS8-MEF2B,C5,CACNB4,CCL2,CCR1,CCR5,CD14,CD163,CD1D,CD36,CD40,CD44,CD47,CD68,CDKN1A,CSF1,CST3,CXCL16,CXCL8,CYP27A1,DNM2,DOCK4,DUSP10,EGR1,EIF4G3,EREG,ETNK1,F13A1,FAM107B,FN1,FOSB,FRMD4A,GGCX,GPBAR1,GUCY1A1,GUCY1B1,GZMB,H2AX,HBA1/HBA2,HSPD1,IFNGR1,IKBKB,IL18,IL1B,IMPDH2,ITGAL,ITGB2,JUN,JUP,KLF2,KLF6,LCAT,LCN2,LGALS3,LIMK1,LRP11,M…	131
Cardiovascular Disease	Vascular lesion	4.61e-14	1.314	ACAT2,ADM,AKAP13,ALOX5AP,APOE,APP,CCL2,CCR1,CCR5,CD1D,CD36,CD4,CD40,CD44,CD47,CSF1,CST3,CTSC,CTSL,CXCL16,DNM2,DUSP10,EAF2,EFEMP2,EGR1,FLNA,FN1,GPBAR1,GUCY1A1,GUCY1B1,GZMB,IL18,IL1B,KLF2,LCAT,LIG1,MAPKAPK2,MSR1,MTHFR,MUS81,MYC,NF1,NOP56,NR1H2,P2RY12,PARP1,PDGFB,PECAM1,PFN1,PLA2G15,PLIN2,PTGER4,PTGS2,PTX3,RRBP1,RUNX1,S100A4,SIRT1,SMPD1,SPI1,SPN,SPP1,TGFBR1,TGFBR2,THBD,THBS1,TIMP1,TLR2,TLR4,TNFRSF1A…	76
Cancer,Hematological Disease,Organismal Injury and Abnormalities	Hematopoietic neoplasm	3.39e-31	1.311	ABCC4,ABL1,ABRAXAS2,ACOT9,ACSL4,ADA,ADA2,ADAM28,ADAMDEC1,ADCY7,ADRB1,AHNAK,AIM2,AKAP13,ALAS1,ALDH1A1,ANKRD11,ANXA1,ANXA11,ANXA2,ANXA4,ANXA5,APAF1,APCDD1,APEX1,APOBEC3B,APOE,APP,ARHGAP24,ARHGAP26,ARHGEF3,ARID1A,ARID1B,ARL6IP5,ARSD,ASXL1,ATM,ATP11A,ATP6V1E1,AXL,B3GLCT,BASP1,BCL2A1,BCL2L1,BCL2L11,BCL2L14,BCL3,BID,BIRC3,BLNK,BMPR2,BNIP3,BORCS8-MEF2B,BRD2,BRD9,BTG2,BUB3,BZW2,C3,C5,C6,CACNB4,CAT,CCL2,C…	530
Cancer,Organismal Injury and Abnormalities,Renal and Urological Disease	Urinary tract tumor	7.36e-15	1.273	ABL1,ACAP3,ACIN1,ADAM28,ADAMTSL4,ADM,AFF4,AHNAK,AKAP13,ALAS1,ALPK1,ANKRD11,ANXA2,ANXA5,APAF1,APOBEC3B,ARAP2,ARHGAP21,ARHGAP26,ARHGEF7,ARID1A,ARID1B,ARMCX1,ARSD,ASXL1,ATM,ATXN2L,AXL,AZIN2,BASP1,BCAR3,BCL2L1,BHLHE40,BIRC3,BLVRB,BORCS8-MEF2B,BTG2,C3,CABIN1,CCAR1,CCL2,CCND1,CCND3,CCR1,CD276,CD3EAP,CD44,CD48,CD68,CDC14B,CDC42BPB,CDKN1A,CEMIP2,CENPF,CEP63,CGAS,CH25H,CHD6,CHD9,CHRNA1,CIITA,CLK2,CNOT3,CO…	363
Cell Death and Survival	Apoptosis of blood cells	3.99e-30	1.263	ABL1,ADA,ADRB1,ANKZF1,ANXA1,APOE,APP,ARF6,ASAH1,ATM,AXL,BCL2A1,BCL2L1,BCL2L11,BCL3,BID,BIRC2,BIRC3,BLNK,CAMP,CASP4,CAST,CAT,CCAR1,CCL2,CCL3,CCL5,CCR5,CD14,CD1D,CD4,CD40,CD44,CD47,CD5L,CDKN1A,CDKN2D,CIITA,CSF1,CXCL8,CYBB,DDIT3,DHX58,DICER1,DNAJA3,DUSP5,EGR1,EGR3,EIF2AK2,EZR,FCER1G,G6PC3,GADD45B,GIMAP1,GIMAP4,GIMAP5,GPR34,GSN,GZMB,HAVCR2,HSP90AB1,IDO1,IFNGR1,IKBKB,IKBKE,IL15,IL15RA,IL18,IL1B,IL6R,I…	149
Cancer,Neurological Disease,Organismal Injury and Abnormalities	Central nervous system cancer	3.64e-14	1.25	ABL1,ACIN1,ACOT9,ACTN1,ADGRE5,ADGRG1,ALDH1A1,ALPK1,ANKRD11,ANXA1,APEX1,ARHGAP5,ARID1A,ARID1B,ARL4C,ASTN2,ASXL1,ATM,ATP6V1E1,AZIN2,BAG3,BCL2L1,BIN1,BRD9,BTG2,C6,CALB2,CASP8AP2,CAST,CCDC66,CCL2,CCL3,CCND1,CCND3,CCR5,CD14,CD180,CD300C,CD44,CD48,CD93,CDK6,CDKN1A,CDKN2AIP,CENPF,CEP290,CHD7,CHMP2A,CIITA,CKS2,CLCN7,CLK2,CLK4,CLTB,CSF1,CSF1R,CXADR,CXCL16,CXCL8,DBNDD2,DDX3X,DDX60L,DES,DICER1,DMXL2,DNAJB1,…	216
Cancer,Hematological Disease,Immunological Disease,Organismal Injury and Abnormalities	Lymphocytic cancer	4.62e-29	1.219	ABL1,ABRAXAS2,ACOT9,ADA,ADRB1,AHNAK,AIM2,ALAS1,ALDH1A1,ANXA1,ANXA11,ANXA2,ANXA4,ANXA5,APOBEC3B,APOE,APP,ARHGAP26,ARHGEF3,ARID1A,ARID1B,ARL6IP5,ASXL1,ATM,ATP11A,ATP6V1E1,AXL,BASP1,BCL2L1,BCL2L11,BCL3,BIRC3,BLNK,BORCS8-MEF2B,BRD2,BTG2,BUB3,BZW2,C3,CAT,CCL2,CCL3,CCL5,CCL8,CCND1,CCND3,CCNG2,CCNH,CCNT2,CD14,CD163,CD180,CD1D,CD36,CD4,CD40,CD44,CD47,CD48,CD52,CD68,CD86,CDK6,CDK9,CDKN1A,CDKN1C,CEBPD,CFP,…	382
Cancer,Hematological Disease,Organismal Injury and Abnormalities	Lymphocytic neoplasm	6.14e-29	1.219	ABL1,ABRAXAS2,ACOT9,ADA,ADRB1,AHNAK,AIM2,ALAS1,ALDH1A1,ANXA1,ANXA11,ANXA2,ANXA4,ANXA5,APOBEC3B,APOE,APP,ARHGAP26,ARHGEF3,ARID1A,ARID1B,ARL6IP5,ASXL1,ATM,ATP11A,ATP6V1E1,AXL,BASP1,BCL2L1,BCL2L11,BCL3,BIRC3,BLNK,BORCS8-MEF2B,BRD2,BTG2,BUB3,BZW2,C3,CAT,CCL2,CCL3,CCL5,CCL8,CCND1,CCND3,CCNG2,CCNH,CCNT2,CD14,CD163,CD180,CD1D,CD36,CD4,CD40,CD44,CD47,CD48,CD52,CD68,CD86,CDK6,CDK9,CDKN1A,CDKN1C,CEBPD,CFP,…	382
Cell-To-Cell Signaling and Interaction,Cellular Function and Maintenance,Hematological System Development and Function	Phagocytosis of myeloid cells	3.38e-16	1.213	ANXA1,APP,AXL,BIN1,C3,CAMP,CAPG,CCL3,CD14,CD36,CD44,CD47,CD5L,CD93,CH25H,CNN2,CSF1R,FCER1G,FCN1,FGR,FPR1,G6PC3,GAB2,GLRX,GRK6,GSN,HCK,IL15,IL1B,INPP5D,IRF8,ISG15,ITGB2,LCN2,LGALS3,MAPKAPK2,MERTK,P2RX7,PFKFB3,PLAUR,PPARG,PTX3,RGCC,S100A9,SELPLG,SIRPB1,SPI1,TGM2,THBS1,TLR2,TLR4,TNF,TREM1,TREM2,WAS	55
Cellular Movement,Hematological System Development and Function,Immune Cell Trafficking	Migration of mononuclear leukocytes	1.53e-24	1.209	ANXA1,ANXA2,APOE,APP,AZU1,BCL3,BMPR2,C3,C5,C6,CAMP,CCL2,CCL3,CCL5,CCL8,CCR1,CCR5,CD1D,CD300A,CD4,CD40,CD44,CD47,CD48,CD81,CD86,CXCL11,CXCL16,CXCL8,CYSLTR1,DIAPH1,DICER1,DPYSL2,EGR2,ELF4,EVL,EZR,FN1,GNA13,GPR183,GRK6,HNRNPL,HSPD1,IFNGR1,IKBKB,IL15,IL15RA,IL18,IL18BP,IL1B,IL23A,IL4R,IL6ST,INPP5D,ITGA4,ITGA6,ITGAL,ITGB2,JUN,KLF2,LCP1,LGALS3,LIMK1,MYADM,MYO1G,NFIL3,NLRP3,NR1H2,NR3C1,P2RX7,PECAM1,PFN1…	117
Cardiovascular Disease	Occlusion of blood vessel	5.49e-20	1.155	ABI2,ACAT2,ADA,ADRB1,AKAP13,ALOX5AP,APOC1,APOE,APP,ASTN2,ATM,BIRC3,BORCS8-MEF2B,C5,CACNB4,CCL2,CCR1,CCR5,CD14,CD163,CD1D,CD36,CD40,CD44,CD47,CD68,CDKN1A,CSF1,CST3,CXCL16,CXCL8,CYP27A1,DNM2,DOCK4,DUSP10,EGR1,EIF4G3,EREG,ETNK1,F13A1,FAM107B,FN1,FOSB,FRMD4A,GGCX,GPBAR1,GUCY1A1,GUCY1B1,GZMB,H2AX,HBA1/HBA2,HSPD1,IFNGR1,IKBKB,IL18,IL1B,IMPDH2,ITGAL,ITGB2,JUN,JUP,KLF2,KLF6,LCAT,LCN2,LGALS3,LIMK1,LRP11,M…	135
Cancer,Organismal Injury and Abnormalities	Lymphohematopoietic neoplasia	2.36e-31	1.151	ABCC4,ABL1,ABRAXAS2,ACOT9,ACSL4,ADA,ADA2,ADAM15,ADAM28,ADAMDEC1,ADCY7,ADRB1,AHNAK,AIM2,AKAP13,ALAS1,ALDH1A1,ANKRD11,ANXA1,ANXA11,ANXA2,ANXA4,ANXA5,APAF1,APCDD1,APEX1,APOBEC3B,APOE,APP,ARHGAP24,ARHGAP26,ARHGEF3,ARID1A,ARID1B,ARL6IP5,ARSD,ASXL1,ATM,ATP11A,ATP6V1E1,AXL,B3GLCT,BASP1,BCL2A1,BCL2L1,BCL2L11,BCL2L14,BCL3,BID,BIRC3,BLNK,BMPR2,BNIP3,BORCS8-MEF2B,BRD2,BRD9,BTG2,BUB3,BZW2,C3,C5,C6,CACNB4,CAT…	533
Cancer,Organismal Injury and Abnormalities	Lymphoid cancer	2.98e-29	1.149	ABL1,ABRAXAS2,ACOT9,ADA,ADAM15,ADRB1,AHNAK,AIM2,ALAS1,ALDH1A1,ANXA1,ANXA11,ANXA2,ANXA4,ANXA5,APOBEC3B,APOE,APP,ARHGAP26,ARHGEF3,ARID1A,ARID1B,ARL6IP5,ASXL1,ATM,ATP11A,ATP6V1E1,AXL,BASP1,BCL2L1,BCL2L11,BCL3,BIRC3,BLNK,BORCS8-MEF2B,BRD2,BTG2,BUB3,BZW2,C3,CAT,CCL2,CCL3,CCL5,CCL8,CCND1,CCND3,CCNG2,CCNH,CCNT2,CD14,CD163,CD180,CD1D,CD36,CD4,CD40,CD44,CD47,CD48,CD52,CD68,CD86,CDK6,CDK9,CDKN1A,CDKN1C,CEB…	386
Cancer,Hematological Disease,Immunological Disease,Organismal Injury and Abnormalities	Neoplasia of leukocytes	2e-30	1.062	ABL1,ABRAXAS2,ACOT9,ADA,ADAMDEC1,ADRB1,AHNAK,AIM2,ALAS1,ALDH1A1,ANXA1,ANXA11,ANXA2,ANXA4,ANXA5,APOBEC3B,APOE,APP,ARHGAP26,ARHGEF3,ARID1A,ARID1B,ARL6IP5,ASXL1,ATM,ATP11A,ATP6V1E1,AXL,BASP1,BCL2L1,BCL2L11,BCL3,BID,BIRC3,BLNK,BORCS8-MEF2B,BRD2,BTG2,BUB3,BZW2,C3,C5,CAT,CCL2,CCL3,CCL5,CCL8,CCND1,CCND3,CCNG2,CCNH,CCNT2,CD14,CD163,CD180,CD1D,CD36,CD4,CD40,CD44,CD47,CD48,CD52,CD68,CD86,CDK6,CDK9,CDKN1A,C…	388
Cell Death and Survival	Apoptosis of tumor cell lines	3.27e-33	1.061	ABCE1,ABL1,ACSL4,ADM,AIM2,ANXA2,ANXA5,AP2A2,APAF1,APOE,APP,AREG,ARHGEF3,ARHGEF6,ATF5,ATM,ATP1B3,BAG3,BCL2A1,BCL2L1,BCL2L11,BCL2L14,BCL3,BHLHE40,BID,BIRC2,BIRC3,BLNK,BNIP3,BRAT1,BTG2,BUB3,C3,C5,CAMP,CAPN2,CASP4,CASP8AP2,CAST,CAT,CBX5,CCAR1,CCND1,CCND3,CCR5,CD14,CD4,CD40,CD44,CD47,CD48,CDK6,CDK9,CDKN1A,CDKN1C,CDKN2AIP,CDKN2D,CEBPD,CENPF,CHKA,CIB1,CKAP5,CKS2,CNN2,COX6B1,CPEB2,CSF1R,CSTA,CSTB,CTBP1,C…	309
Cellular Function and Maintenance	Engulfment of tumor cell lines	4.1e-15	1.059	ANXA1,APOE,APPL2,ARF6,ARPC3,ATP6V1E1,AXL,CCL5,CD36,CD44,CD47,CD5L,CD93,CKB,DNM2,EPB41L2,EZR,FCER1G,FCHSD2,FCN1,FGFR1,HBEGF,HCK,HSP90AA1,IDH1,INPP5D,ITGAL,ITGB2,KAT6A,KCTD5,KLF2,LIMK1,MERTK,MGAT1,NF1,P2RX7,PFN1,PIP5K1A,PLD1,PTX3,RALA,RPS6KA1,RRAGA,SF3B3,SH3KBP1,SMPD1,SPI1,TGFB1,TGFBR1,TGM2,TLE3,TLN1,TM2D2,TMEM165,TNF,TNFSF10,TREM2,USP22,USPL1,UXS1,VIM,WAS,ZBTB7A,ZMYND8	64
Cellular Movement,Hematological System Development and Function,Immune Cell Trafficking	Cell movement of mononuclear leukocytes	1.25e-23	1.027	AIF1,ANO6,ANXA1,ANXA2,APOE,APP,AZU1,BCL3,BMPR2,C3,C5,C6,CAMP,CCL2,CCL3,CCL5,CCL8,CCR1,CCR5,CD1D,CD300A,CD4,CD40,CD44,CD47,CD48,CD81,CD86,CH25H,CIITA,CXCL11,CXCL16,CXCL8,CYSLTR1,DIAPH1,DICER1,DPYSL2,EGR2,ELF4,EVL,EZR,FN1,FPR1,GAS6,GNA13,GPR183,GRK6,HCK,HEBP1,HNRNPL,HSPD1,IFNGR1,IKBKB,IL15,IL15RA,IL18,IL18BP,IL1B,IL23A,IL4R,IL6R,IL6ST,INPP5D,ITGA4,ITGA6,ITGAL,ITGB2,JUN,KLF2,KRT10,LCP1,LGALS3,LIMK1,…	137
Cell-To-Cell Signaling and Interaction,Cellular Function and Maintenance,Inflammatory Response	Phagocytosis of phagocytes	3.18e-14	1.018	ANXA1,ANXA5,APP,AXL,BIN1,C3,CAMP,CAPG,CCL3,CD14,CD36,CD44,CD47,CD5L,CD93,CH25H,CNN2,CSF1R,FCER1G,FCN1,FGR,G6PC3,GAB2,GLRX,GRK6,GSN,HCK,IL1B,INPP5D,ISG15,ITGB2,LCN2,LGALS3,MAPKAPK2,MERTK,P2RX7,PFKFB3,PLAUR,PPARG,PTX3,RGCC,S100A9,SELPLG,SIRPB1,SPI1,TGM2,THBS1,TLR2,TLR4,TNF,TREM2,WAS	52
Cellular Compromise,Inflammatory Response	Degranulation of cells	2.35e-43	1.01	ABCC4,ACAA1,ACTN1,ACTR1B,ADA2,ADGRE2,ADGRE5,ANO6,ANXA1,ANXA2,ANXA5,AP2A2,APAF1,APP,ARHGEF7,ASAH1,ATP11A,ATP6V0A1,ATP8B4,AZU1,C3,C5,CALM1 (includes others),CAMP,CAT,CCL2,CCL3,CCR1,CD14,CD300A,CD36,CD44,CD47,CD48,CD68,CD81,CD84,CD93,CDA,CDK13,CEP290,CERK,CFD,CFP,CNN2,COTL1,CPPED1,CST3,CSTB,CTSB,CTSC,CTSZ,CXCL8,CYB5R4,CYBB,CYSTM1,DDX3X,DIAPH1,DICER1,DNASE1L1,DOCK5,DOK1,DOK3,DPP7,DUSP1,DUSP5,DYNC1H1,…	188
Cellular Compromise,Inflammatory Response	Degranulation of phagocytes	1.22e-34	1.005	ACAA1,ACTR1B,ADA2,ADGRE2,ADGRE5,ANO6,ANXA1,ANXA2,AP2A2,APAF1,APP,ARHGEF7,ASAH1,ATP11A,ATP6V0A1,ATP8B4,AZU1,C3,C5,CAMP,CAT,CCL2,CCL3,CD14,CD300A,CD36,CD44,CD47,CD68,CD84,CD93,CDA,CDK13,CEP290,CFD,CFP,CNN2,COTL1,CPPED1,CST3,CSTB,CTSB,CTSC,CTSZ,CXCL8,CYBB,CYSTM1,DDX3X,DIAPH1,DNASE1L1,DOCK5,DOK1,DOK3,DPP7,DUSP1,DYNC1H1,FAF2,FCER1G,FCN1,FGR,FPR1,GAA,GAB2,GMFG,GNS,GRK2,GRK6,GSN,HAVCR2,HCK,HSP90AA1,HSP9…	148
Cancer,Gastrointestinal Disease,Organismal Injury and Abnormalities	Intestinal adenocarcinoma	1.44e-51	1	ABCC4,ABCE1,ABHD12,ABHD3,ABI2,ABL1,ABR,ACAP3,ACIN1,ACOT9,ACSL4,ACSS1,ACTN1,ACTR1B,ADA,ADA2,ADAM15,ADAM28,ADAMDEC1,ADAMTSL4,ADCY7,ADGRE2,ADGRE5,ADGRG1,ADM,ADRB1,AFF1,AFF4,AGO2,AHNAK,AIM2,AKAP13,AKAP7,AKR7A2,ALAS1,ALDH1A1,ALG8,ALPK1,AMFR,ANGEL2,ANKRD11,ANKRD28,ANKRD49,ANKS1A,ANKZF1,ANO6,ANXA1,ANXA11,ANXA4,AP1B1,AP1G1,AP2A2,AP5Z1,APAF1,APEX1,APMAP,APOBR,APOL4,APP,APPL2,ARAP2,ARF6,ARHGAP10,ARHGAP12,A…	1254
Cancer,Gastrointestinal Disease,Organismal Injury and Abnormalities	Gastrointestinal adenocarcinoma	9.1e-50	1	ABCC4,ABCE1,ABHD12,ABHD3,ABI2,ABL1,ABR,ACAP3,ACIN1,ACOT9,ACSF2,ACSL4,ACSS1,ACTN1,ACTR1B,ADA,ADA2,ADAM15,ADAM28,ADAMDEC1,ADAMTSL4,ADCY7,ADGRE2,ADGRE5,ADGRG1,ADM,ADRB1,AFF1,AFF4,AGO2,AHNAK,AIM2,AKAP13,AKAP7,AKR7A2,ALAS1,ALDH1A1,ALG8,ALPK1,AMFR,ANGEL2,ANKRD11,ANKRD28,ANKRD49,ANKS1A,ANKZF1,ANO6,ANXA1,ANXA11,ANXA4,AP1B1,AP1G1,AP2A2,AP5Z1,APAF1,APEX1,APMAP,APOBR,APOL4,APP,APPL2,ARAP2,AREG,ARF6,ARHGAP10…	1272

## Sheet: CanonPwy
Ingenuity Canonical Pathways	p-value	Ratio	z-score	Molecules
Antioxidant Action of Vitamin C	0.001549	0.165	3.051	ABHD3,GLRX,IKBKB,IKBKE,LCAT,NFKBID,PLA2R1,PLAAT4,PLCB2,PLCD1,PLCG2,PLD1,PLD4,SLC2A3,SLC2A5,SLC2A8,TNF,TXNRD1
PPARα/RXRα Activation	0.000631	0.147	2.132	ACAA1,ADCY7,AP2A2,BCL3,BMPR2,CD36,CKAP5,GOT2,HSP90AA1,HSP90AB1,HSP90B1,IKBKB,IKBKE,IL1B,ITGB5,JUN,MEF2C,NFKBID,PLCB2,PLCD1,PLCG2,RALA,RRAS,RXRA,TGFB1,TGFBR1,TGFBR2,TGS1
PPAR Signaling	0.000891	0.173	1.886	CITED2,HSP90AA1,HSP90AB1,HSP90B1,IKBKB,IKBKE,IL18,IL1B,JUN,NFKBID,PDGFB,PPARG,PTGS2,RALA,RRAS,RXRA,TNF,TNFRSF1A
RhoGDI Signaling	0.005623	0.133	1.886	ARHGAP12,ARHGAP5,ARHGDIB,ARHGEF3,ARHGEF6,ARHGEF7,ARPC3,CD44,EZR,GNA13,GNB2,GNB4,GNG11,GNG5,ITGA4,LIMK1,LIMK2,MYL6,PAK1,PAK3,PIP5K1A,RAC2,RHOH,RND3
Pentose Phosphate Pathway	3.24e-05	0.6	1.633	G6PD,H6PD,PGD,RPIA,TALDO1,TKT
Complement System	0.006026	0.216	1.633	C1QBP,C3,C5,C6,CD46,CFD,ITGB2,SERPING1
Regulation of Cellular Mechanics by Calpain Protease	0.01	0.169	1.633	ACTN1,CAPN2,CAST,CCND1,CDK6,EZR,ITGA4,RALA,RRAS,TLN1,TLN2
p53 Signaling	0.001202	0.173	1.508	APAF1,ATM,BCL2L1,CCND1,CDKN1A,DRAM1,GADD45A,GADD45B,GADD45G,JUN,MDM4,PIK3CD,PIK3R1,PRKDC,SIRT1,THBS1,TP53BP2
Cell Cycle: G2/M DNA Damage Checkpoint Regulation	0.003548	0.204	1.414	ABL1,ATM,CDKN1A,CKS2,CUL1,FBXL5,GADD45A,MDM4,PRKDC,RPS6KA1
Actin Nucleation by ARP-WASP Complex	0.020893	0.153	1.414	ARPC3,ITGA4,NCK1,NCK2,RAC2,RALA,RHOH,RND3,RRAS,VASP,WAS
Th17 Activation Pathway	0.02138	0.143	1.155	FCER1G,HSP90AA1,HSP90AB1,HSP90B1,IL1B,IL21R,IL23A,IL6R,IRAK2,NFAT5,NFATC1,PTGER4,RUNX1
fMLP Signaling in Neutrophils	0.001288	0.164	1	ARPC3,CALM1 (includes others),CYBB,FPR1,GNB2,GNB4,GNG11,GNG5,ITPR1,ITPR2,NFAT5,NFATC1,NFKBID,PIK3CD,PIK3R1,PLCB2,RALA,RRAS,WAS
