# Supplementary material for: Methamphetamine Increases the Proportion of SIV-Infected Microglia/Macrophages, Alters Metabolic Pathways, and Elevates Cell Death Pathways: A Single-Cell Analysis
Source: Viruses. 2020 Nov 12;12(11):1297. doi: 10.3390/v12111297 (PMC7697917; doi:10.3390/v12111297)
Supplement: Supplementary file 1 [file viruses-12-01297-s001.zip › viruses-1002333-supplementary/viruses-1002333 Supplemental Tables/Supp Table 6 - Upstream Regulators.xlsx]

## Sheet: Sheet0
Upstream Regulator	Expr Fold Change	Molecule Type	Predicted Activation State	Activation z-score	Flags	p-value of overlap	Target Molecules in Dataset	Mechanistic Network
imatinib		chemical drug	Activated	3.775		1.28e-10	ABL1,APP,ATP1B3,ATP2C1,BCL2L1,BCL2L11,BCL2L14,BIRC2,BLNK,CCND1	510 (21)
4-phenylbutyric acid		chemical - endogenous mammalian	Activated	3.343		0.00144	CAMP,CCL2,CCL5,CCND1,CDKN1A,CXCL8,DDIT3,EIF2AK3,GSN,HSP90B1	405 (17)
ciprofibrate		chemical drug	Activated	3.242		0.174	ACAA1,ANXA2,CAT,CD36,CPOX,CSTB,CYP27A1,FAH,LCN2,PHLDA1
cyclosporin A		biologic drug	Activated	3.221		1.9e-13	ALAS1,ANXA1,ANXA2,APOE,APP,BCL2L1,BCL2L11,BIRC3,CAMP,CCL2	586 (19)
LY294002		chemical - kinase inhibitor	Activated	3.197	bias	9.71e-15	ALOX5AP,APOE,ATM,BCL2L1,BCL2L11,BHLHE40,BIRC3,CASP4,CCL2,CCL5	494 (15)
PTX3	9.79	other	Activated	3.057	bias	1.33e-05	CCL2,CCL5,CCR5,CXCL8,EGR2,EGR3,IL1B,JUN,TLR2,TLR4	493 (13)
miR-16-5p (and other miRNAs w/seed AGCAGCA)		mature microRNA	Activated	2.924	bias	2.92e-05	CCND1,CCND3,CDC14B,CDK6,CEP63,CHORDC1,DMTF1,DNAJB4,ECHDC1,FGFR1	286 (7)
grape seed extract		chemical drug	Activated	2.807	bias	2.74e-06	APP,BCL2L1,CCND1,CDK6,CDKN1A,CKB,HSPA8,HSPD1,MYC,NR3C1	451 (11)
docosahexaenoic acid		chemical drug	Activated	2.742		2.09e-07	APOE,APP,BCL2A1,BCL2L1,BID,CCL2,CCL3,CD40,CD44,CD83	362 (15)
GPS2		transcription regulator	Activated	2.679	bias	2.63e-07	BIN1,BLNK,CCND1,CD14,CDK6,CDKN1A,CXCL8,DHRS3,FAM20C,HEBP1	470 (22)
inosine		chemical - endogenous mammalian	Activated	2.658	bias	2.38e-07	AIF1,ANXA1,ANXA2,ANXA5,C3,CD68,CFD,EIF4EBP1,EMP3,LCP1
tranilast		chemical drug	Activated	2.619	bias	0.000796	CD40,CD86,CDKN1A,CXCL8,TGFB1,TNF,TXNIP	565 (18)
PPARA		ligand-dependent nuclear receptor	Activated	2.605		0.000844	ACAA1,ACAT2,ANXA2,APAF1,APEX1,APOE,APP,BCKDK,BCL2L1,C3	556 (20)
GDF15		growth factor	Activated	2.599		0.000569	CCND1,CDKN1A,CTNND1,HAMP,PLAUR,RND3,TNF	661 (22)
methylselenic acid		chemical reagent	Activated	2.592		1.12e-06	ABCC4,ATF5,ATP11A,BCL2A1,BCL2L1,BIRC2,BIRC3,BLVRB,CCND1,CD44	767 (25)
triflusal		chemical drug	Activated	2.59	bias	0.000397	APP,CCL3,CSF1,CXCL8,PTGS2,TGFB1,TNF	374 (10)
FASN		enzyme	Activated	2.55		0.0182	CD36,CFD,CREBZF,CXCL8,DDIT3,GRK2,IL1B,PNPLA2,PTGS2,TNF
actinomycin D		biologic drug	Activated	2.534		3.8e-08	ADM,APP,BCL2A1,BCL2L11,BIRC2,BIRC3,CASP5,CCL2,CCND1,CDKN1A	487 (16)
let-7		microRNA	Activated	2.532	bias	7.09e-07	ADRB1,AGO2,BCL2L1,BTG2,CCND1,CD44,CDC16,CDK6,CEBPD,DICER1	462 (18)
GFI1		transcription regulator	Activated	2.531	bias	1.47e-05	AZU1,BCL3,CD40,CDKN1A,CHD7,CSF1,CXCL8,EGR2,EIF2AK2,GADD45G	495 (17)
2-amino-5-phosphonovaleric acid		chemical - other	Activated	2.521		0.00434	APAF1,BID,DUSP1,EGR1,EGR2,EGR3,EXT1,FOSB,GADD45A,GADD45B	546 (16)
miR-155-5p (miRNAs w/seed UAAUGCU)		mature microRNA	Activated	2.507	bias	5.57e-12	ATG3,BCL2L11,CCL3,CCND1,CD47,CSF1R,CXCL8,DNAJB1,DPP7,FGD4	429 (14)
mir-21		microRNA	Activated	2.481	bias	1.36e-05	AIF1,APAF1,ARF6,BMPR2,BTG2,CASP4,CCL2,CCND1,CD180,CDK6	447 (16)
COL18A1		other	Activated	2.475	bias	4.04e-06	BCL2L1,CCL2,CCND1,FGFR1,FN1,HK2,ID1,IL18,ITGB2,JUN	490 (20)
SP110	-1.64	transcription regulator	Activated	2.466		3.86e-11	ANXA5,ATM,BCL3,CDK9,CTSB,CXCL11,DICER1,DUSP10,EEF2K,EGR3
ursolic acid		chemical drug	Activated	2.452		0.00475	BCL2L1,CCND1,CDKN1A,EIF4EBP1,IL1B,MYC,NR3C1,OLR1,PECAM1,PPARG	523 (16)
MNT		transcription regulator	Activated	2.449	bias	0.00259	CCNG2,DDIT3,GADD45B,KLF6,TNF,TXNIP
SIN3A		transcription regulator	Activated	2.449	bias	0.00837	CCNG2,DDIT3,GADD45B,ING1,KLF6,MYC,PTGS2,S100A9,SMAD7,TGFBR2	619 (16)
SMURF2		enzyme	Activated	2.425		0.000111	FN1,JUN,NEDD9,SKI,SKIL,SMAD7,TGIF1	375 (16)
miR-101-3p (and other miRNAs w/seed ACAGUAC)		mature microRNA	Activated	2.411	bias	0.000247	ATM,EZH2,MCL1,PRKDC,PTGS2,RUNX1	237 (7)
PLAG1		transcription regulator	Activated	2.408	bias	0.000266	ATF5,CD300C,CDKN1C,CLTB,LSP1,MLXIP,NFATC1,PLEC,QSOX1,S100A2
nilotinib		chemical drug	Activated	2.407	bias	0.00424	ABCC4,ANAPC7,ATM,BCL2L1,BCL2L11,BUB3,FN1,H2AX,MYC,PRKDC	627 (22)
ATG5		other	Activated	2.407		0.0231	APP,BCL2L11,HSPA5,IKBKE,RTN4,TGM2
mir-26		microRNA	Activated	2.38	bias	0.00917	CDK6,CHORDC1,EZH2,MCL1,PHF6,PTGS2	238 (7)
tempol		chemical drug	Activated	2.377		0.00226	BCL2L1,CAT,CXCL8,PLAUR,PTGS2,RRAD,SGK1,SPP1,TGFB1	601 (20)
thymoquinone		chemical drug	Activated	2.376		0.00749	BCL2L1,CAT,CD14,CDKN1A,H2AX,SAT1,TLR4,TNF,TNFSF10	632 (16)
FBXW7		enzyme	Activated	2.359	bias	0.000406	APP,CD36,CEBPD,DLST,DNAJA1,FOXRED1,HSPA8,HSPB1,HSPH1,JUN	642 (22)
salicylic acid		chemical drug	Activated	2.314		9.08e-06	BCL2L1,CCL3,CCL5,CSF1,CXCL8,DDIT3,FKBP5,IL1B,MCL1,OLR1	512 (19)
simvastatin		chemical drug	Activated	2.248		8.16e-08	ANXA1,APOE,APP,ATP13A1,BCL2L1,CCL2,CCL3,CCND1,CD14,CD40	418 (13)
EPHB6		kinase	Activated	2.236		0.293	BMPR2,FKBP5,TGFB1,TNF,TRIB1
MIR17HG		other	Activated	2.233	bias	0.00177	APCDD1,APP,ATM,BCL2L11,BLNK,BMPR2,CCND1,CDKN1A,IL6ST,KLF2	295 (7)
artesunic acid		chemical drug	Activated	2.219		0.00259	CCL2,IL1B,PTGS2,TGFB1,TLR4,TNF	552 (14)
PNN	-1.72	other	Activated	2.219		0.00459	BCL2L1,CDKN1A,JUN,MYC,TIMP1
morin		chemical - endogenous non-mammalian	Activated	2.219		0.00625	BCL2L1,BIRC2,CCND1,PTGS2,TIMP1	528 (16)
magnolol		chemical - endogenous non-mammalian	Activated	2.213		0.0107	CDKN1A,CXCL8,PTGS2,TLR4,TNF
thioctic acid		chemical drug	Activated	2.213		0.19	CAT,CCL2,CXCL8,IL18,JUN,MYC,TNF
ezetimibe		chemical drug	Activated	2.207		0.0254	CD68,CH25H,FDPS,PMVK,SREBF2
HSPG2		enzyme	Activated	2.205		0.149	DRAM1,GADD45A,HSP90AA1,MAP1LC3A,SIRT1
AKT inhibitor VIII		chemical reagent	Activated	2.201	bias	0.00225	BCL2L11,MYC,PARP1,TGFBR1,TGFBR2	300 (11)
steroid		chemical - endogenous mammalian	Activated	2.2		0.0742	ANXA1,CCL5,MYC,NR3C1,SPP1,TIMP1
miR-129-5p (and other miRNAs w/seed UUUUUGC)		mature microRNA	Activated	2.191	bias	0.00459	BMPR2,ETV6,GALNT1,SOX4,TNPO1
selenium		chemical drug	Activated	2.187		0.102	CDKN1A,HSPA5,IL18,PTGS2,TXNRD1
MIR101		group	Activated	2.182		0.00625	DUSP1,EZH2,MCL1,OGT,PTGS2
let-7a-5p (and other miRNAs w/seed GAGGUAG)		mature microRNA	Activated	2.176	bias	8.2e-06	ADGRG1,ATP6V0A1,BCL2L1,BMP2K,CAPG,CCND1,CDK6,CEMIP2,CHMP2A,DICER1	475 (10)
luteolin		chemical drug	Activated	2.174	bias	0.0328	BCL2L1,CCND1,CDK6,JUN,MYC,PTGS2,TLR4,TNF,VEGFA
decitabine		chemical drug	Activated	2.168		1.78e-11	ABCC4,ABCE1,AIM2,ANXA2,APAF1,APOE,ARHGDIB,BCL2L11,BID,BIRC3	698 (19)
vasoactive intestinal peptide		biologic drug	Activated	2.163		0.0361	CCL2,CSF1,CXCL8,TLR4,VEGFA
LILRB1		transmembrane receptor	Activated	2.158	bias	0.000168	ADM,CXCL8,HSPB1,MAF,PRDM1,ST3GAL6,TENT5C,TNF	339 (13)
MXI1		transcription regulator	Activated	2.153	bias	0.00136	APEX1,ID1,IFT20,IMPDH2,MYC,SLC1A4	53 (3)
eflornithine		chemical drug	Activated	2.152		0.0132	APP,C3,CDKN1A,FN1,ITGAL,LGALS3,PSAP,TGM2
VIP		other	Activated	2.144		2.66e-06	CCL2,CCL5,CCND1,CCND3,CD40,CD86,CEBPD,CXCL8,EGR2,EGR3	419 (16)
STK11		kinase	Activated	2.141		1.77e-05	ADGRE2,AK2,BCL2L11,CCL2,CCND1,CDKN1A,COX6B1,DOCK4,EREG,FN1	626 (20)
nocodazole		chemical reagent	Activated	2.139		0.0254	CCND1,CDKN1A,FLNA,GRK3,MAP3K8,MAP4K2,MCL1,PAK3,PPP1CA,PTGS2
miR-124-3p (and other miRNAs w/seed AAGGCAC)		mature microRNA	Activated	2.135	bias	1.79e-06	AK2,BLOC1S6,CCL2,CDC14B,CDK6,CTNND1,DCTD,DDIT3,DNM2,DRAM1
maslinic acid		chemical - endogenous non-mammalian	Activated	2.121	bias	8.6e-06	ACTN1,BCL2L1,BID,CCND1,CD44,CD47,CDK6,IL6ST,ITPR2,LIMK2	416 (17)
fluocinolone acetonide		chemical drug	Activated	2.121		0.0399	BCL2L1,BUB3,CDK9,CXADR,FKBP5,LSP1,MT1X,RGCC
wortmannin		chemical - kinase inhibitor	Activated	2.116		1.78e-07	BCL2L1,BCL2L11,CCL2,CCL5,CCND1,CCND3,CD14,CD36,CD44,CDKN1A	531 (19)
BMS-690514		chemical drug	Activated	2.111		2.62e-05	BCL2L11,CCND1,CCND3,CDKN1C,DDIT3,DNAJB6,HSP90AA1,HSPA8,HSPH1,MCL1	606 (11)
CAB39L		kinase	Activated	2.091	bias	0.00834	ATP5F1E,ATP6V1E1,CDKN1A,COX17,COX5B,NDUFA1,NDUFA12,NDUFS6
PP1		chemical - kinase inhibitor	Activated	2.077	bias	0.00393	BCL2L1,BCL2L11,CXCL16,CXCL8,IL1B,JUN,MYC,PTGS2,TNF	488 (19)
filgrastim		biologic drug	Activated	2.075		2.04e-33	ACSL4,ADAM15,ADAM28,ANXA1,ARHGAP24,ARHGAP25,ASCL2,AZU1,BCL2L1,BIRC3
CLDN7		other	Activated	2.058		0.00341	APOE,ARHGDIB,C3,CD68,CXCL8,DNAJB6,GLS,H2AC20,IFI44,IFI6
SB-431542		chemical reagent	Activated	2.056		0.016	ASCL2,CCND1,CD14,CD44,FN1,GADD45B,ID1,MYC,PECAM1,PTX3
HDAC4		transcription regulator	Activated	2.049		0.175	CDKN1A,EGR2,GADD45A,JUN,KLF2,LDHA,MEF2C,NR4A2,PMP22,PTGS2
prostaglandin J2		chemical - endogenous mammalian	Activated	2.038	bias	0.00336	CCND1,CDKN1A,CXCL8,PSMA5,PSMB3,PSMB7,PTGS2,TNF	570 (21)
ATG7		enzyme	Activated	2.037		1.83e-05	BCL2L11,CD44,CTSB,CXCL8,HK2,IKBKE,IL1B,MSR1,MYC,PECAM1	555 (14)
Hdac		group	Activated	2.009		0.000108	APAF1,AREG,BCL2L1,CCND1,CCNG2,CDKN1A,CSF1R,CXCL8,DDIT3,EGR1	716 (20)
JAG2		growth factor	Activated	2.008		0.00979	C3,CCL5,CCR1,HES1,IL13RA1,IL1B,SPP1,TNF	205 (7)
mir-210		microRNA	Activated	2.004	bias	0.0071	ABL1,CASP8AP2,CBX1,CHD9,CPEB2,FAM3C,FOXN3,GIT2,KLF6,NDRG1
ZNF382		transcription regulator	Activated	2	bias	0.00206	CDK6,ID1,IKBKE,MYC
ADCY7	-1.82	enzyme	Activated	2		0.00543	IRAK2,TLR1,TLR4,TNF
VAV1		transcription regulator	Activated	2	bias	0.009	BCL2A1,CCND1,JUN,PTGS2,RALA,TNF,VEGFA	534 (18)
CD80		transmembrane receptor	Activated	2		0.331	BCL2L1,IDO1,IL1B,TNF
Gcg		other	Activated	2		1	CTSC,HSD17B6,RARRES1,RNASE4
2,3,4,7,8-pentachlorodibenzofuran		chemical toxicant	Activated	2		1	CAT,CD44,GADD45A,IDH1
edratide		biologic drug	Inhibited	-2		0.000178	CD44,EGR2,EGR3,ITGAL
BCL6B		transcription regulator	Inhibited	-2	bias	0.00543	ATM,S100A4,TNFRSF1A,VEGFA
IFNW1		cytokine	Inhibited	-2	bias	0.0107	CD40,CD83,CD86,CXCL11,PLAAT4
calpain		complex	Inhibited	-2		0.0113	APP,CCL5,CCND1,DDIT3,HSPA5,TLR4
1,2-dimethylhydrazine		chemical toxicant	Inhibited	-2		0.0153	CCND1,MYC,PTGS2,TNF
INSIG2		other	Inhibited	-2	bias	0.0257	FDPS,G6PD,INSIG1,SREBF2
IFITM1		transmembrane receptor	Inhibited	-2	bias	0.0479	DDAH2,PLAAT4,PRDM2,ZNF236
B2M		transmembrane receptor	Inhibited	-2		0.19	HLA-E,IL1B,MEF2A,MEF2C
TNF	-1.85	cytokine	Inhibited	-2.013		1.83e-29	ABR,ADM,ADRB1,AK2,ALOX5AP,ANXA1,ANXA11,APAF1,APOBEC3B,APOE	594 (17)
ribavirin		chemical drug	Inhibited	-2.026		1.22e-05	APOBEC3B,CD86,CXCL8,EIF2AK2,HERC5,IFI44L,IFI6,IFIT2,ISG15,ITGB2	484 (18)
SP1		transcription regulator	Inhibited	-2.03	bias	1.28e-11	ACSS1,ADA,APOE,ATM,BACE2,C1QBP,CAMP,CAT,CCL2,CCL5	669 (21)
IL12 (complex)		complex	Inhibited	-2.036	bias	8.2e-12	BCL2L1,BCL3,CCL2,CCL3,CCL5,CCR5,CD44,CD86,CSF1,CXCL11	533 (17)
NfkB-RelA		complex	Inhibited	-2.048	bias	0.000241	BCL2L1,CCL2,CCL3,CCL5,CXCL8,IL1B,PTGS2,TNF
INS		other	Inhibited	-2.051		0.000418	ADM,BCL2L1,CAT,CCND1,CD36,CDKN1A,CITED2,DDIT3,DUSP1,EGR1	675 (24)
CSF1	-4.69	cytokine	Inhibited	-2.08	bias	2.52e-28	ADGRE5,APOE,APP,AXL,BCL2L1,BCL2L11,CAPN2,CCL2,CCL3,CCL5	535 (16)
CXCR4		G-protein coupled receptor	Inhibited	-2.08	bias	0.000218	AXL,C5,CCL2,CCND1,CD44,CDKN1A,CXCL8,EGR1,ID1,MYC	488 (18)
IFN Beta		group	Inhibited	-2.085	bias	4.68e-10	BCL2L1,CASP4,CCL3,CCL5,CD40,CD83,CD86,CDKN1A,CLK2,CMPK2	412 (16)
TNFSF11		cytokine	Inhibited	-2.097	bias	4.68e-17	AIF1,AKAP13,BCL2A1,BCL2L1,CAPN2,CCL2,CCL5,CCND1,CCND3,CCR1	443 (14)
Ige		complex	Inhibited	-2.1	bias	5.01e-23	ACSL4,ACTN1,ADAMTSL4,ALAS1,ANXA1,AREG,BCL2A1,BCL2L1,BCL2L11,BCL3	522 (14)
Pam3-Cys		chemical toxicant	Inhibited	-2.104	bias	0.000168	CCL2,CCL5,CD14,CD163,CD83,CD86,CXCL8,FPR1,IL1B,TLR2	375 (17)
PLK2		kinase	Inhibited	-2.111	bias	1.75e-06	ATM,CD40,CITED2,CMPK2,IFIT2,IL15,IL15RA,IL1B,MERTK,RGCC
KRT17		other	Inhibited	-2.121		0.0022	CCL5,CCR1,CCR5,CLEC7A,IL15,IL1B,SPP1,TNF
GSR		enzyme	Inhibited	-2.121	bias	0.00594	BLVRB,CD36,MGST3,PGD,SCAP,SRXN1,TKT,UGP2
TXNRD1	1.62	enzyme	Inhibited	-2.121	bias	0.0199	BLVRB,CD36,MGST3,PGD,SCAP,SRXN1,TKT,UGP2
ADRB		group	Inhibited	-2.124		1.51e-07	ABL1,ACAT2,ACSS1,ANXA5,ARHGEF3,ATF5,AXL,BHLHE40,BNIP3,CASP4	594 (22)
cycloheximide		chemical reagent	Inhibited	-2.13		2.08e-13	ADM,ADRB1,APP,AREG,BCL2L1,BIRC3,BTG2,CASP5,CAT,CCL2	517 (15)
IRF3		transcription regulator	Inhibited	-2.131	bias	1.74e-08	AHNAK,ANXA4,APOBEC3B,BIRC2,BIRC3,CCL2,CCL3,CCL5,CD40,CD86	348 (14)
acetaminophen		chemical drug	Inhibited	-2.133		3.87e-05	ABCC4,APEX1,BTG2,CAST,CAT,CCND1,CCR1,CDKN1A,DDIT3,GADD45A	615 (18)
ANXA7		ion channel	Inhibited	-2.137		0.0182	CTSB,DDIT3,ELF1,GNB2,ITPR1,ITPR2,NR3C1,PHLDA1,SLA,UBE2B
INHA		growth factor	Inhibited	-2.141		0.0172	AREG,EMILIN2,EREG,FGFR1,HSD17B11,LMNA,LRP11,MYC,PIK3CD,PIK3IP1
MAP2K1/2		group	Inhibited	-2.148		2.12e-06	BCL2L11,C3,CCND1,DDIT3,DUSP1,EGR1,EGR2,H2AX,HERPUD1,HK2	383 (18)
MAPK3		kinase	Inhibited	-2.151	bias	1.6e-07	BCL2L11,CCL3,CCND1,CD86,CDKN1A,CSTA,CXCL8,EGR1,EGR2,FN1	517 (21)
Endothelin		group	Inhibited	-2.156	bias	0.0107	APP,JUN,MYC,PTGS2,TNF
lauric acid		chemical - endogenous mammalian	Inhibited	-2.161	bias	0.00459	CD40,CD86,CXCL8,PTGS2,TNF	400 (16)
RETNLB		other	Inhibited	-2.165	bias	3.84e-05	CCL2,CCL5,CCR1,CCR5,CD86,FGFR1,FN1,IL13RA1,IL1B,IL4R	473 (16)
ETS2		transcription regulator	Inhibited	-2.173	bias	0.00373	BCL2L1,CDKN1A,CSF1R,CYP27A1,JUN,LYZ,MGAT5,MSR1,MYC,SPP1	693 (27)
RPS6KA3		kinase	Inhibited	-2.176	bias	0.0107	DDIT3,FSCN1,MYC,PTGS2,TNF
TICAM1		other	Inhibited	-2.179	bias	8.63e-13	APOBEC3B,ATP6V1E1,BCL3,CASP4,CCL2,CCL5,CD40,CD86,CEBPD,CH25H	380 (19)
XBP1		transcription regulator	Inhibited	-2.18	bias	1.5e-05	APP,BFAR,CAT,CCL5,COPE,CXCL8,DDIT3,DNAJB11,DNAJB2,DNAJC10	402 (16)
REL		transcription regulator	Inhibited	-2.181	bias	1.13e-09	ACSL4,AP5Z1,APP,ATP11A,BCL2A1,BCL2L1,BCL3,CCL2,CCND1,CD40	508 (18)
PRAME		other	Inhibited	-2.186		1.02e-05	BCL2L1,CD40,CDKN1A,DNM2,EIF2AK3,IL13RA1,S100A4
APOH		transporter	Inhibited	-2.186	bias	0.000922	CD36,CD40,CD83,CD86,TNF	455 (13)
TERF2IP		other	Inhibited	-2.197	bias	0.0254	CCL2,CXCL8,GASK1B,HS3ST1,TNF
sertraline		chemical drug	Inhibited	-2.2	bias	0.0107	DDIT3,NR3C1,PDE4A,PDE4B,TNF
NCD-38		chemical reagent	Inhibited	-2.201		0.0171	DDIT3,EIF2AK3,FOSB,HERPUD1,HSPA5
(1S,2R)-NCL-1		chemical reagent	Inhibited	-2.201		0.0171	DDIT3,EIF2AK3,FOSB,HERPUD1,HSPA5
Aldose Reductase		group	Inhibited	-2.204	bias	0.000115	BCL2L1,CCND1,CXCL8,G6PD,IL1B,MSR1,MYC,TNF	463 (18)
quinolinic acid		chemical - endogenous mammalian	Inhibited	-2.204		0.0288	BCL2L1,CAT,EGR1,FOSB,JUN,MYC,PTGS2,TNF
CAT	2.89	enzyme	Inhibited	-2.212		0.000978	ADM,BCL2A1,CCL2,CD36,CDKN1A,CXCL8,FN1,MCL1,PTGS2,THBS1	454 (16)
HMGB1		transcription regulator	Inhibited	-2.213	bias	2.61e-05	CCL2,CCL3,CD163,CD40,CD83,CD86,CDKN1A,CXCL8,GLUL,IL1B	403 (19)
DHX9		enzyme	Inhibited	-2.213	bias	0.000569	APOE,CCL5,CCND1,IL18,PARP1,TGFBR2,TNF	673 (19)
RNASE1	7.97	enzyme	Inhibited	-2.213	bias	0.021	CCL2,CCL3,CCL5,CCL8,TNF
ADAMTS12		peptidase	Inhibited	-2.213	bias	0.049	LCN2,S100A6,S100A8,S100A9,TNFAIP2
PRKAR2B		kinase	Inhibited	-2.213		0.0645	BIRC3,EGR1,NR4A2,NR4A3,PPARG
E. coli serotype 0127B8 lipopolysaccharide		chemical - endogenous non-mammalian	Inhibited	-2.215		2.86e-09	ACSS1,ANXA1,CALB2,CCL2,CCL5,CD14,CD40,CHST11,CXCL16,DDIT3	499 (14)
EPHB1		kinase	Inhibited	-2.216	bias	0.000922	EGR1,EGR2,IL6ST,JUN,PTGS2	472 (19)
IL18	-2.22	cytokine	Inhibited	-2.227	bias	8.32e-10	ADA2,BCL2L1,CAMP,CCL2,CCL3,CCL5,CCR5,CD40,CD44,CD83	479 (16)
IL13		cytokine	Inhibited	-2.25		3.08e-22	ADA,ADAM15,ADAM28,ADAMDEC1,ALOX5AP,BCL2A1,BCL2L1,BCL3,BID,BIRC2	516 (16)
salmonella minnesota R595 lipopolysaccharides		chemical - endogenous non-mammalian	Inhibited	-2.25	bias	4.45e-14	ARHGAP25,ATP6V1E1,AXL,BCL3,CASP4,CCL2,CCL5,CCL8,CD83,CD86	501 (16)
TNFSF13B	1.53	cytokine	Inhibited	-2.256	bias	5.74e-05	BCL2A1,BCL2L1,BCL2L11,CCL2,CD40,CD83,CD86,CXCL8,DUSP5,GPR183	442 (19)
TNFSF14		cytokine	Inhibited	-2.258	bias	0.00273	BCL2L1,BIRC3,CCL5,CD40,CD86,CXCL11,TGFB1,TNF	493 (16)
ionomycin		chemical reagent	Inhibited	-2.301	bias	4.77e-10	AHNAK,BCL2A1,BCL2L1,BID,CCL3,CCNG2,CD276,CD4,CXCL8,DUSP1	572 (17)
IKBKB	-2.32	kinase	Inhibited	-2.301	bias	9.96e-08	BCL2L1,BIRC2,BIRC3,C3,CCL2,CCL3,CCL5,CCND1,CCR1,CD44	644 (14)
MYD88		other	Inhibited	-2.305	bias	6.92e-13	ALDH1A1,APOBEC3B,ATM,ATP6V1E1,BCL3,C3,CASP4,CCL2,CCL5,CD14	503 (17)
CD14	-1.62	transmembrane receptor	Inhibited	-2.306	bias	0.000463	BCL2A1,CCL2,CCL3,CCL5,CXCL8,IL13RA1,IL1B,MSR1,PTGS2,SOCS1	373 (17)
GPER1		G-protein coupled receptor	Inhibited	-2.316	bias	2.58e-07	ASAH1,BHLHE40,CCND1,CDKN1A,CEBPD,DDIT3,DUSP1,DUSP5,EGR1,FOSB	793 (24)
ADORA3		G-protein coupled receptor	Inhibited	-2.333	bias	1.38e-05	CCL2,CCL3,CCL5,CCL8,CSF1,CXCL8,HAMP,SPP1,VEGFA	459 (19)
Growth hormone		group	Inhibited	-2.339		0.00142	ACAA1,APOE,C3,CAT,CCND1,CD36,CEBPD,CITED2,DDIT3,EGR1	667 (23)
GNAI3		enzyme	Inhibited	-2.345	bias	1.38e-05	CCL2,CCL3,CCL5,CCL8,CSF1,CXCL8,SPP1,TNF,VEGFA	417 (19)
GLI2		transcription regulator	Inhibited	-2.348		0.000229	BCL2L1,CCL5,CCND1,CCR1,CCR5,CDKN1A,CLEC7A,CSTA,HK2,IL15	676 (21)
dithiothreitol		chemical reagent	Inhibited	-2.349		1.22e-06	CCND1,CCNG2,DDIT3,GADD45A,HSP90B1,HSPA5,LMAN1,MYC,PHLDA1,SEL1L	669 (21)
ACSL4	-2.18	enzyme	Inhibited	-2.353		0.0112	CALB2,DOCK5,FAH,ITPR1,PPARG,PTGS2,SAT1,SERPINF1,SPP1,THBD
M344		chemical reagent	Inhibited	-2.359	bias	0.00393	APP,BACE2,BIN1,BRD2,CD40,CXCL8,SIRT1,TGFB1,TGFBR1	146 (6)
LDL		complex	Inhibited	-2.366		1.05e-19	AP1G1,APOBEC3B,APOE,AXL,BCL2A1,BCL2L1,BCL2L11,C3,CAPN2,CCL2	529 (12)
RAC1		enzyme	Inhibited	-2.367	bias	1.15e-05	BCL2L1,BID,CCND1,CD86,CIITA,CXCL8,DPYSL2,DUSP1,FN1,GSN	416 (17)
ANXA2	6.53	other	Inhibited	-2.376		0.000968	CDK6,CDKN1A,GADD45A,JUN,MYC,PTGS2,SESN1,TNF,ULK2	427 (18)
N-methyl-D-aspartate		chemical drug	Inhibited	-2.381		0.000123	APP,BCL2L1,BCL2L11,C3,CCL2,CCR5,CD47,EGR1,HSPA5,LIMK1	589 (19)
TSLP		cytokine	Inhibited	-2.39	bias	0.00834	CD40,CD83,CD86,CXCL8,MX1,MYC,TGFB1,TIMP1	433 (17)
Ca2+		chemical - endogenous mammalian	Inhibited	-2.391		2.71e-06	APEX1,APP,BCL2L1,CCND1,CCND3,CD83,CD86,CDKN1A,CEBPD,CXCL8	642 (22)
STAT1		transcription regulator	Inhibited	-2.401	bias	1.18e-15	ALPK1,APOBEC3B,APOE,APOL4,AXL,BCL2L1,BCL2L11,C3,CASP4,CCL2	640 (18)
P2RY2		G-protein coupled receptor	Inhibited	-2.407	bias	0.0113	BCL2L1,CCND1,CDKN1A,CXCL8,JUN,PTGS2
EBF1		transcription regulator	Inhibited	-2.408	bias	0.00406	CCL5,EIF4EBP1,HK2,IKBKB,INPP5D,INPPL1,MKNK1,NFIL3,PCK2,PDE3B	407 (13)
LY96	2.26	transmembrane receptor	Inhibited	-2.41		0.000111	CCL5,CD40,CD86,CXCL8,LY96,TLR4,TNF	351 (16)
DPP-23		chemical reagent	Inhibited	-2.433	bias	0.00259	DDIT3,DNAJA1,DNAJB2,DNAJB4,HSP90AA1,HSPA5
HGF		growth factor	Inhibited	-2.445	bias	1.85e-17	ADGRG1,AKAP13,APAF1,ATM,BCL2A1,BCL2L1,BIRC2,BIRC3,BMP2K,CALM1 (includes others)	449 (17)
FGF8		growth factor	Inhibited	-2.445		0.0687	CCDC50,CCL2,CCND1,DDAH2,ETV5,FGFR1,NDRG2,PCOLCE2,SPP1,SUB1
WNT4		cytokine	Inhibited	-2.449	bias	0.0022	CCND1,EAF1,EAF2,FKBP4,FKBP5,ID1,PLIN2,PTGS2	504 (12)
1810019D21Rik		other	Inhibited	-2.449		0.318	AREG,CDKN1A,ITGB2,S100A8,TCEAL1,THBD
PRKCE		kinase	Inhibited	-2.462	bias	6.99e-06	APP,BCL2L1,BIRC3,CCND1,CCND3,CDKN1A,CXCL8,EGR1,HSP90AB1,HSPA5	470 (19)
NGF		growth factor	Inhibited	-2.474	bias	0.000291	ADM,ANXA2,APP,BCL2L1,BCL2L11,BTG2,CCND1,CD40,CD83,CD86	505 (21)
IFNL1		cytokine	Inhibited	-2.477	bias	1.12e-09	CD40,CD83,CMPK2,CXCL11,CXCL8,DDX60,DDX60L,EIF2AK2,HERC5,IFI44	533 (17)
IRF8	-2.42	transcription regulator	Inhibited	-2.485		8.77e-12	ASAH1,BCL2L1,CCL5,CD14,CD4,CD40,CD83,CD86,CDKN1A,CIITA	496 (16)
carrageenan		chemical drug	Inhibited	-2.501	bias	0.000145	CCL5,CXCL8,EGR1,EGR2,FOSB,IL1B,JUN,NR3C1,PARP1,PTGS2	394 (15)
Alpha catenin		group	Inhibited	-2.503	bias	2.08e-05	AREG,BCL2L1,BCL3,BIRC3,CTSB,DIAPH1,EREG,FMNL2,IL1B,IL6ST	596 (18)
IL33		cytokine	Inhibited	-2.512	bias	5.42e-15	APOE,APP,AREG,AXL,BCL2A1,BCL2L1,BCL2L11,BCL3,BIRC3,CCL2	512 (15)
Klrk1		transmembrane receptor	Inhibited	-2.512	bias	0.000334	CCL5,CCR5,CSF1,HLX,IFNGR1,IRF8,NKG7,PRDM1,SPP1,TNF	599 (18)
IFNA4		cytokine	Inhibited	-2.514	bias	0.000474	CCL8,CD86,CXCL11,HLA-E,IFIT2,ISG15,MAP3K8,MX1,MYC,PLAAT4	502 (19)
IL27		cytokine	Inhibited	-2.518		1.83e-09	CCL2,CCL3,CCL5,CCND3,CD14,CD163,CD86,CEBPD,CIITA,CXCL11	558 (17)
PLK4		kinase	Inhibited	-2.53	bias	2.13e-05	ATM,CD40,CITED2,CMPK2,IFIT2,IL15,IL15RA,IL1B,MERTK,RGS1	224 (7)
ACOX1		enzyme	Inhibited	-2.563		0.00216	ACAA1,ANXA2,CAT,CD36,CDKN1A,CPOX,CSTB,DDIT3,FAH,GADD45A	604 (17)
tunicamycin		chemical - endogenous non-mammalian	Inhibited	-2.569		1.92e-10	AXL,BIRC2,BIRC3,CASP12,CASP4,CCND1,CCND3,CD36,CDKN1A,CEBPD	565 (19)
potassium chloride		chemical drug	Inhibited	-2.573	bias	6.54e-06	BCL2L11,BTG2,DDIT3,EGR1,EGR2,EIF2AK3,HERPUD1,HSP90B1,HSPA5,ID1	604 (22)
RNASE2		enzyme	Inhibited	-2.578	bias	0.000426	CCL2,CCL3,CCL5,CCL8,CD300A,CD83,CD86,CSF1,TNF,TNFRSF1A	437 (17)
IL6ST	-3.3	transmembrane receptor	Inhibited	-2.579	bias	0.00332	BCL2L1,CCND1,CD44,CSF1R,EGR1,HAMP,IL6R,JUN,MAF,MYC	516 (20)
cocaine		chemical drug	Inhibited	-2.581	bias	0.00266	BHLHE40,CCL2,CCR5,CLSTN1,CXCL8,DUSP1,DUSP5,EGR1,EGR2,FOSB	587 (25)
thapsigargin		chemical toxicant	Inhibited	-2.585		4.63e-13	BCL2L1,BIRC2,BIRC3,CAMP,CASP12,CCND1,CCNG2,CD83,CD86,CDKN1A	532 (18)
TCR		complex	Inhibited	-2.602	bias	2.03e-19	ADM,AIM2,AK2,APOE,BCL2A1,BCL2L1,BCL2L11,BCL3,BIN1,BIRC3	605 (16)
APEX1	-1.56	enzyme	Inhibited	-2.607	bias	0.000461	EGR1,EGR2,EGR3,FOSB,HTRA1,PTGS2,RGS2,SIRT1,VEGFA	689 (22)
IGF1		growth factor	Inhibited	-2.613		1.92e-10	ACTR1B,ADA,ADM,APP,ATM,BCL2A1,BCL2L1,BCL2L11,BHLHE40,BIRC3	780 (20)
PIK3CD	-1.92	kinase	Inhibited	-2.619	bias	0.0175	BCL2L1,BCL2L11,CCL3,CXCL8,MAF,PRDM1,TNF
3M-001		chemical drug	Inhibited	-2.622	bias	2.48e-06	BCL2L1,CCL2,CCL3,CD40,CD83,CD86,CXCL8,IL1B,ISG15,MX1	240 (7)
MAPK1		kinase	Inhibited	-2.638		1.72e-09	APOE,CAPN2,CCL2,CCL5,CCND1,CD84,CDKN1A,COX17,CPPED1,CRYBG1	491 (19)
TREM1	2.13	transmembrane receptor	Inhibited	-2.641		1.82e-14	AREG,ARRDC4,CASP5,CCL3,CCL5,CD14,CD83,CD86,CKS2,CSF1	490 (16)
PTH		other	Inhibited	-2.651	bias	4.12e-07	AHNAK,AREG,BHLHE40,CCL2,CCND1,CDKN1A,CSF1,DDIT3,DUSP1,EGR2	495 (20)
norepinephrine		chemical - endogenous mammalian	Inhibited	-2.653		0.000958	ADRB1,APP,CXCL8,DES,DNM2,DUSP1,EGR1,EIF2AK3,ETNK1,FN1	536 (21)
JAK1		kinase	Inhibited	-2.661	bias	1.65e-09	BCL2L11,BCL3,BID,CCL2,CD14,CD40,CDKN1A,EIF2AK2,HAMP,ID1	468 (16)
CREBBP		transcription regulator	Inhibited	-2.67	bias	3.64e-09	ALAS1,ARHGAP24,ARHGEF3,CAPG,CCL5,CCND1,CCND3,CCR5,CD44,CDKN1A	474 (19)
glucagon		biologic drug	Inhibited	-2.714		0.00436	AHNAK,GOLGB1,IRS2,LMNA,NDRG2,NR4A2,NR4A3,PLXDC2,SEC61B,SORT1	256 (7)
CD3		complex	Inhibited	-2.743	bias	4.17e-19	ALAS1,ANXA1,AP1B1,ARHGDIB,ATM,AZU1,BCL2A1,BCL2L1,BCL2L11,BIRC3	557 (16)
MAPKAPK2	1.87	kinase	Inhibited	-2.759		1.04e-06	CCL2,CEBPD,CITED2,CXCL8,DDIT3,HSPA5,HSPB1,IL18,IL1B,IL23A	486 (15)
IL3		cytokine	Inhibited	-2.764	bias	8.16e-13	ADA,ADGRE5,ALOX5AP,AREG,ARHGDIB,ATF5,BCL2L1,BCL2L11,BIRC3,BTG2	614 (20)
3M-011		chemical reagent	Inhibited	-2.78	bias	2.62e-05	BCL2L1,CCL3,CD40,CD83,CD86,CXCL8,ISG15,MX1,MYC,PTGS2	447 (20)
Nfat (family)		group	Inhibited	-2.792	bias	0.000387	CCL2,CCL3,CCND1,CD40,CXCL8,CYBB,DOCK10,EGR2,HAVCR2,HBEGF	640 (18)
leukotriene C4		chemical - endogenous mammalian	Inhibited	-2.798	bias	1.83e-05	APP,CCL2,CXCL8,EGR1,EGR2,EGR3,PTGS2,TNF	577 (19)
Tnf (family)		group	Inhibited	-2.832		4.45e-06	BCL2A1,BCL2L1,BIRC2,BIRC3,CCL2,CCL3,CCL5,CCL8,CCND1,CCR5	497 (13)
phytohemagglutinin		chemical drug	Inhibited	-2.835	bias	4.92e-07	AFF1,AIF1,AMFR,APP,BCL3,C5,C6,CALU,CAT,CCL2	539 (16)
NR5A2		ligand-dependent nuclear receptor	Inhibited	-2.899		0.0121	C3,C5,CCND1,CDKN1A,CEBPD,CFD,CFP,CXCL16,CYP27A1,GADD45G
TCF7L2	3.16	transcription regulator	Inhibited	-2.919	bias	0.000743	ACAA1,ADGRG1,ANKRD49,ANXA1,ARAP2,BIN1,CCND1,CD4,CDKN1A,CEMIP2	697 (24)
GDF2		growth factor	Inhibited	-2.92	bias	0.0114	BID,BMPR2,CXCL8,GADD45B,HAMP,HTRA1,ID1,MYC,PIM3,SERPINF1
IL1		group	Inhibited	-2.977	bias	3.21e-07	ABL1,APOE,APP,AREG,BHLHE40,C3,CCL2,CCL3,CCL5,CD40	491 (15)
RICTOR		other	Inhibited	-2.977	bias	0.0201	ATP5PF,ATP6V0A1,ATP6V1E1,BCL2L1,BCL2L11,CD4,COX17,COX6B1,EGR1,HK2
Vegf		group	Inhibited	-2.993	bias	1.28e-10	ADAM15,ADGRG1,AKAP13,ALOX5AP,APAF1,ARHGAP18,ARHGAP22,BCL2A1,BCL2L11,BMP2K	499 (17)
KITLG		growth factor	Inhibited	-2.996	bias	2.28e-05	AIF1,ALOX5AP,AXL,BCL2L1,BCL2L11,BLVRB,BZW2,CCL2,CCND3,CD14	504 (22)
Cdk		group	Inhibited	-3.037	bias	5.37e-07	CCL2,CCL5,CXCL8,DUSP1,GADD45A,GADD45G,ING1,MYC,NEDD9,PHLDA1	563 (17)
gentamicin		chemical drug	Inhibited	-3.069		1.19e-09	ACAA1,ALDH1A1,APEX1,ARF6,BTG2,CCL2,CDK13,CHKA,CHORDC1,CUL2	583 (21)
SB 216763		chemical toxicant	Inhibited	-3.085	bias	6.04e-09	BHLHE40,CCL2,CCL8,CCND1,CD40,CXCL8,FOSB,FSCN1,IL1B,MYC	459 (16)
25-hydroxycholesterol		chemical reagent	Inhibited	-3.187		0.000123	ACAT2,CH25H,CXCL8,DDIT3,EIF2AK3,FDPS,FOSB,HSPA5,IL1B,INSIG1	325 (16)
MYC	-3.71	transcription regulator	Inhibited	-3.219		1.52e-17	ABCC4,ABCE1,ACSL4,ACSS1,ACTN1,ADM,AK2,ANXA4,ANXA5,APCDD1	726 (19)
calcimycin		chemical reagent	Inhibited	-3.257	bias	1.3e-08	APP,BCL2L11,CD14,CD40,CD46,CD83,CD86,CXCL8,DDIT3,EGR1	427 (19)
CD24		other	Inhibited	-3.3	bias	7.42e-07	APOBEC3B,CDKN1A,CXCL8,DUSP5,ECM1,EMP3,HOMER3,HSD17B6,ISG20,JMJD1C	537 (18)
BDNF		growth factor	Inhibited	-3.457		2.36e-05	ANXA2,ANXA5,APEX1,APP,BAG3,BCL2L1,BCL2L11,BHLHE40,BID,CALB2	478 (20)
bicuculline		chemical - endogenous non-mammalian	Inhibited	-3.494		5.17e-06	APP,BTG2,DUSP1,EGR1,EGR2,FOSB,GADD45B,GADD45G,HK2,HSPA8	614 (23)
poly rI:rC-RNA		biologic drug	Inhibited	-3.54	bias	2.01e-26	ABCE1,ANXA1,AXL,BIRC2,BIRC3,BNIP3,C3,CAMP,CCL2,CCL3	529 (18)
leukotriene D4		chemical - endogenous mammalian	Inhibited	-3.552	bias	2.53e-09	CCL2,CCL3,CXCL8,CYSLTR1,DUSP1,EGR1,EGR2,EGR3,HBEGF,HLX	541 (21)
dalfampridine		chemical drug	Inhibited	-3.628		2.29e-06	APAF1,APP,BTG2,DUSP1,EGR1,EGR2,FOSB,GADD45B,GADD45G,HK2	442 (17)
