# Supplementary material for: Methamphetamine Increases the Proportion of SIV-Infected Microglia/Macrophages, Alters Metabolic Pathways, and Elevates Cell Death Pathways: A Single-Cell Analysis
Source: Viruses. 2020 Nov 12;12(11):1297. doi: 10.3390/v12111297 (PMC7697917; doi:10.3390/v12111297)
Supplement: Supplementary file 1 [file viruses-12-01297-s001.zip › viruses-1002333-supplementary/viruses-1002333 Supplemental Tables/Supp Table 7 - Clusters IPA.xlsx]

## Sheet: Cluster 1
Ingenuity Canonical Pathways	p-value	Ratio	z-score	Molecules
PI3K Signaling in B Lymphocytes	5.01187e-08	0.268	4.459	ABL1,ATF2,ATF3,ATF6B,BLNK,BTK,C3,CALM1 (includes others),CBL,CD180,CD40,CREB1,DAPP1,IKBKB,IKBKE,IKBKG,IL4R,INPP5D,ITPR1,ITPR2,JUN,MAP2K1,MRAS,NFKBID,PIK3CD,PIK3R1,PLCB2,PLCD1,PLCG2,PLCL2,PLEKHA1,PLEKHA2,PLEKHA3,PPP3CB,RRAS,TLR4,VAV3
Neuroinflammation Signaling Pathway	0.000165959	0.174	4.041	APP,ATF2,B2M,BACE2,BIRC2,BIRC3,BIRC6,BMPR2,CALB2,CCL2,CCL5,CD40,CD86,CREB1,CSF1R,CYBB,GLS,GLUL,GSK3B,HLA-E,IFNGR1,IFNGR2,IKBKB,IKBKE,IKBKG,IL18,IL1B,IL6R,IRAK1,JAK2,JUN,MAPK6,NAIP,P2RX7,PIK3CD,PIK3R1,PLA2G4C,PLCG2,PPP3CB,PYCARD,RIPK1,SLC1A3,TGFBR1,TGFBR2,TLR1,TLR2,TLR4,TLR6,TLR7,TNF,TNFRSF1A,TREM2
UVA-Induced MAPK Signaling	0.000416869	0.224	2.714	ATM,BCL2L1,JUN,MRAS,PARP1,PARP14,PARP8,PARP9,PIK3CD,PIK3R1,PLCB2,PLCD1,PLCG2,PLCL2,RPS6KA1,RPS6KA4,RPS6KB1,RPS6KC1,RRAS,SMPD1,SMPD2,TIPARP
Protein Kinase A Signaling	0.000588844	0.158	1.131	ADCY7,AKAP10,AKAP13,AKAP17A,AKAP7,AKAP8,ANAPC11,ANAPC13,ANAPC2,ANAPC5,ANAPC7,ATF2,CALM1 (includes others),CDC14B,CDC16,CDC26,CDC27,CREB1,CREM,DUSP1,DUSP10,DUSP11,DUSP16,DUSP2,DUSP5,FLNA,GNA13,GNB2,GNB4,GNG11,GNG5,GSK3B,H1-0,ITPR1,ITPR2,MAP2K1,MYL6,NFKBID,PDE3B,PDE4A,PGP,PHKG2,PLCB2,PLCD1,PLCG2,PLCL2,PPP1CA,PPP1CB,PPP1R10,PPP1R12A,PPP3CB,PRKCD,PTP4A1,PTPN1,PTPN12,ROCK2,SMAD4,SMPDL3A,TCF7L2,TGFBR1,…
Estrogen Receptor Signaling	0.000891251	0.162	2.885	ADCY7,ATF2,ATP5F1D,ATP5F1E,ATP5MC1,CCNC,CCND1,CDKN1A,CFL1,CREB1,DDX5,EIF2B5,EIF4EBP1,EP300,GNA13,GNG11,GNG5,GSK3B,HES1,IGF2R,JAK2,JUN,LIMK1,MAP2K1,MED10,MED13,MED13L,MED15,MRAS,MYC,MYL6,NCOR1,NR3C1,NRIP1,PIK3CD,PIK3R1,PLCB2,PLCD1,PLCG2,PLCL2,POLR2B,PPP1CB,PPP1R12A,PRKCD,PRKDC,ROCK2,RPS6KB1,RRAS,TBL1XR1,THRAP3,UQCRFS1,VEGFB,ZDHHC21
Pyridoxal 5'-phosphate Salvage Pathway	0.00102329	0.242	2.5	CDK6,DAPK1,DYRK1A,EIF2AK2,GRK6,HIPK1,IRAK1,LIMK1,MAP2K1,MAP3K8,MAPK6,PAK3,PKN1,PRKCD,PRPF4B,SGK1
PI3K/AKT Signaling	0.00120226	0.183	1.528	BCL2L1,CCND1,CDKN1A,CDKN1B,EIF4EBP1,GAB2,GSK3B,IFNAR1,IKBKB,IKBKE,IKBKG,IL10RA,IL13RA1,IL15RA,IL21R,IL4R,IL6R,IL6ST,INPP5D,INPPL1,ITGA4,JAK2,MAP2K1,MAP3K8,MCL1,MRAS,NFKBID,PIK3CD,PIK3R1,RPS6KB1,RRAS,TSC2
Dendritic Cell Maturation	0.00128825	0.18	4.382	ATF2,B2M,CD1D,CD40,CD83,CD86,CREB1,FCER1G,FSCN1,HLA-E,IFNAR1,IKBKB,IKBKE,IKBKG,IL18,IL1B,IL23A,IRF8,JAK2,LTBR,NFKBID,PIK3CD,PIK3R1,PLCB2,PLCD1,PLCG2,PLCL2,STAT2,TLR2,TLR4,TNF,TNFRSF1A,TREM2
14-3-3-mediated Signaling	0.00138038	0.197	1.606	CBL,CDKN1B,GSK3B,JUN,MAP2K1,MRAS,PDCD6IP,PIK3CD,PIK3R1,PLCB2,PLCD1,PLCG2,PLCL2,PRKCD,RPS6KA1,RRAS,SRPK2,STK11,TNF,TNFRSF1A,TSC2,TUBA1A,TUBB2B,TUBB6,VIM
Superpathway of Inositol Phosphate Compounds	0.00147911	0.176	4.116	DUSP1,DUSP10,DUSP11,DUSP16,DUSP2,DUSP5,ILKAP,INPP5D,INPPL1,IP6K1,IP6K2,NOCT,NT5C,NUDT1,PALD1,PGAM4,PI4K2B,PI4KA,PI4KB,PIK3CD,PIK3R1,PIP4P1,PIP5K1A,PLCB2,PLCD1,PLCG2,PPFIA4,PPIP5K2,PPP1CA,PPP1R12A,PPP5C,PTPN1,PTPN12,SSH3,STYX
Macropinocytosis Signaling	0.00186209	0.224	2.714	ANKFY1,ARF6,CD14,CSF1,CSF1R,ITGB2,ITGB5,MRAS,MRC1,PDGFB,PIK3CD,PIK3R1,PLCG2,PRKCD,RAB34,RRAS,USP6NL
Huntington's Disease Signaling	0.00288403	0.165	2.183	APAF1,ATF2,ATP5F1D,ATP5F1E,ATP5MC1,ATP5PF,BCL2L1,CAPN7,CASP12,CASP4,CLTB,CLTC,CREB1,DNM2,EP300,GLS,GNB2,GNB4,GNG11,GNG5,GOSR1,HIP1,HSPA5,IFT57,ITPR1,JUN,NCOR1,PIK3CD,PIK3R1,PLCB2,POLR2B,POLR2F,PRKCD,SDHB,SGK1,TCERG1,TGM2,UBA52,VTI1A
Semaphorin Neuronal Repulsive Signaling Pathway	0.0040738	0.185	1.225	CD44,CFL1,FES,GSK3B,GUCY1A1,GUCY1B1,ITGA4,LIMK1,MAP2K1,MYL6,NRP1,NRP2,PAK3,PDE4A,PIK3CD,PIK3R1,PLCG2,PPP1CB,PPP1R12A,ROCK2,RRAS,SEMA4D,STK11,VCAN
Unfolded protein response	0.00436516	0.232	3.162	AMFR,CEBPD,EIF2AK3,HSPA5,INSIG1,MBTPS1,OS9,PPARG,SCAP,SEL1L,SREBF1,SYVN1,UBXN4
Activation of IRF by Cytosolic Pattern Recognition Receptors	0.0047863	0.222	2.673	ATF2,CD40,DDX58,DHX58,IFIT2,IFNAR1,IKBKB,IKBKE,IKBKG,JUN,NFKBID,RIPK1,STAT2,TNF
Glioblastoma Multiforme Signaling	0.00691831	0.17	3	APC,CCND1,CDK6,CDKN1A,CDKN1B,GSK3B,ITPR1,ITPR2,MAP2K1,MRAS,MYC,NF1,PDGFB,PDGFRA,PIK3CD,PIK3R1,PLCB2,PLCD1,PLCG2,PLCL2,PRKCD,RAC2,RHOH,RHOT2,RND3,RPS6KB1,RRAS,TSC2
Sperm Motility	0.00954993	0.157	3	ABHD3,ABL1,AXL,BTK,CALM1 (includes others),CLK1,CLK2,CLK4,CSF1R,DYRK1A,FES,FGFR1,FGR,GUCY1A1,GUCY1B1,HCK,ITPR1,ITPR2,JAK2,LCAT,MAP2K1,MERTK,MRAS,PDE4A,PDGFRA,PEAK1,PLA2G4C,PLA2R1,PLCB2,PLCD1,PLCG2,PLCL2,PRKCD,ROS1,TNK2
Phosphatidylethanolamine Biosynthesis II	0.00977237	0.444	2	CHKA,CHKB,ETNK1,PCYT2
Folate Transformations I	0.00977237	0.444	1	MTHFR,MTHFS,MTR,SHMT2
Acute Myeloid Leukemia Signaling	0.01	0.191	1.155	CCND1,CSF1R,CSF3R,EIF4EBP1,IDH1,JUP,MAP2K1,MRAS,MYC,PIK3CD,PIK3R1,PML,RARA,RPS6KB1,RRAS,RUNX1,TCF7L2
D-myo-inositol (1,4,5)-Trisphosphate Biosynthesis	0.0120226	0.28	2.646	PI4K2B,PI4KA,PI4KB,PIP5K1A,PLCB2,PLCD1,PLCG2
NGF Signaling	0.0141254	0.175	3.9	ATF2,CREB1,IKBKB,IKBKE,IKBKG,MAP2K1,MAP3K8,MRAS,PIK3CD,PIK3R1,PLCG2,PRKCD,ROCK2,RPS6KA1,RPS6KA4,RPS6KB1,RPS6KC1,RRAS,SMPD1,SMPD2
ILK Signaling	0.0144544	0.158	2.746	ACTN1,ARHGEF6,ATF2,CCND1,CFL1,CREB1,FLNA,FN1,GSK3B,ILKAP,ITGB2,ITGB5,JUN,MYC,MYL6,NCK2,PARVB,PIK3CD,PIK3R1,PPP1R12A,RAC2,RHOH,RHOT2,RICTOR,RND3,RPS6KA4,TNF,TNFRSF1A,VEGFB,VIM
PDGF Signaling	0.0158489	0.186	3	ABL1,EIF2AK2,INPP5D,INPPL1,JAK2,JUN,MAP2K1,MRAS,MYC,PDGFB,PDGFRA,PIK3CD,PIK3R1,PLCG2,RRAS,SPHK1
Antiproliferative Role of TOB in T Cell Signaling	0.0169824	0.231	1.414	CDKN1B,CUL1,DPP7,FCER1G,PABPC1,RPS6KA1,SMAD4,TGFBR1,TGFBR2
FLT3 Signaling in Hematopoietic Progenitor Cells	0.0177828	0.188	2.84	ATF2,CBL,CREB1,EIF4EBP1,GAB2,INPP5D,MAP2K1,MRAS,PIK3CD,PIK3R1,RPS6KA1,RPS6KA4,RPS6KB1,RRAS,STAT2
Sphingosine-1-phosphate Signaling	0.0186209	0.171	3.3	ADCY7,ASAH1,CASP12,CASP4,GNA13,PDGFB,PDGFRA,PIK3CD,PIK3R1,PLCB2,PLCD1,PLCG2,PLCL2,RAC2,RHOH,RHOT2,RND3,SMPD1,SMPD2,SPHK1
FAT10 Cancer Signaling Pathway	0.0186209	0.217	2.53	BMPR2,GSK3B,IKBKB,IKBKE,IKBKG,SMAD4,TGFBR1,TGFBR2,TNF,TNFRSF1A
Insulin Receptor Signaling	0.0190546	0.164	1.091	CBL,EIF2B5,EIF4EBP1,GSK3B,INPP5D,INPPL1,JAK2,MAP2K1,MRAS,NCK1,PDE3B,PIK3CD,PIK3R1,PPP1CA,PPP1CB,PPP1R10,PPP1R12A,PTPN1,RPS6KB1,RRAS,SGK1,STX4,TSC2
Lymphotoxin β Receptor Signaling	0.0194984	0.208	2.646	APAF1,BCL2L1,BIRC2,EP300,IKBKB,IKBKE,IKBKG,LTBR,NFKBID,PIK3CD,PIK3R1
iCOS-iCOSL Signaling in T Helper Cells	0.020893	0.171	2.111	CALM1 (includes others),CD40,CD86,FCER1G,GAB2,IKBKB,IKBKE,IKBKG,INPP5D,ITPR1,ITPR2,LCP2,NFKBID,PIK3CD,PIK3R1,PLEKHA1,PLEKHA2,PLEKHA3,PPP3CB
GDP-glucose Biosynthesis	0.0213796	0.364	2	HK2,HK3,PGM2,PGM3
LPS-stimulated MAPK Signaling	0.0218776	0.183	3.357	ATF2,CD14,CREB1,IKBKB,IKBKE,IKBKG,JUN,MAP2K1,MRAS,NFKBID,PIK3CD,PIK3R1,PRKCD,RRAS,TLR4
P2Y Purigenic Receptor Signaling Pathway	0.0229087	0.165	2.524	ADCY7,ATF2,CREB1,GNB2,GNB4,GNG11,GNG5,JUN,MAP2K1,MRAS,MYC,P2RY12,P2RY6,PIK3CD,PIK3R1,PLCB2,PLCD1,PLCG2,PLCL2,PRKCD,RRAS
3-phosphoinositide Biosynthesis	0.0234423	0.157	3	DUSP1,DUSP10,DUSP11,DUSP16,DUSP2,DUSP5,ILKAP,NOCT,NT5C,NUDT1,PALD1,PGAM4,PI4K2B,PI4KA,PI4KB,PIK3CD,PIK3R1,PIP5K1A,PPFIA4,PPP1CA,PPP1R12A,PPP5C,PTPN1,PTPN12,SSH3,STYX
RAN Signaling	0.0263027	0.294	2.236	KPNB1,RANBP2,RCC1,TNPO1,XPO1
Glucose and Glucose-1-phosphate Degradation	0.0295121	0.333	2	HK2,HK3,PGM2,PGM3
Role of JAK1, JAK2 and TYK2 in Interferon Signaling	0.0338844	0.25	1	IFNAR1,IFNGR1,IFNGR2,JAK2,SOCS1,STAT2
3-phosphoinositide Degradation	0.0346737	0.154	2.711	DUSP1,DUSP10,DUSP11,DUSP16,DUSP2,DUSP5,ILKAP,INPP5D,INPPL1,MTMR14,NOCT,NT5C,NUDT1,PALD1,PGAM4,PIP4P1,PPFIA4,PPP1CA,PPP1R12A,PPP5C,PTPN1,PTPN12,SSH3,STYX
D-myo-inositol-5-phosphate Metabolism	0.0371535	0.153	2.711	DUSP1,DUSP10,DUSP11,DUSP16,DUSP2,DUSP5,ILKAP,NOCT,NT5C,NUDT1,PALD1,PGAM4,PIP4P1,PLCB2,PLCD1,PLCG2,PPFIA4,PPP1CA,PPP1R12A,PPP5C,PTPN1,PTPN12,SSH3,STYX
JAK/Stat Signaling	0.0371535	0.175	1.069	BCL2L1,CDKN1A,JAK2,JUN,MAP2K1,MRAS,PIAS1,PIK3CD,PIK3R1,PTPN1,RRAS,SOCS1,SOCS6,STAT2
UDP-N-acetyl-D-galactosamine Biosynthesis II	0.0398107	0.308	2	GALE,HK2,HK3,PGM3
Prolactin Signaling	0.040738	0.173	1.732	EP300,JAK2,JUN,MAP2K1,MRAS,MYC,NR3C1,PIK3CD,PIK3R1,PLCG2,PRKCD,RRAS,SOCS1,SOCS6
4-1BB Signaling in T Lymphocytes	0.0436516	0.219	2.449	ATF2,IKBKB,IKBKE,IKBKG,JUN,MAP2K1,NFKBID
IL-15 Production	0.0467735	0.157	3.441	ABL1,AXL,BTK,CLK1,CLK2,CLK4,CSF1R,DYRK1A,FES,FGFR1,FGR,HCK,JAK2,MAP2K1,MERTK,PDGFRA,PEAK1,ROS1,TNK2
Synaptic Long Term Potentiation	0.0467735	0.155	2.683	ATF2,CALM1 (includes others),CREB1,EP300,ITPR1,ITPR2,MAP2K1,MRAS,PLCB2,PLCD1,PLCG2,PLCL2,PPP1CA,PPP1CB,PPP1R10,PPP1R12A,PPP3CB,PRKCD,RPS6KA1,RRAS

## Sheet: Cluster 2
Ingenuity Canonical Pathways	p-value	Ratio	z-score	Molecules
LPS/IL-1 Mediated Inhibition of RXR Function	0.000436516	0.116	1.265	ALDH16A1,ALDH1A1,ALDH3A2,ALDH9A1,ATM,CCND3,CDK6,FOS,GSTP1,HSP90AA1,HSP90AB1,HSPB1,JUN,MGST3,MYC,NFIC,NRIP1,RARA,RXRA,TGM2,TNF
IL-17A Signaling in Gastric Cells	0.00229087	0.24	2	FOS,GNA13,GNAI3,GNB1,GNB2,GNG11,IRAK2,JUN,NFKBID,PRKACB,TAB2,TOLLIP
MIF Regulation of Innate Immunity	0.00870964	0.167	1.134	CCL5,CXCL11,CXCL8,FOS,JUN,TNF
Thyroid Cancer Signaling	0.0346737	0.114	1	BID,CASP9,CYCS,FOS,JUN,MAP3K8,NFKBID,SIVA1

## Sheet: Cluster 3
Ingenuity Canonical Pathways	p-value	Ratio	z-score	Molecules
p53 Signaling	3.16228e-05	0.194	1.155	AKT1,ATM,BCL2L1,CCND1,CCNK,CDK4,CDKN1A,GADD45A,GADD45B,GADD45G,GNL3,JMY,JUN,MDM2,PIK3CD,PIK3R1,RB1,THBS1,TP53BP2
Apoptosis Signaling	0.00107152	0.162	1	BAK1,BCL2A1,BCL2L1,BCL2L11,BID,BIRC3,HTRA2,IKBKB,LMNA,MAP2K1,PARP1,PLCG2,RPS6KA1,RRAS,TNFRSF1A,TNFRSF1B
Cell Cycle: G2/M DNA Damage Checkpoint Regulation	0.00549541	0.184	1.414	ATM,CDKN1A,CKS2,CUL1,GADD45A,MDM2,PTPMT1,RPS6KA1,YWHAZ

## Sheet: Cluster 4
Ingenuity Canonical Pathways	p-value	Ratio	z-score	Molecules
Pentose Phosphate Pathway	9.54993e-08	0.6	2.449	G6PD,PGD,PGLS,RPIA,TALDO1,TKT
Inhibition of Angiogenesis by TSP1	3.71535e-06	0.235	2.449	CASP3,CD36,CD47,GUCY1B1,MAPK14,SDC2,THBS1,VEGFA
Superpathway of Geranylgeranyldiphosphate Biosynthesis I (via Mevalonate)	6.91831e-06	0.333	2.449	ACAT2,FDPS,HADHB,IDI1,MVD,PMVK
Superpathway of Cholesterol Biosynthesis	1.25893e-05	0.241	2.646	ACAT2,FDPS,HADHB,IDI1,MSMO1,MVD,PMVK
Regulation of Cellular Mechanics by Calpain Protease	1.34896e-05	0.154	1.89	ACTN1,CAPN2,CAST,CDKN1B,EZR,ITGA4,RALA,RAP2B,RRAS,TLN1
Mevalonate Pathway I	2.88403e-05	0.357	2.236	ACAT2,HADHB,IDI1,MVD,PMVK
Osteoarthritis Pathway	3.38844e-05	0.0853	3.051	ANXA2,ANXA5,CASP1,CASP12,CASP3,CASP4,CASP9,DDIT4,FN1,IL1B,ITGA4,NAMPT,S100A8,S100A9,SLC39A8,SPHK1,TNFRSF1B,VEGFA
Ephrin Receptor Signaling	5.62341e-05	0.0889	3.873	ACTR2,ACTR3,ARPC3,GNAI3,GNB2,GNG11,ITGA4,ITSN1,PAK2,RAC2,RALA,RAP2B,RHOA,RRAS,SDC2,VEGFA
HMGB1 Signaling	7.24436e-05	0.0909	3.317	FNBP1,HAT1,IL15,IL1A,IL1B,MAPK14,OSM,RAC2,RALA,RAP2B,RHOA,RRAS,TNFRSF1B,TNFSF10,TNFSF13B
fMLP Signaling in Neutrophils	0.000112202	0.103	2.714	ACTR2,ACTR3,ARPC3,CALM1 (includes others),CYBB,GNAI3,GNB2,GNG11,NFKBIA,RALA,RAP2B,RRAS
Role of Pattern Recognition Receptors in Recognition of Bacteria and Viruses	0.000125893	0.0909	2.449	C5,CASP1,DDX58,IL15,IL1A,IL1B,IRF7,NLRP3,OAS1,OAS2,OSM,PTX3,TNFSF10,TNFSF13B
Glioma Invasiveness Signaling	0.000234423	0.122	2.121	CD44,FNBP1,PLAUR,RAC2,RALA,RAP2B,RHOA,RRAS,TIMP1
Hypoxia Signaling in the Cardiovascular System	0.000234423	0.122	2	CDC34,COPS5,LDHA,NFKBIA,UBE2B,UBE2E3,UBE2I,UBE2L6,VEGFA
Opioid Signaling Pathway	0.000251189	0.0729	1.5	AP2S1,CALM1 (includes others),CAMK1,CDKN1B,CLTB,FGR,GNAI3,GNG11,GRK2,GRK6,HCK,NFKBIA,OGFR,RAC2,RALA,RAP2B,RGS19,RRAS
Regulation of Actin-based Motility by Rho	0.000323594	0.106	2.333	ACTR2,ACTR3,ARPC3,FNBP1,GSN,ITGA4,PAK2,PPP1CB,RAC2,RHOA
Agrin Interactions at Neuromuscular Junction	0.000354813	0.115	3	ACTG1,ITGA4,ITGAL,ITGB2,PAK2,RAC2,RALA,RAP2B,RRAS
Glycolysis I	0.000707946	0.192	2.236	ENO1,GAPDH,PGAM4,PGK1,TPI1
Endocannabinoid Cancer Inhibition Pathway	0.000776247	0.0839	1.155	CASP1,CASP12,CASP3,CASP4,CASP9,CCND3,CDKN1B,GNAI3,MAPK14,RHOA,VEGFA,VIM
Granzyme B Signaling	0.000870964	0.25	2	BID,CASP3,CASP9,LMNB1
Angiopoietin Signaling	0.00125893	0.107	1.134	CASP9,DOK2,NFKBIA,PAK2,RALA,RAP2B,RRAS,TNIP1
Retinoic acid Mediated Apoptosis Signaling	0.00147911	0.117	2.449	BID,CASP3,CASP9,IRF1,RARA,RXRA,TNFSF10
Antiproliferative Role of Somatostatin Receptor 2	0.00147911	0.104	1.633	CDKN1B,GNB2,GNG11,GUCY1B1,PTPN6,RALA,RAP2B,RRAS
Natural Killer Cell Signaling	0.00151356	0.0711	3.207	CD48,FCER1G,IL15,ITGAL,MAP3K1,MAPK14,PAK2,PTPN6,RAC2,RALA,RAP2B,RASSF5,RRAS,TNFSF10
Amyotrophic Lateral Sclerosis Signaling	0.00169824	0.0928	1.667	BID,BIRC3,CAPN2,CASP1,CASP12,CASP3,CASP9,CAT,VEGFA
SAPK/JNK Signaling	0.00245471	0.0882	3	FCER1G,GNG11,MAP3K1,MAP4K2,RAC2,RALA,RAP2B,RRAS,TRADD
Myc Mediated Apoptosis Signaling	0.00275423	0.12	2.449	BCL2L11,BID,CASP3,CASP9,TNFRSF1B,TRADD
Remodeling of Epithelial Adherens Junctions	0.00301995	0.103	2	ACTG1,ACTN1,ACTR2,ACTR3,ARPC3,IQGAP1,RALA
Nur77 Signaling in T Lymphocytes	0.00301995	0.103	1.89	CALM1 (includes others),CASP3,CASP9,FCER1G,HDAC1,RXRA,TNFSF10
Synaptogenesis Signaling Pathway	0.00354813	0.0577	3.3	ACTR2,ACTR3,AP2S1,ARPC3,CALM1 (includes others),EIF4EBP1,FGR,HCK,ITSN1,MAPK14,NAPA,RALA,RAP2B,RASGRP2,RHOA,RRAS,THBS1,TLN1
Ethanol Degradation IV	0.00363078	0.174	2	ALDH1A1,ALDH3A2,ALDH9A1,CAT
Endocannabinoid Developing Neuron Pathway	0.00537032	0.0783	2.333	CDKN1B,GNAI3,GNG11,MAPK14,RAC2,RALA,RAP2B,RHOA,RRAS
Gluconeogenesis I	0.0057544	0.154	2	ENO1,GAPDH,PGAM4,PGK1
Neuregulin Signaling	0.00588844	0.0833	1.89	AREG,CDKN1B,EREG,HBEGF,ITGA4,RALA,RAP2B,RRAS
mTOR Signaling	0.00707946	0.0619	2.121	DDIT4,EIF3H,EIF4A3,EIF4EBP1,FNBP1,PLD4,PPP2R5A,RAC2,RALA,RAP2B,RHOA,RRAS,VEGFA
Endothelin-1 Signaling	0.0074131	0.0638	2.887	CASP1,CASP12,CASP3,CASP4,CASP9,GNAI3,GUCY1B1,MAPK14,PLD4,RALA,RAP2B,RRAS
Cdc42 Signaling	0.00812831	0.0659	2.714	ACTR2,ACTR3,ARPC3,DIAPH1,FCER1G,IQGAP1,ITGA4,MAPK14,PAK2,PPP1CB,RALA
Adrenomedullin signaling pathway	0.0104713	0.0609	3.317	ADM,CALM1 (includes others),CASP3,GUCY1B1,IL1A,IL1B,IL1RN,MAPK14,RALA,RAP2B,RRAS,RXRA
Ethanol Degradation II	0.0123027	0.125	2	ALDH1A1,ALDH3A2,ALDH9A1,DHRS9
Cytotoxic T Lymphocyte-mediated Apoptosis of Target Cells	0.0151356	0.118	2	BID,CASP3,CASP9,FCER1G
Retinoate Biosynthesis I	0.0151356	0.118	2	ALDH1A1,DHRS3,DHRS9,RDH5
Noradrenaline and Adrenaline Degradation	0.0165959	0.114	2	ALDH1A1,ALDH3A2,ALDH9A1,DHRS9
Role of NFAT in Cardiac Hypertrophy	0.0190546	0.0561	2.53	BORCS8-MEF2B,CALM1 (includes others),CAMK1,GNAI3,GNB2,GNG11,HDAC1,MAP3K1,MAPK14,RALA,RAP2B,RRAS
α-Adrenergic Signaling	0.0190546	0.0729	2.236	CALM1 (includes others),GNAI3,GNB2,GNG11,RALA,RAP2B,RRAS
Xenobiotic Metabolism PXR Signaling Pathway	0.020893	0.0573	3.317	ALDH1A1,ALDH3A2,ALDH9A1,CAT,CHST15,ESD,HS6ST1,MGST3,PPP1CA,PPP1CB,RXRA
CD28 Signaling in T Helper Cells	0.020893	0.0667	1.633	ACTR2,ACTR3,ARPC3,CALM1 (includes others),FCER1G,MAP3K1,NFKBIA,PTPN6
VEGF Signaling	0.0223872	0.0707	1.89	ACTG1,ACTN1,PTPN6,RALA,RAP2B,RRAS,VEGFA
RhoA Signaling	0.0234423	0.065	1.414	ACTG1,ACTR2,ACTR3,ARHGAP9,ARPC3,EZR,PPP1CB,RHOA
GNRH Signaling	0.025704	0.0578	3	CALM1 (includes others),GNAI3,GNG11,HBEGF,MAP3K1,MAPK14,PAK2,RALA,RAP2B,RRAS
White Adipose Tissue Browning Pathway	0.0301995	0.062	2.828	CAMP,FCER1G,GUCY1B1,LDHA,MAPK14,RARA,RXRA,VEGFA
Retinol Biosynthesis	0.0301995	0.0952	2	DHRS3,DHRS9,ESD,LPL
Xenobiotic Metabolism AHR Signaling Pathway	0.0331131	0.0706	2.449	ALDH1A1,ALDH3A2,ALDH9A1,IL1A,IL1B,MGST3
Oncostatin M Signaling	0.0331131	0.093	2	OSM,RALA,RAP2B,RRAS
Regulation of eIF4 and p70S6K Signaling	0.0346737	0.0573	1.342	EIF3H,EIF4A3,EIF4EBP1,ITGA4,MAPK14,PPP2R5A,RALA,RAP2B,RRAS
Glioma Signaling	0.0363078	0.0636	2.449	CALM1 (includes others),CAMK1,CDKN2D,IGF2R,RALA,RAP2B,RRAS
Regulation Of The Epithelial Mesenchymal Transition By Growth Factors Pathway	0.0416869	0.0532	2.53	MAP3K1,MAPK14,RALA,RAP2B,RHOA,RRAS,TNFRSF1B,TNFSF10,TNFSF13B,VIM
D-myo-inositol (1,4,5,6)-Tetrakisphosphate Biosynthesis	0.0489779	0.0563	2.646	DUSP2,DUSP5,NOCT,PGAM4,PPP1CA,PPP2R5A,PTPN2,PTPN6

## Sheet: Cluster 5
Ingenuity Canonical Pathways	p-value	Ratio	z-score	Molecules
Oxidative Phosphorylation	3.0903e-06	0.284	5.209	ATP5F1C,ATP5F1D,ATP5MC1,ATP5MC2,ATP5MC3,COX4I1,COX5A,COX5B,COX6B1,COX6C,COX7A2,COX7B,COX7C,COX8A,CYB5A,CYC1,CYCS,NDUFA1,NDUFA4,NDUFB10,NDUFB11,NDUFB2,NDUFB4,NDUFB5,NDUFB9,NDUFS3,NDUFS7,NDUFS8,NDUFV3,SDHD,UQCRQ
Inhibition of ARE-Mediated mRNA Degradation Pathway	5.01187e-06	0.27	1.567	AGO2,AGO4,CNOT1,CNOT2,CNOT3,CNOT4,CNOT8,DCP2,DDX6,EXOSC10,EXOSC8,MAPK14,MAPK6,MAPKAPK2,PAPOLA,PARN,PPP2R2A,PPP2R5A,PPP2R5E,PRKAG2,PSME4,PSMF1,TIA1,TNF,TNFRSF1B,TNFSF10,TNFSF12,TNFSF8,XRN1,YWHAZ,ZFP36,ZFP36L1,ZFP36L2
LXR/RXR Activation	0.000194984	0.24	2.985	ABCA1,ABCG1,APOC1,APOE,CCL2,CCL7,CD36,ECHS1,IL1A,IL1B,IL1RN,IL6,LPL,LYZ,MLXIPL,MYLIP,NCOR1,NCOR2,NFKB1,NFKB2,NR1H2,PTGS2,RXRA,S100A8,SERPINF1,SREBF1,TLR4,TNF,TNFRSF1B
Antioxidant Action of Vitamin C	0.00102329	0.229	4.264	ABHD3,CSF2RB,GSTO1,IKBKB,IKBKE,IKBKG,JAK2,MAPK14,NFKB1,NFKB2,NFKBIA,NFKBID,NFKBIE,PLA2R1,PLAAT4,PLCB2,PLCB3,PLCD1,PLCL2,PLD4,PNPLA8,SLC2A3,STAT5A,TNF,TXNRD1
RhoGDI Signaling	0.00275423	0.194	4.49	ACTR2,ARHGAP1,ARHGAP12,ARHGAP5,ARHGAP9,ARHGEF1,ARHGEF11,ARHGEF2,ARHGEF3,ARHGEF7,CD44,CREBBP,EP300,EZR,FNBP1,GNA13,GNAQ,GNG11,ITGA4,ITGA5,ITGB1,LIMK2,PAK3,PI4KA,PIKFYVE,PIP5K1A,PPP1R12A,RAC2,RHOH,RHOT2,RND3,ROCK1,ROCK2,WASF2,WASL
Role of p14/p19ARF in Tumor Suppression	0.00549541	0.31	2.646	MDM2,NPM1,NPM3,PIK3C2A,PIK3CB,PIK3CG,PIK3R1,SF3A1,TTF1
Cyclins and Cell Cycle Regulation	0.00691831	0.222	1.732	ABL1,ATM,CCND1,CCND3,CCNH,CDK4,CDK6,CDKN1A,CDKN1B,CDKN2D,CUL1,FBXL5,GSK3B,PPP2R2A,PPP2R5A,PPP2R5E,RAF1,SIN3A
Glutaryl-CoA Degradation	0.0354813	0.312	1	ACAA2,CDYL,HADHB,HSD17B10,PARK7
